# Supplementary material for: Pre- and post-natal macronutrient supplementation for HIV–positive women in Tanzania: Effects on infant birth weight and HIV transmission
Source: PLoS One. 2018 Oct 11;13(10):e0201038. doi: 10.1371/journal.pone.0201038 (PMC6181269; doi:10.1371/journal.pone.0201038)
Supplement: S3 File — (ZIP) [file pone.0201038.s003.zip]

Archive with 21 entries (21 files):
- dataset/Form AP 6-12-12.pdf
- dataset/Form AP_new.xlsx
- dataset/Form B 6-12-12.pdf
- dataset/Form B.xlsx
- dataset/Form DE 7-26-12.pdf
- dataset/Form DE 8-28-14.xlsx
- dataset/Form DE Foods.xlsx
- dataset/Form DE.xlsx
- dataset/Form F 9-19-12.pdf
- dataset/Form F.xlsx
- dataset/Form FI 6-3-15.xlsx
- dataset/Form FI 9-19-12.pdf
- dataset/Form FI.xlsx
- dataset/Form R 6-3-15.xlsx
- dataset/Form R 9-19-12.pdf
- dataset/Form R.xlsx
- dataset/Form S 6-12-12.pdf
- dataset/Form S.xlsx
- dataset/Infant z-scores 5_8.xls
- dataset/Infant Z-Scores Ready.xlsx
- dataset/UPDATED Form F 9-1-14.xlsx
