# Supplementary material for: Pre- and post-natal macronutrient supplementation for HIV–positive women in Tanzania: Effects on infant birth weight and HIV transmission
Source: PLoS One. 2018 Oct 11;13(10):e0201038. doi: 10.1371/journal.pone.0201038 (PMC6181269; doi:10.1371/journal.pone.0201038)
Supplement: S3 File — (ZIP) [file pone.0201038.s003.zip › dataset/Form AP_new.xlsx]

## Sheet: Sheet1
Study ID	visit #	AP3_height	AP4_weight	AP5_BMI	AP6a_mid_upper arm	AP6b_waist	AP6c_hip	AP6d_thigh	AP7_able to perform	AP7_able to perform other specify	AP7_able to perform reason	AP7a_time 1	AP7a_time 2	AP7a_time 3	AP7b_time 1	AP7b_time 2	AP7b_time 3	AP7c_time 1	AP7c_time 2	AP7c_time 3	AP7d_time 1	AP7d_time 2	AP7d_time 3	AP7e_time 1	AP7e_time 2	AP7e_time 3	AP8_daily activity	AP9_comments
4301	1	1.498	56.7	25.2673	28.8			50.2	1			17.5	17	18	17	16.5	17							24	25	25	1
4301	2	1.498	58.5	26.0695	28.5			51.2	1			17.5	18	18	18	18	17.5							27	26.5	27	1
4301	3	1.498	54	24.0641	28	77	100	47.6	1			17	17.5	17.5	13	14	14	10	10	10	15	16.5	16	30	29	30	1
4301	4	1.498	52.5	23.3957	26.4	70.5	91	48.2	1			16.3	16.3	16.2	15.5	15.6	15.7	9.9	9.8	10	11.2	11.2	11	22.7	22.7	22.6	1
4301	5	1.498	50.9	22.6827	27.9	74	96.4	46.8	1			18.5	18.5	18.5	15	16	15.5	9	9.5	10	16.5	16	14	28.5	28	28	2
4301	6	1.498	50.1	22.3262	27.2	74	96	46.5	1			17.5	17.5	18	14.5	14	13.5	6.5	7	6.5	11.5	12	11.5	24.5	24	24	2
4301	7	1.498	49.6	22.1033	27	69.7	93	45.5	1			19	18.5	18.5	11.5	11.5	11.5	10	11.5	10	17.5	17	17.5	32	31.5	31.5	2
4301	8	1.498	48.1	21.4349	26.3	86.7	97	44.5	1			11	11	10.5	10.5	11	11	7	6.5	6.5	13.5	13	13.5	27.5	28	28	2
4301	9	1.498	47.6	21.2121	27	67	90.4	45.3	1			16.5	16	16.5	11	11	10.5	7.5	7	7	11.5	12	11	28.5	28	28	2
4301	10	1.498	47	20.9447	26.5	68.5	88.5	44.5	1			20	14.5	20	9.5	9.5	9	6	5.5	5	10	9.5	10	27	25.5	26.5	3
4301	11	1.498	48.4	21.5686	27	69	88.5	46	1			24	24.1	24	11.5	11	10.5	7.5	7	7	10.5	11	11	28.5	27.5	28	3
4302		1.495	49.7	22.2369	25				1			16	15.9	15.9	10	9.5	9.5							21	21.2	21.1	1
4302	1	1.495	52	23.266	25.5			44.5	1			19	19	20	8.5	8.5	8							27	27	27.5	99
4302	2	1.495	53.2	23.8029	26			46.2	1			21.5	21.6	21.5	10.1	10.2	10.2							29.2	29.1	29.2	0
4302	3	1.495	48.8	21.8342	25.8	70.5	89.7	42	1			18	17.5	17.5	10	10	10.5	9	9	8	21	21.5	21.5	27	27	26	1
4302	4	1.495	47.3	21.1631	26.3	68.8	87.5	41.5	1			17.5	17	18	19	19.5	19	8.5	8.5	7	20.5	21	21.5	28.5	29	29	1
4302	5	1.495	46.5	20.8051	25.5	68.5	87.8	42	1			13	13	13	10	10	9.5	9	9.5	9	11	11	11	18	17	17	2
4302	6	1.495	46.5	20.8051	26.1	69.2	88.8	42.2	1			16	16	16.5	8.5	8.5	9	8.5	7	7	16	17	16	25	26	26	2
4302	7	1.495	46.5	20.8051	25.3	67	86.8	41.8	1			15	16	16	10	9	9.5	9	10	10	18	18	17.5	27	27.5	27.5	2
4302	8	1.495	46.2	20.6709	25.9	72.6	88	41.3	1			24	25	25.5	8.5	9	10	7.5	8	8	15	16	15.5	20	20	21	2
4302	9	1.495	45.5	20.3577	26	73.5	89.1	42.2	1			25	25	24.5	10.5	9.5	9.5	8.5	8.5	9	18.5	18	18	22	22	22.5	3
4302		1.494	50.8	22.7595	28.4	75	93.5	45.1	1			25	24	24	13	13	13	17	17	16	27	27	26	35	36	36	3
4303	1	1.428	68.2	33.4448	31			58	0			27	28	28	17.5	18	17.5										1	UNABLE TO PERFORM ON THE THIGH
4303	2	1.428	68	33.3467	30.8			58	1			27.5	27.2	27	17.6	17.2	17.1										1	UNABLE TO PERFORM ON THE THIGH
4303	3	1.428	58	28.4427	32.8	83.8	99.2	55.2	0	OPERATION SCAR, THIGHT MUSCLES TO TIGHT TO PULL	1	17.5	18	17.5	19	19	18.5	17.5	18	17.5							0	UNABLE TO PERFORM SKIN FOLD FOR ABDOMEN DUE TO LSCS SCAR THIGH MUSCLES TOO TIGHT TO PULL
4304	1	1.6	77.7	30.3516	30.5			56.5	0			25	25	24	23	22	23										1	UNABLE TO PERFORM THINGS SKINFOLD THICKNESS
4304	3	1.6	82	32.0312	30.2			75.8	0	THIGH MUSCLES TOO TIGHT TO PULL	1	23	22.5	23	20	21	20.5										1	AP SKIN FOLD FOR THE THIGH WAS DIFFICULT TO MEASURE BECAUSE THE MUSCLES ARE TOO TIGHT TO GATHER TOGETHER
4304	5	1.6	70	27.3438	28.7	84.5	105.8	55.7	0	MUSCLE PAIN DUE TO OPERATION(LSCS)	1	22	21.5	22	20	20	20.5											UNABLE TO PERFORM SKIN FOLD MEASURE FOR SUPRALIAC, ABDOMEN AND THIGH DUE TO RADIATING PAINS FROM THE WOUND DUE TO LSCS
4304	4	1.6	66.4	25.9375	27	82.3	102.5	54	1			20.2	20	20	18.1	18.1	18	10.5	10.4	10.4				36.3	36.3	36.1	0	UNABLE TO PERFORM SKIN FOLD MEASUREMENTS FOR ABDOMEN DUE TO PAINS FROM THE WOUND WHICH IS ASSOCIATED WITH LSCS.
4305	1	1.566	71.1	28.9925	31			54.7	1			27	27.5	27.5	22.1	22	22							26.5	27	26.5	2
4305	2	1.566	72	29.3595	32.1			56	1			28.1	28	28	22.6	22.5	23							27.1	27	27	2
4305	3	1.566	65	26.5051	31.5	62.8	101.5	52.5	1			27	26.5	27	16.5	17	16	12	12.5	12.5	15	14.5	15	27.5	27	28	1
4305	4	1.566	63.8	26.0158	32	82.2	102.3	53.2	1			25	26	26	20	20	20.5	14	14	13.5	22	22	21	28	27.5	28	2
4305	5	1.566	65.8	26.8313	32.5	84.2	101.2	53.5	1			26	26.5	26.5	16	15.5	16	21	21	21	22	23	22.5	30	30	29.5	2
4305	6	1.566	66.7	27.1983	33	83.5	104.8	51.5	1			31	32	32	21	22	22	15	15	16	29	29	28.5	38	37.5	38	2
4305	7	1.566	67	27.3207	32	85.5	101	54.2	1			31	31.5	32	22.5	23	23	17	16.5	16	29.5	30	29.5	39	39	38	1
4305	8	1.566	65	26.5051	30	82.2	101	53.2	1			28	28.3	28.1	22.6	22.6	22.4	15.4	15.4	15.2	26.4	26.4	26	35.2	35	35	3
4305	9	1.56	62	25.4767	32.4	80.2	98.3	50.2	1			25	25	26	20.5	20.5	20	15	15	14.5	20	20	21	30	31	31	3
4305	10	1.564	60.9	24.8968	31.6	78.8	95.8	49.5	1			26	24	25	18	18	18	13	13	13.5	20	19	19.5	28	29	28	2
4306	1	1.755	93.8	30.4543	32.7			56.2	0		0	26.5	26.5	27	26	25.5	26											SKINFOLD THICKNESS OF THE THIGH COULD NOT BE MEASURE IT EXCEEDED THE CALIPER LIMIT
4306	2	1.755	94.2	30.5842	32.2			53.3	0	THIGH, SCAPULAR TOO TIGHT TO GATHER TO GETHER	1	30	30	30.5													99	UNABLE TO MEASURE SKIN FOLD OF THE THIGH AND SUBSCAPULAR BECAUSE THE MUSCLES ARE TOO TIGHT TO GATHER TOGETHER
4306	3	1.755	88	28.5712	33	96.4	119.2	56	0			31	31	32	29	30	29.5	30	32	31.5							0	MEASUREMENT FOR SKIN FOLD FOR ABDOMEN WAS NOT POSSIBLE DUE TO SECTION WOUND AND FOR THE THIGH DUE TO UNABLE TO GRASP THE MUSCLES
4307	1	1.51	56.1	24.6042	24.2			46	1			19	20	19	16	16.5	16							30	30	31	1
4307	2	1.51	58.2	25.5252	24.8			48	1			20.5	20.6	20.6	18.1	18	18							32.2	32.2	32.1	0
4307	3	1.51	53.3	23.3762	23.6	75.5	89	47.1	1			19.2	19.1	19	17.3	17.3	17.2							30.8	31	31	0
4307	4	1.51	52.8	23.1569	24.5	82.4	92.4	45.7	1			18.5	19	18.5	19	19.5	19.5	9	10	9	21	21	20.5	24.5	34	34	0
4307	5	1.511	51.2	22.4254	25	78	93	46.5	1			26	26	25	18	17	17	18.5	19	18.5	21	21.5	20	22.5	23	21	3
4307	6	1.511	51.1	22.3816	25	74	93	44.2	1			21	21.5	21.5	20	20	20.5	25	24.5	25	21	20.5	21	36	36	35.5	2
4307	7	1.51	53	23.2446	25	84	94	46.2	1			19.4	19.5	19.5	10.7	11.2	11.2	9.4	9.4	9.3	22.6	22.5	22.5	25.8	25.7	25.7	2
4307	8	1.51	51.4	22.5429	26.2	74.8	92.3	45	1			25.5	25	25.5	17	18	18	17.5	17	17	22.5	22	22	37	36	36	2
4307	9	1.51	52.8	23.1569	26	77	94.8	45	1			29.5	29.5	29	21	20	21.5	22	21	22	22	22.5	22	37	37	36	2
4307	10	1.514	58.3	25.4341	28.2	82.3	99.1	48.3	1			31	31	30	26	26	27	28	29	29	29.5	29.5	30	43	43	44	3
4308	1	1.531	65	27.7308	30				1			17	16.8	17	15	14.6	15							33.1	33	33.1	1
4308	2	1.531	67.3	28.7121	30.2			50.2	1			22	22.5	22	17	17	17							31.5	30	31.5	2
4308	3	1.531	68	29.0107	29.3			53.2	1			24	24.5	24.5	19	19.5	19							29	30	29.5	1
4308	4	1.531	59.2	25.2564	29	83	96.5	50.3	99			23	23.5	23.5	16	16	17	11	10.5	10.5	21	22	22	30	30	31	1
4308	5	1.531	62.5	26.6643	31	82	99.5		1			29	28.5	28.5	18	19	19	19.5	20	20	24	25	25	40	40	39.5	2
4308	6	1.531	65.6	27.9868	31.5	77.1	99.5	57.4	1			21.2	21.2	2.1	20	20	20	10.5	10.6	10.7	16.4	16.4	16.3	35.3	35.3	35.2	3
4309	2	1.51	49.5	21.7096	23			43.2	99			15.5	15	15.5	10	10	10.5							21.5	21.5	22	1
4309	4	1.51	52.1	22.8499	23.8			42.8	1			11	11	11.5	15	16	15.5							23	23	23	1
4309	6	1.51	54.8	24.034	26.2			46	1			17.2	17.2	17.1	15	15.1	15							27	27	27.1	0
4309	7	1.51	47.1	20.657	23.7	77.8	90.8	45.5	1			12	11.5	11	15.5	15	15	8	8.5	8.5	9.5	10	9.5	25	24	26	2
4309	9	1.51	46.3	20.3061	24	75.8	88.2	42	1			15	15	16	12	12	12.5	12.5	12	12	15.5	16	16	33	32.5	32	2
4309	10	1.51	43	18.8588	22.5	69.8	86.8	41.2	1			12.5	12.5	12	12	12.5	12.5	8.5	8	8	8.5	8.5	8.5	25	27	25	2
4309	12	1.51	45.3	19.8675	23.5	72.5	88	42	1			15	14.5	15	13	12.5	12	8.5	8.5	9	10.5	10.5	10.5	28	28.5	27.5	3
4309	14	1.512	45.8	20.0337	24.5	74.7	89.4	42.7	1			13	12	12	13.5	14	14	13	12	13	16	17	17	31	31	31.5	2
4310	1	1.47	60.8	28.1364	28.1			51	1			23.2	23.2	23	14.2	14.5	14.3							20	20.4	20.4	1
4310	2	1.47	62	28.6917	28.3			49	1			20	20	19.5	17	18	17.5							24	25	25	1
4310	3	1.47	57	26.3779	27.2	77	96.5	50.3	1			17.5	17.5	18	16.5	17	16.5	5	4.5	4.5	12	11.5	10	26.5	25	25	0
4310	4	1.47	56.3	26.054	28.2	79.5	96	50.2	1			16.5	17	17	13	13	14	8	7	7	11.5	12	12	32	32	31.5	2
4310	5	1.47	55.7	25.7763	29.3	75.2	96	50.8	1			17.5	18	17	11	11	10.5	6	5.5	6	14	13.5	13.5	29	29	28.5	2
4311	1	1.718	63.5	21.5143	24			43	1			11	11	10.5	7.5	7	8							14.5	14	14	1
4311	2	1.718	64.6	21.887	24.2			43.8	1			9.5	10	9.5	7	7	7.5							14	14	14	1
4311	3	1.718	60.4	20.464	32.6	76.2	91.5	42.5	1			7	7.5	7.5	5.5	5.5	5.5	5	5	5	6	6	7	11	11.5	11.5	1
4311	4	1.718	62.9	21.311	25.8	77.5	94.4	44	1			10	10	10	6.5	6.5	6.5	6.5	6	6	7	7	6.5	18	18	17	1
4311	5	1.718	61.5	20.8367	26	78	95	45.2	1			12	12	11.5	6	6	6	6	6	5.5	7.5	7.5	7	11	12	12.6	2
4311	6	1.718	62	21.0061	26.3	81.3	94.8	44.6	1			16	15	16	7	7.5	8	5	5	5	7.5	8	8	18	18	18	1
4311	7	1.718	62.3	21.1077	26.3	77.6	94.5	45.2	1			15	15	15	7	7.5	7.5	3.5	4	4	9	8.5	10	14	15	15	0
4311	8	1.718	59.2	20.0574	25.8	74	92	43.3	1			16	16	17	6	6	6.5	6.5	5	5	9.5	9	9	17	18	18	2
4311	9	1.718	58.8	19.9219	25.4	75.3	93	44.8	1			13	14	14	6.5	6.5	6.5	4	4	4	10.5	10	10	15	15	15	2
4311	10	1.718	59	19.9897	25.5	75.2	94	43.5	1			14	14	14	6	6.5	6	5	5	5	12	12	12	17	16.5	17	2
4312	1	1.601	68	26.5293	28.5			53.5	1			20	19.5	20	15	15.5	14							23	23	24	2
4312	2	1.601	69.2	26.9975	28.2			51.2	1			21.5	20	21	21	21	20							26	25	25	2
4312	3	1.601	72	28.0899	29.4			53.5	1			19	19	18.5	20	19	19							28	29	29	1
4312	4	1.601	66.1	25.7881	29.3	83.7	108	54.5	1			21	21.5	21.5	21	20	21	16	17.5	17	27	26.5	27	35	35	34.5	1
4312	5	1.601	64	24.9688	30.9	80.5	105	49.3	1			23	24	24	23	22.5	23	15	14.5	14.5	25	26.5	26	38	39	40	1
4312	6	1.601	62.5	24.3836	30.2	75.3	96.8	45.3	1			21	21	21	19.3	19.4	19.4	10.4	10.5	10.5	22.6	22.7	22.7	36	36	36	1
4312	7	1.601	62.3	24.3055	29.5	75.2	96.7	45.2	1			22.1	21.8	21.9	18.1	18	18.2	10.2	10.2	10.3	22.5	22.5	22.6	36	36	36	2
4312	8	1.601	64.1	25.0078	30.1	66.8	104	51	1			28	27	27.5	17	17	17	12	12.5	12	25	25	26	31	33	32	2
4313	1	1.646	70	25.8368	27.7			46.8	1			18.5	19	19	21	21	21							21.5	21	21	2
4313	2	1.646	72.6	26.7964	28.6			47.7	1			21	21.5	21.5	22.5	22.5	22.5							23.5	23	23.5	2
4313	3	1.646	73.4	27.0917	27.5			47.6	1			18	17.5	17	20	19	20.5							22	23	22.5	2
4313	4	1.646	65.4	24.1389	27.3	79	104.7	46.5	1			19	19	19	16	16	16.5	13	13.5	13.5	19	18.5	18	26.5	27	26.5	1
4313	5	1.646	66.4	24.508	28.5	77	104	47.4	1			19	19	18.5	17.5	17.5	18	20.5	20.5	20	21.5	21.5	20	26	26	25.5	2
4313	6	1.646	66.3	24.4711	29.7	79	106.6	50	1			19.5	20	19.5	20	19.5	20.5	18.5	19	19	20	19	19	33	33.5	33.5	2
4313	7	1.646	68	25.0986	30.6	81.7	108.2	54.6	1			23.6	23.5	23.5	20.7	20.8	20.8	13.7	13.8	13.9	21.8	21.8	21.9	35.2	35	35	2
4313	8	1.646	68.2	25.1724	30	81.4	106	50.8	1			32	32	32	21	20.5	20	19.5	20	20	26	25	25	32	31	35	2
4313	9	1.646	69.2	25.5415	31	76.3	106.3	50	1			31	29	31	22	22	22	16	17	16.5	24.5	25	24	30	33	32	2
4313	10	1.646	66	24.3604	32.2	84.2	111.3	53.2	1			30	30	29	24	24	23	27	28	27	27	27	26	41.5	42	42	2
4313	11	1.646	72.9	26.9072	32.3	80.8	107.2	50.7	1			24	24	25	20	21	21	18	18	18	21	21	22	31	32	32	3
4314	1	1.576	60.6	24.3983	26.5			45	1			21	20.5	20.5	18.5	18	18							23	23	23.5	1
4314	2	1.576	62.6	25.2036	27.5			48.2	1			23	23.1	23.2	20.4	20.3	20.3							25.6	25.6	25.5	1
4314	3	1.576	64.6	26.0088	26.8			45.4	1			22.5	22.5	22	19	18.5	18.5							24	25	23	1
4314	4	1.576	57.4	23.11	27.3	81.3	98	45.5	1			16.5	16.5	17	15	15	15.5	9.5	9	9.5	19	18.5	19	29	28.5	28.5	1
4314	5	1.576	59.4	23.9152	27.2	82	100	45.8	1			19.5	18	19	18	17.5	17.5	9	9	9	18	17.5	17.5	24	24.5	23	1
4314	6	1.576	58.6	23.5931	27.9	77	96.2	45.5	1			19	19	18.5	18	18	19	11	12	11.5	21.5	22	21.5	35	35	34.5	1
4314	7	1.576	57.8	23.271	27.6	75.4	95.8	45.3	1			18.5	18	19	15.5	16	16	11	10.5	10.5	17	16	17	34	34	33.5	1
4314	8	1.576	55.5	22.345	27.5	72.1	90.8	44.8	1			20	20	20	15.1	15	15.2	9	9.8	9.7	16.9	16.8	16.9	32.6	32.3	32	2
4314	9	1.576	53.6	21.58	25.7	73.6	95	42.5	1			20	19.5	20	14	14.5	14.5	9	8.5	8	18	16	17	23	22	24	2
4314	10	1.576	55.2	22.2242	27.2	73	91	45	1			20.5	19.5	19	15.5	15	14	10.5	10	9	15.5	15	15	29.5	28.5	28	3
4314	11	1.579	62.5	25.0678	27			46	0	SHE IS 9 MONTHS PREGNANT		19	20	19	18	18	18							32	32	33	2
4315	1	1.678	82.1	29.1581	30.8			57.4	1			28	27.5	28	19	19	18.5							37.5	38	38	1
4315	2	1.678	82.2	29.1936	31			57	1			27	27	27.5	16.5	17	17							36.5	36	35	2
4315	3	1.678	75.8	26.9206	30	81.5	108.2	62	1			20.4	20.3	20.2	19.1	19	19	15.4	15.4	15.4	23	23	23	30.2	30.2	30.2	1
4315	4	1.678	76.5	27.1692	30.3	83.3	109.2	56	1			22	21	22	18	18.5	17	8	7.5	8	27	27	26	34.5	34.5	34	1
4315	5	1.678	75.2	26.7075	31.4	83.5	99.5	55.5	1			26.5	27	26.5	15.5	16.5	16	11	11	12	23	22	22	35	33	32	2
4315	6	1.678	75.2	26.7075	31.5	83.5	110	56.5	1			26.4	26.3	26.4	15.5	15.6	15	12	12	12	25	25	25	35.2	35.3	35.2	2
4315	7	1.678	75.5	26.8141	31.4	84.7	110.5	57.1	1			26.8	26.6	26.6	16.2	16.3	16.2	12.3	12.4	12.5	26.5	26.5	26.2	35.7	35.7	35.3	3
4315	8	1.678	76.5	27.1692	31.1	83.5	109.8	55.5	1			25.5	25	25	18	18.5	18.5	12.5	12	12	29.5	30.5	30	32.5	32	31.5	3
4315	9	1.672	80	28.6166	31.5	91	112.5	54	1			30	30	30	15	16	15	20	11	20	40	42	42.5	50	46	51	2
4316	1	1.565	56	22.8644	22.4			42	1			16.8	16.5	16.6	12.3	12.3	12.2							26.1	26.2	26	1
4316	2	1.565	58.2	23.7626	23			45.1	1			18	18	18	16.2	16.3	16.1							28.7	28.7	28.6	1
4316	3	1.565	60.3	24.62	23.6			43.6	1			9	10	9.5	15	16	15.5							17.5	17	17	2
4316	4	1.565	54.1	22.0886	23.3	80.2	87.3	46	1			7	8	8	12	12	12	13	13	13	12.5	13	13	15.5	15	15	2
4316	5	1.565	50.5	20.6188	23.5	78	86.7	44.2	1			8	8	8.5	14	14	13.5	10	11.5	11	15	16.5	16.5	17.5	17	17.5	2
4316	6	1.565	50.5	20.6188	23	77.5	83.3	43.6	1			9.5	10	10	13	13	13.5	11.5	12	11.5	13.5	14	14	15	14.5	15	2
4316	7	1.565	49	20.0063	23.4	76.3	84.5	43.8	1			10	10	10.5	13	12	13	15	14	14	15	15	14	11.5	12	12	2
4316	8	1.565	48.9	19.9655	22.8	77.2	81.2	42.8	1			17	16	16.5	12	11.5	12	13	12	13.5	13	14	14	12	14	14	2
4316	9	1.565	50	20.4146	24.2	78.5	82.7	44	1			18	18.5	18	15	14.5	14.5	10	10	10	16.5	16.5	16	15	15.5	15.5	2
4316	10	1.565	49.5	20.2105	26	77.7	84.5	43.5	1			15	15	14	14	15	14	26	26	26	18	19	19	18.5	18.5	19	3
4316	11	1.563	50.6	20.7125	24.5	78.5	84.5	46	1			16	16	16	15.5	15	15.5	15	14	16	24	26	24	20	20	20	2
4317	1	1.506	53.2	23.4564	26			42	1			11	11	11.5	26	26.5	25							16	15.5	16.5	2
4317	2	1.506	54.5	24.0296	25.2			42.7	99			16	16	17	22	23	23							23	23	22	2
4317	3	1.506	54.9	24.206	25.3			42	1			12	12	22	26	24	25.5							15	14	14	1
4317	4	1.506	44.9	19.7969	24.5	77.8	86.3	41	1			13.5	14	14	20	21	21	12	11.5	11.5	10.5	11	11	20	21	21	0
4317	5	1.506	48.4	21.34	25.4	79.4	87	42	1			14.5	14	15	21.5	20.5	21	9.5	9	9	14	13.5	14	15.5	15.5	15	1
4317	6	1.506	50.3	22.1778	26.5	85.5	91	42.5	1			16.5	15.5	16	21.5	21	21	10	11	11	18	18	18	15	14.5	15	1
4317	7	1.506	52.5	23.1478	28.5	83.2	91.5	43.5	1			21.5	21.5	21.5	29	30	29	14.5	15	15	24	25	24.5	25	25	26	2
4317	8	1.506	51.5	22.7069	26.2	85.2	89.2	44.5	1			28	28.5	29	33	33	32	23	22	23	23	24	24	21	20	20	2
4317	9	1.506	52.3	23.0596	28.4	82	89.2	44	1			23.5	23.5	24	33	33	32	19.5	19.5	20	28	28	29	26	26	26.5	2
4317	10	1.506	52	22.9273	28.5	80.5	88.5	45.5	1			23.5	23	22.5	30.5	30.5	30	15.5	15.5	16	25.5	26.5	27	28.5	28	27.5	3
4317	11	1.507	47.6	20.9595	27.2	76.4	85.5	42.9	1			22	21	21	27	27	26	18.5	18.5	19	25	24	24	26	25	25	2
4318	1	1.667	61.2	22.0232	24.7			43.5	1			14	14	13.5	10	10	10							24	24	24	2
4318	2	1.667	63.2	22.7429	25.3			45.5	1			18.1	18.2	18.1	16.4	16.4	16.3							26.5	26.6	26.7	0
4318	3	1.667	59.4	21.3754	25.2	75.5	99.8	44.8	1			16	16	16.5	8.5	9	8.5	5	5	4.5	9	8.5	8.5	26.5	26	26.5	1
4318	4	1.667	59.2	21.3035	26	74.5	99.5	46.5	1			19	19.5	19	9	9	10	5.5	5.5	6	12	12	12.5	31	32	32	1
4318	5	1.667	58.5	21.0516	26.4	74	99.5	44.6	1			16.5	16	17	10	10	10	5.5	5	5	8.5	8	8.5	25	26	25.5	2
4318	6	1.667	56.2	20.2239	26	70.8	96.3	44.8	1			17	17	16	8.5	9	9	6	5.5	5.5	12	11.5	11.5	34	33	33	2
4318	7	1.667	55.8	20.08	25.5	72	98.1	42.8	1			15	15	15	9	9.1	9	6.1	4.7	5.2	7.5	7.5	7.6	23.4	23.7	23.7	2
4318	8	1.667	54.3	19.5402	24.7	69	92	42.5	1			15	15	14	8	8	8	6	5	5	9	10	10	25	25	24.5	2
4318	9	1.667	52	18.7125	24.2	67.5	94.9	40.8	1			15.5	15	15.5	8	7.5	7.5	4.5	4	4.5	9	9	8	22.5	22.5	23	2
4318	10	1.665	54.8	19.7675	26.2	70.5	95.8	44.5	1			17.5	17.5	17.5	9	9	9	6.5	7	6	10	10.5	10	25	25	25	2
4319	1	1.531	40.3	17.1931	18.5			35.8	1			7	7	7	8	8	8							14	14	14.5	1
4319	2	1.531	40.6	17.3211	18.6			39.5	1			7	7	7	7	7.5	7							10	10.5	9.5	99
4319	3	1.531	38.3	16.3399	19.5	65	79.1	38.1	1			7	7	7	8	8	8	4.1	4.2	4	10.6	10.5	10.4	10.2	10.2	10.1	0
4319	4	1.531	38.7	16.5105	19.4	68.8	78.5	35	1			8	8	7.5	7.5	7.5	8	3	3	3	10.5	10	10	14	13	13	1
4319	5	1.531	40.7	17.3638	20.6	69.5	80.5	38.1	1			10	11	10	8	8	8	3	3	3	12.5	11	11.5	17	17	17	1
4319	6	1.531	38.8	16.5532	20	64.5	80.2	36.5	1			10	9	10	7.5	7.5	7.5	4	3.5	4	12	12.5	12	11.5	12	12	2
4319	7	1.531	38.4	16.3825	21.5	65.2	79	36.5	1			10	9.5	9.5	7	7	7	3	3.5	4	10	11	10.5	13	12.5	13	1
4319	8	1.531	39.2	16.7238	21.4	65.5	79.8	36.6	1			10.5	10	10	8	8	8	4	4.5	4.5	12	12	12.5	13	13.5	13.5	2
4319	9	1.531	42.5	18.1317	23	66.5	81.5	39.5	1			15	14.5	14	10	9.5	9	6	6.5	6	15	15.5	15	20	19.5	18.5	2
4319	10	1.531	44	18.7716	24.5	87.5	83.2	40.5	1			20	19.5	19	10.5	11	11	7.5	7.5	8	20	19.5	18	24.5	25	24.5	3
4320	1	1.527	60.1	25.7749	26.5			47	1			15	15	14.5	17	17	16.5							20	20	20	1
4320	2	1.527	63	27.0186	26.3			46.9	1			17	16.5	17	17	17.5	18							24	25	24	0
4320	3	1.527	65	27.8763	26.7			48.5	1			18.4	18.3	18.2	17.2	17	17							25	25	25	0
4320	4	1.527	58.2	24.96	27.4	76.5	96.5	48	1			16.2	16	16	15.3	15.1	15.1	9.5	9.4	9.4	10.6	10.5	10.5	21.3	21.3	21.2	1
4320	5	1.527	58.2	24.96	27.3	78.2	98.2	48.8	1			19	19.5	19.5	17.5	17	17	8	8.5	8	12	13	12.5	27	26	26.5	2
4320	6	1.527	58	24.8742	27	78	98	47.5	1			18.1	18	18	17	17	17	6.5	6.3	6.3	11.2	11.2	11	25.6	25.5	25.5	1
4320	7	1.527	57	24.4454	26.8	77.6	96.7	46.2	1			18	18	18	16.3	16	16.3	6	6	6	10.3	10.3	10.4	23.4	23.5	23.5	2
4320	8	1.527	56.5	24.2309	26.7	75.2	95	46	1			20	20	20	18.2	18	18	6.2	6	6.2	15	15.4	15	23.7	23.7	23.5	3
4320	9	1.527	58.1	24.9171	29	84	95	48.4	1			27	27	28	19	19	19	10	11	9.5	19	20	19.5	20.5	21	22	2
4320	10	1.527	57	24.4454	26.5	77.5	95.5	45.5	1			20	19.5	19	15.5	15	16	6	6.5	5.5	10.5	10.5	10	24	23.5	23.5	3
4320	11	1.525	54.2	23.3056	26	71.5	94.5	45	1			17	18	18	15	14	14.5	6	6	6	15	14.5	15	20	20	20	2
4321	1	1.624	74.4	28.2099	29.4			50.9	1			21.5	21	21	23	23	23							28	27	26	0
4321	2	1.624	75.4	28.589	28.7			53.1	1			19	19	19				22	22.5	23				30	31.5	31	2
4321	3	1.624	68	25.7832	28.1	56.4	96.5	49.8	1			19.2	19.1	19.1	18.5	18.4	18.4	11	11	11	21.2	21	21	25.7	26	26	1
4321	4	1.624	69.4	26.314	30	88.1	104.5	52.5	1			20.4	20.4	20.3	19.2	19	19	14.1	14	14	25.1	25	25	30.2	30.2	30.2	2
4321	5	1.624	69.8	26.4657	26	82.8	103.2	51	1			18	17.5	18	19	20	19	20	21	20.5	26	25.5	26	40	41	40.5	1
4321	6	1.624	69.7	26.4278	29	89.1	105.2	53.5	1			23.4	23.5	23.6	20.1	20.2	20.2	15	15	15	27.4	27	27	35.6	35.4	35	3
4321	7	1.624	72.5	27.4894	29.7	87	106.2	54	1			23.5	23.6	23.6	20.8	20.8	20.9	16.7	16.9	16.9	27	27	27	36	36.2	36.1	3
4321	8	1.624	72.7	27.5653	31.1	92	106.8	54.5	1			25.5	25	25	22	22	21.5	17.5	17.5	16.5	28	28	28	36	36.5	36	3
4321	9	1.624	75	28.4374	30.5	96	104.5	54.8	1			28.5	29	30	22.5	23	23	15	14.5	14.5	30.5	31	32	29.5	30	30	3
4321	10	1.62	77.5	29.5306	31	98	104.8	54	1			31	32	31	25	25	25	20	18	17	38	39	39.5	42	40	39.5	2
4322	1	1.65	94	34.5271	33			60.5	1			30	29	29	28.5	28.5	28							45	45	44	1
4322	2	1.65	89.3	32.8007	34	97.5	124	63.5	1			19	18.5	19	25	26	25.5	23	22.5	23	18	18.5	17	55	54	54	1
4322	3	1.65	90.9	33.3884	36.7	104.5	127	60.5	1			18	18.5	18.5	28	28	28.5	28	28	29	35	35	34	46	45.5	45	1
4322	4	1.65	91.8	33.719	37	104.5	128.5	62.8	1			32	30	29	31	31	31	25	25	24	35	35	35	50	49.5	49	2
4322	5	1.65	91	33.4252	37.5	102.6	128.2	61	1			32	31	30.5	28	28.5	28	23	21	22.5	37	37	37	56	54	57	1
4322	6	1.65	95.2	34.9679	38.2	106	133	62	1			16	16.5	16	29.5	29.5	30	31	30.5	30.5	32	32	33	49	50	49.5	2
4322	7	1.65	94.8	34.8209	37	105.8	130.5	63.4	1			24	23	23	26	27	27	25.5	26	26	30	30	29	45	46	45.5	2
4322	8	1.65	93.1	34.1965	35.5	102.5	128.8	64.2	1			30	29.5	29.5	25.5	25.5	25	15.5	16.5	17	30.5	30.5	35	50.5	50.5	50	3
4322	9	1.651	95.7	35.1089	37	108.2	130.3	61.4	1			23	23	22	29	30	29	34	34	35	51	51	52	46	46	45	3
4323	1	1.663	75	27.1192	30.2			52.1	1			22.6	22.5	22.5	23.2	23.2	23.1							29	28.7	28.8	1
4323	2	1.663	75.9	27.4446	30.7			52.4	1			21.5	21.5	21	18.5	19	20							27.5	28	29	1
4323	3	1.663	76.5	27.6616	30.7			52	1			20.5	20	20	19	18	18							24.5	24.5	25	1
4323	4	1.663	79.2	28.6379	31.6	85.2	104.3	54.2	1			26	27	26.5	24	24	24.5	8	7.5	7.5	16	15.5	15.5	32	31.5	31.5	0
4323	5	1.663	78	28.204	33	90.2	105.1		1			28	27.5	28.5	22.5	22	22.5	8.5	8.5	8.5	14.5	15	15	29	30	29	1
4323	6	1.663	81.3	29.3972	34.5	91.5	110.6	54.2	1			29	29	29	28	28	28.5	25	26	26	24	24	25	39	39	39.5	2
4323	7	1.663	81.2	29.361	35.5	91.2	114	56.2	1			34.5	34.5	35	28.5	28.5	29	24	23	23	22	22.5	22	41	41	40	2
4323	8	1.663	81.6	29.5057	35.7	93.2	114	58.3	1			26	26	25	27	27.5	27	25	25	24.5	20	20	19	42	43	43	1
4323	9	1.663	83.7	30.265	35.5	92	114	57.5	1			34	34	33	27	26	26	16	15.5	16	26	25	27	45.5	46	46	2
4323	10	1.663	81.8	29.578	35.4	90.5	114.5	55.9	1			32.5	33	33	28	27	27	17	18	18	18	17	17	47	46	46	2
4323	11	1.663	82	29.6503	35.5	91	115	56	1			35	34	33.5	30	29	28.5	19.5	18.5	20	20.5	21	22	50	48.5	49	3
4324	1	1.595	52	20.4401	23.2			38.5	1			11.6	11.7	11.7	9.4	9.3	9.2							22.1	22	22	2
4324	2	1.595	48.7	19.1429	22.8	74.8	84.3	39.2	1			11.5	11	10	7	7	6	5	5	5.5	11	10	10.5	10	10	9.5	1
4324	3	1.595	49.2	19.3394	23.5	71.5	86.8	40.5	1			15	15	15	10.2	10	10	7.1	7	7	12.6	12.4	12.4	11.3	11.3	11.2	1
4324	4	1.595	49	19.2608	24	72	85.1	41	1			14.5	15	15	9	9	9	7	7	8	11.5	11.5	12	12	13	13	2
4324	5	1.595	48.6	19.1036	23.9	68.5	87.1	38.5	1			18.5	18.5	17	10	9	9	7	7	6.5	14	15	15	15	15	15.5	2
4324	6	1.595	47.6	18.7105	23.4	71	83.2	39.3	1			12	12	13	6.5	6.5	6	8	8.5	8	8	7.5	8	11	10	10	2
4324	7	1.591	47	18.5677	25	74	85	39.5	1			16	16	15.5	8	9	8.5	5	5	5	11.5	12	11.5	13	13	14	2
4324	8	1.595	46.6	18.3174	23.2	68.8	83.4	40.8	1			11.5	12	11.5	6.5	6.5	6.5	5.5	5	5	9	8	8	18	18	18	2
4324	9	1.601	45	17.5562	22.5	68	82	38	1			10	10	10	6	6.5	7	3.5	4	4	8	9	8.5	12	12.5	13	2
4325	1	1.512	63	27.5573	29			51	1			17.5	17	17	18.5	18.5	17							23	22.5	22.5	1
4325	2	1.512	63	27.5573	29.1			50.8	1			17	17	17	15.7	15.6	15.5							24.8	25	25	1
4325	3	1.512	65.3	28.5634	29.2			51	99			20	19	19	13	14	13							30	29	31	1
4325	4	1.512	56.3	24.6266	27.8	72	99.2	46.2	1			20	19.5	19.5	14.5	14	14.5	11	11.5	11	17.5	16	17	34	33.5	34	1
4325	5	1.512	55.6	24.3204	28.5	70.5	96.7	47.9	1			18.5	18	19	14	14.5	15	15	16	16	19	19	20	31	32	32	2
4325	6	1.512	56.2	24.5829	28	76	96.5	46.5	1			22	21.5	20	14.5	14.5	15	7.5	8.5	9	18	18	17.5	35	34	35.4	2
4325	7	1.511	51.2	22.4254	25.5	68	90	45	1			17	16	16	12	12	12	6	6	5.5	16	15	15.5	25	24	23	2
4326	1	1.606	77.4	30.0089	32.2			55.8	0	SKIN FOLD - THIGH	1	22	21	21	23	24	24										99	UNABLE TO PERFORM SKIN FOLD FOR THE THIGH BECAUSE THE SKIN IS UNSTETCHABLE
4326	2	1.606	73.2	28.3805	31.5	89.8	103.5	58	0	SKINFOLD THIGH UNSTRETCHABLE	1	22	22.5	22.5	22	22.5	23	22	23	23	21	21.5	21.5				1	UNABLE TO MEASURE SKINFOLD OF THE THIGH BECAUSE THE SKIN IS UNSRETCHABLE
4326	3	1.606	72.9	28.2642	33	92.5	109	32.8	0	THIGH SKIN IS UNSTREACHABLE	1	29	28.5	29	21.5	22	22	31	32	31	30.5	31	30				1
4326	4	1.606	76.8	29.7763	32	92.6	108	56	0	UNSTRECHABLE THIGH SKIN	1	20	21	21	18	17	17	24	23	23.5	30	29	30				1
4326	5	1.606	75.2	29.1559	32.9	91.5	107	60	0	THIGH SKIN UNSTRECHABLE	1	26.5	27	26.5	26	26	26	27	27	27.5	29	30	30				2
4326	6	1.606	72.6	28.1479	32	85.8	103	54	1	UNABLE TO PERFORM THIGH SKIN (UNSTRECHABLE)	1	22.5	23	22.5	18.5	19.5	19	14.5	14	13.5	30.5	31.5	32				3
4327	1	1.58	58.2	23.3136	24.5			46	1			16	17	17	10	10	10.5							25	25.5	26	2
4327	2	1.585	52	20.6988	24.5	66.8	90.2	46.8	1			15	15	14.5	9	9	8.5	5.5	5.5	5	10.5	10	10	20.5	20.5	20.5	3
4328	1	1.547	55.2	23.0653	23.2			46.5	1			13.5	13.5	14	9	10	10							18.5	19	19	1
4328	2	1.547	50	20.8925	22.3	69.2	65.1	42.8	1			12	12	12	9.2	9.2	9.1	5	5	5	7.2	7.2	7.2	19	19	19	0
4328	3	1.547	40	16.714	19.4	60.5	77.2	36.8	1			7	6.5	6.5	5	4	4.5	2.5	3	3	5	5	5	7.5	8	7.5	1
4328	4	1.547	41.1	17.1736	19.8	64.2	77.5	36.2	1			9	9	9	5	4.5	5	2.5	2.5	2.5	5	4.5	5	8	7	7	0
4328	5	1.547	42	17.5497	21.5	63.5	75.8	37.2	1			7.5	7	7	6	6	5.5	4	4	3.5	8	8.5	9	8	8.5	8	1
4328	6	1.547	49	20.4746	23.4	65	85	43.5	1			10	11	11	7	7	6.5	4.5	4	5	8.5	8	8	9	8.5	9	1
4328	7	1.546	50.7	21.2124	25.2	71	92	44.5	1			15.5	16	16	10	10	10	4.5	5	4.5	15	15	15	20	19	19	2
4328	8	1.546	50.7	21.2124	25.2	71	92	44.5	1			15.5	16	16	10	10	10	4.5	5	4.5	15	15	15	20	19	19	2
4329	1	1.511	88.2	38.6313	35.5			61.8	0	SKINFOLD THIGH SKIN UNSTRETCHBLE	1	37	37	38													1	SKINFOLD MEASUREMENT FOR THE THIGH WAS NOT POSSIBLE BECAUSE THE SKIN IS UNSTRESTCHBLE
4329	2	1.511	91.9	40.2519	36.5			67	0	SUBSCUPULAR - UNSTREACHABLE	1	31.5	31.5	32													99	NOT ABLE TO MEASURE SKINFOLD FOR SUBSCULPULAR AND THIGH BECAUSE IT EXCEEDED THE CALIPER AND SKIN UNSTRECHABLE
4329	3	1.51		0	35	93	116	64	0	SKINFOLD THIGH - UNSTRECHABLE	1	29.5	29.5	29	26	26.5	26.5	29.5	29.5	29	32	32	31.5				1
4329	4	1.511	79.1	34.6456	35	93.8	112.8	60.7	1			31	30	30	27	27	26	22	21	22	29	29	30	41	42	42	1
4329	5	1.511	75.6	33.1126	34.2	88.8	113	58	1			32.5	33	32.5	27	26	26	18	17	17.5	28	27	27.5	48	50	49	2
4329	6	1.511	77.8	34.0762	32	86.5	113.8	59.8	1			25	26	26	26	25.5	26	20	20	19	28	27	28	45.5	45	45	2
4329	7	1.511	76.5	33.5068	34.5	92	115.5	59.5	1			35	35	35	26.5	27.5	27	17.5	18	18	30	29.5	30.5	50	50	50.5	3
4329	8	1.571	77.4	31.3609	34	94	114	60	1			38	36	37	25	24	25.5	18.5	19	18	27	26.5	26.5	49	52	53	2
4329	9	1.511	80.7	35.3464	34.7	93	114.2	63.3	1			31	31.5	31	31	31	31.05	32.5	32	32	24	24	25	53	52	52	3
4329	10	1.512	82.2	35.9557	36.2	97.8	117.7	63.6	1			32	33	32.5	37	37	36	29	29	28	31	31	32	44	44	45	3
4330	1	1.524	78.4	33.7556	34.8			58.2	1			30.5	31	30	24.5	24	24							40	38	38.5	2
4330	2	1.524	80.6	34.7028	35.2			60	1			30	29	29	20	26	26.5							41	42	41.5	1
4330	3	1.524	84.7	36.4681	35.4			60.3	0	UNSTRECHABLE SKIN OF THE THIGH	1	29	30	30.5	21	21	21										1
4330	4	1.524	64.6	27.8139	35.5	98.2	106.8	58.9	1			27.5	28	28	20	20	21	28	29	29	29	30	30	48.5	49	49	1
4330	5	1.524	75.9	32.6792	36.4	98.2	117	57	1			40	39	38	27	26.5	27	24	23	23	43	41	41	60.1	61	61	2
4330	6	1.524	75.2	32.3778	36	98.5	108.5	57.8	1			40.5	41	39	25	26	25.5	23	22	22.5	36	37	36.5	55	56	57	2
4330	7	1.524	76.3	32.8515	36	96.5	116.5	64	1			42	41	43	28	29	28.5	20.5	22	22.5	36	35	35.5	55	55.5	56	2
4330	8	1.524	75.5	32.507	35.5	95.5	115.5	62.5	1			40.5	40.5	40	25.5	26	27	18.5	18.5	18	35.5	35	35	50.5	50.5	50	3
4330	9	1.524	80.1	34.4876	37.8	101.4	110	57.9	0	THIGH SKIN UNSTRETCHABLE	1	35	34	34	29	29	29	36	36	36.5	30.5	31	31				99
4330	10	1.523	78	33.6275	37.3	103.8	107	57.1	0	UNSTREACHABLE SKIN FOLD OF THIGH	1	36	36	35	25	24	25	37	38	38	29	29	30				3
4331	1	1.494	67.7	30.3311	31			51.2	1			26.5	26	27	22	21.5	21.5							32	30	30	1
4331	2	1.494	70.3	31.4959	30.7			52.3	1			24	24.5	24.5	22	22.5	23							44	44.5	44.5	1
4331	3	1.494	69.8	31.2719	29.5			52.7	1			16.5	16	16.5	19	20	20							37	38	37.5	1
4331	4	1.494	69.2	31.0031	30.3			49	1			20	21	21	19	19.5	20							31	30.5	31	1
4331	5	1.494	58.4	26.1645	28.5	77.2	97.5	52.5	1			22	22	22	18.6	18.6	18.4	10.2	10.2	10.3	17.8	17.9	17.8	28.7	28.6	28.7	1
4331	6	1.494	58.2	26.0748	29	80	96.3	50.4	1			20.9	21.4	21.7	18	18.4	18	9.8	9.9	9.7	20.4	20.8	20.8	28.5	28.5	28	1
4331	7	1.494	57.5	25.7612	29.5	77.8	96.1	49.5	1			21.5	20.5	21	18.5	18.5	18	7.5	7.5	7	20.5	20	20	25.5	25	25	2
4331	8	1.494	57.5	25.7612	29.4	78.5	95.7	48	1			19	19	20	17	17	17	9	10	10	20	21	21	29	28	29	2
4331	9	1.494	57.2	25.6268	29.6	79.2	95.9	48.3	1			16	16	16	16.5	16.5	16	10	11	10.5	17	17	17	30.5	30	31	2
4331	10	1.494	56.5	25.3132	28.7	76	97	47.2	1			20	20	19	17	18	18	12	11	11	20	21	21	30	30	29	3
4331	11	1.49	58.2	26.215	29.8	83.2	99	52	1			29	28.5	28.5	22	22.5	22	11	11	11	17	16.5	16.5	28	27	28.5	2
4331	12	1.49	61.5	27.7015	32	84.5	102	53.2	1			30	30.5	31	25	24	24.5	11.5	12.5	12	20.5	20.5	21	30.5	31	31.5	3
4332	1	1.574	51	20.5855	23			41.3	1			10.7	10.6	10.6	9.5	9.4	9.3							21.2	21.2	21.1	1
4332	2	1.574	55.2	22.2807	24.8			44.1	1			12.3	12.2	12.2	10	10	10							23.1	23	23	1
4332	3	1.574	55.9	22.5633	24.6			41.3	99			10.5	10.5	11	12	11.5	11							21.5	20	21	1
4332	4	1.574	49.4	19.9396	32.4	77.5	98.9	40.5	1			9	9	9	8	8	7.5	2.5	2.5	3	11.5	11.5	12	18	18	17.5	1
4332	5	1.574	44	17.76	23.1	67.5	83.6	40	1			9	9	9	8.1	8	8	2.5	2.4	2.4	9.6	9.7	9.8	14.2	14	14.1	1
4332	6	1.574	45.7	18.4462	23.5	74.5	86.7	38.2	1			7	8	8	8.5	9	9	3	2.5	2.5	7	7	7.5	15	15	15	2
4332	7	1.574	48.2	19.4553	24.2	75.5	92	40.8	1			12	12	13	11	11	11.5	3	3	3	12	12.5	12	16	16	15	2
4332	8	1.574	46.8	18.8902	24	70.5	88.6	40	1			10.5	10	10	9.5	9.5	9	3.5	3	3.5	11.5	10.5	11.5	15	15	15.5	2
4332	9	1.574	45.5	18.3655	23.5	67	82.5	38.5	1			11	10.5	9.5	8.5	8	8	3	3	3.5	10.5	10	10	15.5	15	14.5	2
4332	10	1.574	46.4	18.7287	23.2	66.2	89	39.3	1			15	15	16	10	10	9	2.5	3	2.5	9	9	10	18	18	17.5	2
4332	11	1.58	45.6	18.2663	24	71	86	40.5	1			15.5	16	16	8.5	8	8	5	5	5	8.5	9	8.5	17	17.5	17	2
4332	12	1.58	42.8	17.1447	22.8	66	82.8	38.8	1			11	12	11.5	7	7	7	3	3.5	3	7.5	7.5	8	17	15	15.5	2
4333	1	1.628	100.2	37.8058	41.8			61.5	0	SKIN FOR THIGH, TRICEPS, SUBSCAPULAR IS UNSTRECHABLE	1																1	SKIN FOLD FOR THE THIGH, SUBSCAPULAR, TRICEPS WAS NOT STRECHABLE FOR SKIN FOLD MEASUREMENT
4333	2	1.628	105	39.6169					0	SWEELING OF THE BODY	1																99	UNABLE TO PERFORM THE ABOVE MEASUREMENTS THE CLIENTS SWEEL
4333	3	1.628	91.7	34.5988	42	106.1	116.4	60.2	1			39	38.5	38.5	30	31	31	26	25	27	39	37.5	38	45	47	46	1
4333	4	1.628	91.6	34.561	42.3	109.5	119.5	61.6	1			34	33.5	33	43.5	44	44	30	30	31.5	43	43.5	43	43	43.5	43	2
4333	5	1.628	92.7	34.9761	41	107	116.3	61.7	1			42.5	43	42.5	38	38.5	39	40	41.5	40	52	51.5	52	45	44.5	45	2
4333	6	1.628	91.6	34.561	43	105.9	115.7	60.4	1			44.5	44	44	33	32	34	28	28	28.5	38	36	38	48	49	47	2
4333	7	1.628	90.2	34.0328	42.3	106	119.7	56	1			34.5	34.5	35	31	31	31	30	30	29.5	28	28	29	37	37	38	2
4333	8	1.628	88.6	33.4291	41.3	102	113	58	1			41.5	42	42	34	32	36	30	30	30	38	37	38.5	45	47	47	2
4333	9	1.628	89.5	33.7687	42.5	105.2	114.5	58.5	1			45	45	45.5	35	35.5	35	32.5	33	33	40.5	40	40.5	45.5	46.5	47	3
4333	10	1.627	92	34.7546	44.2	106	118	58.9	1			50	48	46	36	35	37	33	32	31	50	52	48	48	44	45	1
4334	1	1.528	62.2	26.6406	25			45.5	1			18	18	18.5	19	19	20							25	25	24	1
4334	2	1.528	63	26.9832	24.3			46.2	1			18.7	18.7	18.6	20.3	20.3	20.2							26	26	26	1
4334	3	1.528	62.9	26.9404	26			47	1			16.5	16	16.5	19.5	20	20							25	24	24.5	2
4334	4	1.528	63.1	27.0261	25	85.5	101.5	46.6	1			19	19.1	19	20.4	20.3	20.3	12.6	12.7	12.7	15	15	15	25	25	25	0
4334	5	1.528	62.9	26.9404	27	92.2	98	45.7	1			19	19	20	21	20.5	20.5	26	27	26	28	27.5	27	26	27	27	2
4334	6	1.528	65	27.8398	27	93	100.5	44.8	1			17.5	18	18	24	24	23.5	31.5	32	32	33	32	32	22	23	23	2
4334	7	1.528	65.2	27.9255	27.3	96.9	102.3	46.9	1			20	20	21	22.5	22.5	23	29	29	30	22.5	22	23	29	30	29	2
4334	8	1.528	65.2	27.9255	27	91.2	100.5	43.5	1			27	27	26	28	27	27	33	33.5	33	29	28	29	30	30	30	2
4334	9	1.528	64.3	27.54	26.6	95.6	103	46.3	1			20	20	21	25	25	24	28	29	29	33	32	33	27	26	26	3
4334	10	1.528	67	28.6964	28	101.5	101	48	1			28.5	28	27.5	26.5	26	25.5	24.5	24	23.5	31.5	32.5	32	32.5	33	32.5	3
4335	1	1.545	62.2	26.0575	30.5			50	1			26	25.5	25.5	17	17.5	16.5							40	40	40	2
4335	2	1.545	63.2	26.4765	30.6			54	1			27	27	27	18.2	18.3	18.2							42.1	42	42	1
4335	3	1.545	64.6	27.063	30.2			50.4	99			27	27.5	27.5	17.5	17.5	17.5							40	40.5	42	2
4335	4	1.545	57.7	24.1723	28	78.1	100.5	57	1			22.4	22.3	22.3	16	16	16	12.1	12.1	12	24.2	24.3	24.2	36.6	36.5	36.4	0
4335	5	1.545	57.5	24.0886	27.8	76.2	100	55.5	1			22.3	22.3	22	18.2	18.2	18.1	12.6	12.5	12.5	23.2	23.2	23.1	35.4	35.3	35.4	1
4335	6	1.545	58	24.298	29.8	81.2	101	49.3	1			28	25	28.5	16	16	16	17	16.5	16.5	27.5	28.5	28	33	33.5	31.5	2
4335	7	1.545	59.5	24.9264	30.6	82.8	102.5	52.3	1			30	29.5	29.5	18	18	18.5	16.5	16.5	16	29.5	30	30.5	35.5	35	35	2
4335	8	1.545	57.6	24.1305	30.5	72.3	101.5	51.5	1			30	29	30	19	18	18	27	27	27	39	38	38	38.5	39	39	2
4335	9	1.545	58.9	24.6751	31.2	75.6	101.7	52.8	1			31	31.5	31	20	21	21	22	22	21	33	32	33	37.5	37	37	3
4336	1	1.678	62.8	22.3036	26.4			45	1			23	24	23.5	18	18	18.5							27	26.5	26.5	1
4336	2	1.678	62.5	22.1971	24.3			44.5	1			20.1	20	20	17.5	17.5	17.3							25	25.4	25.4	1
4336	3	1.678	66.1	23.4756	26.8			46	1			19.5	20	21	17	17	17.5							35	35	34.5	1
4336	4	1.678	60.5	21.4868	26.4	77.2	96.8	49	1			20	20.5	21	16	16	16	6.5	6	7	13.5	13	13	22.5	22.5	22	0
4336	5	1.678	62.5	22.1971	27	79.5	98	46	1			25	24.5	25	16	16.5	16	6.5	7	7	16	15	15.5	32	31	32	1
4336	6	1.678	59.5	21.1316	26	75.5	94.8	46.9	1			19.5	19.5	20	16	16	15.5	6	5.5	6	10	10	9.5	20.5	20.5	20.5	3
4336	7	1.678	59	20.9541	27	73.4	96.5	45.5	1			20.5	20	21	16.5	16.5	16	16	16.5	16	14	15	15	36	35	35	1
4336	8	1.678	58.3	20.7054	25.5	75	84.2	45.6	1			24.5	23.5	24	15	15.5	15	5.5	5.5	5	10.5	11.5	11.5	20.5	19.5	19.5	3
4336	9	1.678	58	20.5989	26.5	74.5	93	46	1			25.5	26	25.5	15	14.5	14.5	5.5	4.5	5	10	10.5	10.5	20	20.5	20.5	3
4336	10	1.678	59.8	21.2382	27.7	76.4	98.6	45.6	1			24	25	24	19	20	19.5	11	12	12	17	18	17	29	28	28	1
4336	11	1.679	57.8	20.5034	26	80.9	94	45.1	1			25	24	24	19	19	18	17	17	18	16	16	15	34	33	33	2
4337	1	1.545	48.4	20.2763	23			42.2	1			9	9	8	11	11.5	11.5							23	23	22	1
4337	2	1.545	51	21.3655	23.6			43.4	1			11.2	11	11	10.1	10.2	10.1							25	25	25	1
4337	3	1.545	48.4	20.2763	23	73.8	89.4	40.3	1			14	13.5	14	13.5	13	12	8	7	7.5	7.5	8	8	21.5	21.5	21	1
4337	4	1.545	41.7	17.4694	22.1	65.8	85	36.2	1			10	11.5	11.5	10	10	10.5	5.5	5	5	13	13.5	13	19	19.5	20	2
4337	5	1.545	40	16.7573	21.5	59.4	75.6	35.4	1			12	12	12	7.5	7.8	8	4	4	4	10.9	10.9	10.7	16.7	16.9	16.9	1
4338	1	1.628	72	27.1659	32.2			51.8	1			23	23.5	23.5	14	14	14.5							30	31	31	1
4338	2	1.628	74.8	28.2223	32			56	1			28.5	28.5	28	11.5	12	12							41	40.5	41	1
4338	3	1.628	72.2	27.2413	31.8	88.5	105.8	55.2	1			32	32	32	18	17.5	17.5	22	21.5	22	28	27	28	44	43	43.5	0
4338	4	1.628	76	28.6751	33.9	92.2	109.3	57	1			32	32.5	32	18.5	18.5	18.5	18	19	19	33	33	33	46	45	47	0
4338	5	1.628	76.2	28.7506	33.8	89.8	113.6	56	1			33.5	34	33.5	19	19	19	27	26	25.5	38	36	38	47	47.5	46.5	1
4338	6	1.628	76.4	28.826	36	87.5	113	58	1			38	39	38	21	21	22	33	32.5	32.5	49	49	48.5	41	42	42	2
4338	7	1.628	76.5	28.8637	34.8	93.5	110.3	58.2	1			35	34.5	34	20.5	20	20.5	18.5	19.5	20	35.5	36.5	36.5	47	45.5	46	3
4338	8	1.627	78.2	29.5414	34.6	91.2	110.2	54.6	1			32	32	33	21	21	22	36	37	37	40	41	41	45	45	46	3
4339	1	1.544	48.3	20.2606	23.1			42	1			14.2	14.1	14.1	10.5	10.4	10.3							23.6	23.6	23.5	2
4339	2	1.54	48.2	20.3238	25	72	89.5	42	1			17	17	17	11	11	11.5	4	4	3.5	5	6	6	22	22.5	22	2
4339	3	1.544	49.5	20.764	26.3	71.8	89.5	43	1			15.5	15	15.5	13	12.5	12.5	5.5	5.5	5	7	6.5	6.5	27	27	27	3
4339	4	1.544	47.6	19.967	25.3	67.2	92.7	42.4	1			12.5	13	12.5	11.5	11	11	5.5	6	6	5	5	6	26	25	25	2
4339	5	1.544	48	20.1348	24.8	71.9	89	42	1			17	17.5	17	11	11	11	4	4	4	6	6	6	25	23	25	2
4340	1	1.613	75.8	29.134	30.8			46.5	0	THIGH SKIN FOLD NOT POSSIBLE	1	25.5	26	26	19	19	18.5										1	SKIN FOLD MEASUREMENT FOR THE THIGH WAS NOT POSSIBLE BECAUSE THE SKIN IS UNSTREACHABLE
4340	2	1.613	80.2	30.8252	31.2			48.8	0	IMPOSSIBLE TO PERMORM THIGH SKINFOLD	1	24.5	25	25	20	19.5	19.5										1	ITS NOT POSSIBLE TO HOLD THE SKIN FOR THE THIGH SKINFOLD MEASUREMENT
4340	3	1.613	65.2	25.0599	29.2	88.5	96.2	44.8	1			22.5	22.5	23	21.5	22	22	17.5	18	18	29	30	29	28	27	28	1
4340	4	1.613	63.9	24.5602	29.8	90.4	96	46.2	1			23.5	24	24.5	19	19	18.5	11	11	12	30	32	31	26	28	28	1
4340	5	1.613	61.2	23.5225	29.1	89.2	95.3	45.5	1			22	22	22	18.2	18	18.2	9.6	9.6	9.5	27.3	27.8	27.7	25.8	25.9	25.7	1
4340	6	1.613	60.5	23.2534	28.9	87.5	94.8	44.2	1			25	25	25	15.5	15.5	15	9	9	9	30	30	30	25.5	25	25	2
4340	7	1.613	62.5	24.0221	30.5	88.2	96.5	45.8	1			23.5	23.8	23.8	19.5	19	18.5	10.7	10.8	10.8	28.5	28.9	28.8	26	25.5	26	2
4340	8	1.613	62.5	24.0221	29.5	91.2	94.1	44.5	1			21.5	21.5	21	20.5	20.5	20	11.5	11	10.5	27	28	28.5	23	22	23.5	2
4340	9	1.613	62.4	23.9837	29.5	83.6	96.2	43.6	1			20.5	20.5	21	22	21	21	21	22	22	36	35	36	26	27	27	3
4340	10	1.614	59.4	22.8023	29	84	95.2	40.9	1			18.5	19	19	14	13	13	17	17	16	29	30	30	22	21	21	2
4341	1	1.613	59	22.6769	27.5			44	1			15	15	16	12	12	12.5							14.5	14	14	2
4342	1	1.46	49.3	23.1282	26.5			45.5	1			16	16.5	16	11	11	10.5							23	22.5	22.5	1
4342	2	1.46	52.5	24.6294	26			45.5	1			17	16.5	16.5				12	11.5	11.5				22	22	22.5	2
4343	1	1.635	93.8	35.0887	34.5			67.8	0	THIGH SKIN UNSTREACHABLE		31	31	30	25	25	24.5										1
4343	2	1.635	96.8	36.2109	34.2			65	0	SKINFOLD ON THIGH IS UNSTRETCHABLE	1	27	27	28	25	25	25										1
4343	3	1.635	98	36.6598	35			66.7	0	UNSTREACHABLE SKIN ON THE THIGH	1	40	40.5	39	23.5	24	24										0
4343	4	1.635	87.5	32.732	32.6	88.5	122.5	64	1			30.1	30	30	22.3	22.2	22.1	15.7	15.7	15.6	20.7	20.5	20.5	56.4	56.5	56.7	1
4343	5	1.635	90.2	33.742	34	89.2	127.5	69.5	1			30.9	31.4	31.5	20.1	20.5	20.7	19	19.2	19.2	26.7	27.6	27.4	40.7	40.6	40.6	2
4343	6	1.635	90.1	33.7046	35.2	98.8	126	61.2	0	THE CLIENT HAS PAIN IN THE ABDOMEN	1	35.5	36.5	36	28	27.5	26	26	27	26				50	50	50.5	2
4343	7	1.61	90.3	34.8366	36	99.8	128	70	1			35	36	36	34	35	35	38	39	38	37	36	36	61	60	59	1
4343	8	1.615	78.7	30.1738	35.4	94.8	125.2	64.8	1			42	43	43.5	27	26.5	27	20	21	21.5	31.5	30.5	31.5	54	52	53	2
4343	9	1.615	94	36.0398	37.5	97	131.5	67	1			46	43	45	32	32	30	28	26	28	48	46.2	47.5	60	60	60	2
4344	1	1.54	58.5	24.6669	24.5			48.7	1			17	17	17	15.7	15.7	15.6							25.5	25.6	25.7	1
4344	2	1.54	54	22.7694	26.4	76.2	100.4	46.5	1			19	19	18	14	13	13	8.5	8	8	21	22	22	36	35	35	3
4345	1	1.55	56.6	23.5588	25.5			47.5	1			12	13	13	10	11	11							22	21	22	1
4345	2	1.55	57.6	23.975	26.3			46.8	1			16.5	17	17	12.5	13	13.5							29	30	29	1
4345	3	1.55	57.5	23.9334	26			46	1			16.5	16.6	16.7	12.4	12.4	12.2							29.1	29	29	1
4345	4	1.55	52	21.6441	25.4	75.5	90.5	44.8	0	POST OPERATIVE SCAR (ABDOMEN AND SUPRAILIAC)	1	12	12	12	10	11	10							29.5	30	30	0
4345	5	1.55	53	22.0604	25.5	76.8	91.5	45.6	1			18.5	18	19	12	12	12	8.5	8	8.5	21	21	21	22	21	23	0
4345	6	1.55	55.5	23.1009	27	81.5	93	47.5	1			26	25	24	12	12.5	12	13.5	13	13.5	26	27	25	27.5	28	30	1
4345	7	1.55	56.4	23.4755	28	82.5	95	48	1			26	26	26	15	14.5	14	13	13	13.5	28	28	28.5	30.5	30	30.5	2
4345	8	1.55	57.9	24.0999	28.8	81.8	99.3	48.9	1			20	19	19	20	20	19	12	12	13	27	28	28	32.5	32	32	1
4345	9	1.55	58.5	24.3496	28.5	77.5	95.4	49.1	1			22	21	21	18	18	19	20	21	20	29	28	28	34	34	35	2
4345	10	1.544	60.4	25.3363	30.3	76.2	100.1	52.3	1			24	23	24	20	20	20	22	23	22	32	31	31	36	37	37	2
4345	11	1.544	60.1	25.2104	30	82	101	51	1			24	24	23.5	19	20	19	15	15	15	31	32	32	40	38	39	2
4346	1	1.598	83.3	32.6206	31.2			59	1			21.5	20	22	17	17.5	17.5							30	30	29.5	1
4346	2	1.598	84	32.8947	32.1			60.5	1			22.5	22.5	22.4	18.2	18.2	18.3							33	33	33	1
4346	4	1.598	80	31.3283	30.2	92	107.1	57.8	1			19.4	19.3	19.3	15.6	15.6	15.6	10.3	10.3	10.2	22.8	22.8	22.6	28	28.5	28.5	1
4346	5	1.598	80.7	31.6024	33.3	95.5	112.5	59.7	1			18	19	18	21	21	20.5	17	16.5	17	26	26	26.5	33	32	33	1
4346	6	1.598	81.1	31.759	34.2	93	108	58.2	1			40	38	39	26	26	26.5	16	18	16	38	36	36	45	45.5	47	2
4346	16	1.598	80.5	31.5241	34	92.1	107	56.8	1			38	38	38.5	25	25.5	25.5	17.5	16.5	17	35.5	35.5	35	40	40.5	40.5	3
4346	20	1.598	80	31.3283	36	95	108	58.4	1			33	33	33.5	20	20.5	20.5	15	16	15	34	34.5	33.5	43	45	43.5	2
4346	21	1.598	80.3	31.4458	36.6	96	109.2	58.8	1			22	21	22	27.5	28	28	23	23	24	33	34	34	39.5	39.5	40	2
4346	23	1.598	88.4	34.6177	40	101.5	116.5	64.5	1			38	38	37.5	35	37	34	35	32	33	44.5	42.5	45	45	47	45.5	2
4347	1	1.533	59	25.1054	25.4			43.5	1			14.5	14	14				9	8.5	8.5				23	22	22	1
4347	2	1.533	60.5	25.7437	26.2			44.3	1			16.4	16.4	16.5	10.2	10.3	10.3							25	25	25	1
4347	3	1.533	59.2	25.1905	24.3			43.2	1			15.6	15.5	15.6	10.2	10	10							23.7	23.7	23.6	0
4347	4	1.533	50.2	21.3609	22.8	71.9	92.2	43	1			15	15	15	9	9	9	6.4	6.3	6.3	12.9	12.7	12.9	22.7	22.9	22.7	0
4347	5	1.533	48	20.4248	21.5	70.9	92.5	42	1			14	14.5	13.5	9	8	8	6	5.5	5.5	13	11	12.5	23	22	21	1
4348	1	1.503	51.6	22.8419	23.6			43.1	1			14	14.5	14	9	9	9							19	20	18.5	0
4348	2	1.503	54	23.9043	27.2			43.8	1			15	15	16	11	12	11							29	29.5	30	1
4348	3	1.503	48.7	21.5581	26.2	37.2	88.8	43	1			13	13	12	12	12	13	4.5	5	5	6	6.5	6	18.5	18.5	17	1
4348	4	1.503	51.1	22.6205	27.2	76.5	92.8	47.1	1			19	18	17.5	12	12	12	5	6	5.5	13	12	12.5	25	26	26	2
4348	5	1.503	49.5	21.9123	27.1	74.2	90.5	44	1			16.5	16.5	16	12.5	13	13	5.5	5	4.5	10.5	10.5	10	22.5	22.5	22	2
4348	6	1.503	51	22.5763	27.8	70.2	88.8	44.6	1			22	22	21	13	12	13	7	7	7	11	10	10	26	27	27	2
4349	1	1.602	51.5	20.067	22.1			38.5	1			10.5	11	10	7.5	7	7							13	12	12.5	2
4349	2	1.602	53.4	20.8073	22.8			38	1			11	11	11	7.5	7.5	8							15	14	14.5	1
4349	3	1.602	50.1	19.5215	23.5	72	88.5	37	1			10.5	11	10	7	6.5	7.5	4.5	5	4.5	14	14	13.5	14	13.5	13.5	1
4349	4	1.602	49.5	19.2877	22.2	70.5	88.8	36.2	1			10.2	10	10	6.7	6.7	6.8	4.4	4.5	4.5	12.9	12.9	12.5	12.8	12.9	12.8	2
4349	5	1.602	51.4	20.028	24.3	71.2	89.8	41.3	1			15	15	15.5	9.5	9	9	6	5.5	6	18	18	17.5	13.5	13	13	2
4349	6	1.602	53	20.6515	26	74.5	93	42.2	1			19	19	18	11.5	11.5	11	4	4.5	4	25	24	24	14	13	13	2
4349	7	1.602	53.2	20.7294	26	75	95	42.5	1			21.5	22	21.5	11.5	10.5	11	5	4.5	4.5	22.5	23.5	24.5	15.5	15	16	3
4349	8	1.602	54.2	21.119	21	82	94.5	43	1			21	22	22	11	11.5	12	6	5	5.5	21.5	20.5	22	15.5	16	15	2
4349	9	1.596	55.5	21.7885	26.4	80.5	93.8	41.5	1			25	24.5	24.5	10.5	11	11	5.5	6	6.5	20.5	21.5	22	18.5	19	18	3
4349	10	1.602	46.4	18.0798	23.3	68	83.3	38	1			13	12	13	6	6	6	2.5	2.5	3	13	12	12	11	10	10	3	LOST 7.8 KGS IN 15 MONTHS TIME DUE TO LACK OF FOOD
4350	1	1.477	57.6	26.4035	27.7			50.7	1			24.5	24	23.5	16.5	16	16.5							29	29.5	29.5	2
4350	2	1.477	59.7	27.3661	28			50	1			18	19	19	18	17	17							31	32	32	1
4350	3	1.477	56.5	25.8993	27	75.2	95.7	52.4	1			24	24	24	17.1	17	17.2	9	9.4	9.3	18.5	18.6	18.5	28.5	28.6	28.7	0
4350	4	1.477	54	24.7533	29	72.5	94.8	50.9	1			24	24	23.9	18.2	18	18.1	8	8	8	19.2	18.9	20.2	28.5	28.7	28.8	2
4350	5	1.477	55.4	25.395	29.8	75.8	96	52	1			23	22.5	22.5	17.5	17.5	18	9	9	9	21	20	20	34	34	33.5	2
4350	6	1.477	55.6	25.4867	30.5	76.5	95.8	52.3	1			25	24.5	25	18	17.5	17.5	10	9.5	9.5	21.5	20	20	35	34.5	34	1
4350	7	1.477	52.7	24.1574	28.7	70.8	99.6	49.8	1			19	20.5	20	18	18	17	9	9	9	16	16	15.5	33	34	34	2
4350	8	1.477	53.5	24.5241	28.5	71.5	92.5	49.5	1			22.5	23.5	23	16.5	15	16.5	5.5	6	6.5	16.5	16	15.5	26.5	27.5	28	2
4350	9	1.476	50	22.9508	26.5	73	88	42	1			20	20	20.5	15	15	14.5	7	6.5	6	15.5	16	16.5	20	19.5	18.5	3
4350	10	1.477	48.4	22.1863	26.7	71.2	89	45.5	1			12	12	12	9	9	10	5	5	5	11	11.5	11	18.5	18	18	3
4351	1	1.627	64.8	24.4794	24.7			49.5	1			9	9	9	11	10.5	10.5							30	30	29.5	2
4351	2	1.627	65.1	24.5927	24.5			49.8	1			11.5	12	12	11	11.5	11							33	32.5	33	2
4351	3	1.627	58.5	22.0994	24.6	77	97	48.3	1			15	14.5	14.5	12	11	11.5	7	6	6	17.5	16	16	32.5	33	32.5	1
4352	1	1.67	61.9	22.1951	28			47.8	1			19	20	20	9	8.5	8.5							30	29.5	30	1
4352	2	1.67	63.8	22.8764	27.9			47.1	1			20	19.5	19.5	9	9	9							32.5	33	34	1
4352	3	1.67	58.5	20.976	26	66.5	90.7	45.2	1			19.2	19	19	9	9	9	5.4	5.4	5.2	10.2	10.3	10.2	30.2	30.2	30.4	1
4352	4	1.67	59	21.1553	27.7	69.8	98.5	47.4	1			24.5	24.5	25	8	8	8	6.5	7	6.5	11	11.5	12	27	28	28	1
4352	5	1.67	60.8	21.8007	30	74	99	49	1			33	32	32	9	9.5	9.5	7	6.5	6.5	10	9	11	30	29	29	1
4352	6	1.67	59	21.1553	29	70	96	47.8	1			29	28	29	8.5	9	9	5	5	5	8	8.5	8	29	29	28	2
4352	7	1.67	58	20.7967	28.2	68.5	95	40.5	1			26.5	26	26	8.5	9	9	4.5	4.5	5	8.5	7.5	7	28.5	27.5	27	3
4352	8	1.67	59.6	21.3704	29.4	69.5	96	49.8	1			25.5	26	26.5	4.5	5	5	6.5	5	6	9.5	9	8.5	28	28.5	28.5	1
4352	9	1.671	63.1	22.5983	30.8	73.6	99.6	49	1			24	24	23	12.5	12	12	7	6.5	6.5	8	8	9	38	39	38.5	2
4352	10	1.67	60.5	21.6931	29.8	74.5	98.5	50	1			30.5	31	31.5	9	9.5	9	5.5	6	6	10.5	10	9.5	30	29.5	29	3
4353	2	1.48	52	23.74	24			44	1			16	16	15.5	8	8	7.5							35	35	36	1
4353	4	1.48	54.3	24.79	24.5			47.5	1			18	18	17.5	10	10.5	10.5							36	35.5	36	1
4354	1	1.604	65.6	25.4974	26.4			49.8	1			19	18.5	19	18	17	18.5							29	30	31.5	1
4354	2	1.604	66.4	25.8083	25.6			49.3	1			19	18	19	17	16.5	17							32	31	32	1
4354	3	1.604	70	27.2075	26.6			50.7	1			23.9	23.9	23.8	18.6	18.4	18.4							35.5	35	35.2	1
4354	4	1.604	65.5	25.4585	25.2	77	98.2	44.5	1			20	20	20	16.8	16.9	16.7							32.5	32.6	32.6	0	UNABLE PERFORM ON THE SUPRAILLIAC AND ABDOMEN DUE TO PAIN OF THE WOUND.
4354	5	1.604	61.6	23.9426	26	83.5	103.5	53.2	1			22.5	23	22.5	18	18	18	19	19.5	19.5	27	25	24	36	35	37	1
4354	6	1.604	61.9	24.0592	27.5	78.2	101.9	51	1			25	25.5	25	20.5	20	20	16	16	16.5	20.6	21	21	40	40	40.5	1
4354	7	1.604	62.8	24.4091	27	80.7	106	51.8	0	THIGH - SKIN UNSTRECHABLE	1	30	30	30.5	20	20	21	21	20.5	20	22	23	22				1
4354	8	1.604	65	25.2641	26	76.5	97.5	46.6	1			21.5	22	22	15.5	15	14.5	12	11.5	11	22.5	23	24	30.5	32.5	32.5	2
4354	9	1.604	66	25.6528	28	78	100	48	1			20	21	21	16	15.5	16	13	12.5	12.5	22.5	21.5	21	31	31.5	31	2
4355	1	1.587	49.6	19.6937	26.8			49.9	1			11	11.5	12	10	11	10							26	27	27	2
4355	2	1.587	61.8	24.5377	25.8			49.2	1			11	12	11.5	8.5	8.5	9							25.5	25.5	25	2
4355	3	1.587	55	21.8378	26.2	77.2	97.5	46.8	1			15	14	16	9	10	9	4	4.5	5	12	11.5	11.5	32	33	32	2
4355	4	1.587	57.5	22.8304	27	77	96.5	50.2	1			12.5	12	12	11	11	11.5	5	5	5	6.5	6.5	6	27	28	28	2
4355	5	1.587	56.7	22.5128	27.5	74.8	95.3	52.5	1			17	16	18	9	9.5	10.5	4.5	4.5	5	7	7	7	24	24	24	2
4355	6	1.587	56.4	22.3937	28	71.5	96	50.5	1			16	15	15	11	11	11.5	4	4	4	6	7	7	33.5	34	34	2
4355	7	1.583	59.1	23.5844	29.5	75.7	99	52	1			16.5	16.5	17	13	13	13.5	7	7	7	4.5	5	5	38	38	37	2
4356	1	1.411	45.6	22.904	21.5			38.6	1			10.5	11	11	7.1	7	7							13.2	13.1	13.1	1
4356	2	1.411	48.5	24.3606	22.5			48	1			13	13	12	11.5	12	12							33	32	33	1
4356	3	1.411	42	21.0958	22	76.5	94.3	49.3	0	ABDOMEN DUE TO SCAR (WOUNDS)	1	12.5	13	13	15	14	14	12	12.5	12				33	33	33.5	0
4356	4	1.411	47.8	24.009	23.2	75	89.5	48.4	1			21	20.5	20	16	16.5	16.5	10	10.5	11	25.5	25	25	26	25.5	26.5	1
4356	5	1.411	48.5	24.3606	23.5	76.5	90	49.5	1			22	21.5	21.5	17.5	16	16.5	11.5	10.5	10	26	25.5	26	26.5	26	26.6	2
4356	7	1.411	46.5	23.356	22.8	71.5	85.5	47.5	1			20	19.5	19	15	14.5	14	11	10	10	18	16.5	17	25	25	25.5	2
4356	8	1.411	46	23.1049	23.6	68.8	95.5	49.8	99			18	17	17	17	17.5	17.5	11	11	12	19	19	20	35	35	34	99
4356	9	1.411	44.2	22.2008	23.3	66.8	93.1	49.7	1			17	17	17	18	18	18	12	11	12	19	19.5	19	34	33	33	1
4356	10	1.411	42.5	21.3469	22.5	65.5	89.5	45.5	1			15	14.5	14.5	15.5	15	14.5	10.5	10	9.5	15.5	16.5	17	25.5	26	27	3
4356	11	1.411	41.5	20.8446	22	65.5	89.4	47.2	1			14	14	13.5	14	14	14	8.5	9	8.5	14	14	15.5	26	27	27	2
4357	1	1.475	53	24.3608	25.5			42	1			18	17.5	17	13	13	13							24	22	12	2
4357	2	1.475	55	25.2801	26			45	1			20	19.5	20	15	15	16							30.5	31	31	2
4357	3	1.475	51.6	23.7173	26	77.3	95.5	44.5	1			19	19	20	16	15	15	10.5	11	11	30	30	31	32.5	32.5	33	1
4357	4	1.475	50.4	23.1658	25.6	77.2	95.8	47.2	1			19	19	18.5	14	15	15	10	9	10	22.5	23	23	30	29	29.5	2
4357	5	1.475	49.5	22.7521	25.5	75.6	93.4	45.7	1			18	18	18.5	14.5	14.5	15	9.5	8.5	9	20.5	21.5	21	25.5	26	26	2
4357	6	1.475	48.9	22.4763	25.5	77	91.3	42	1			21	20	19.5	12	12	12.5	11	11	11	23	23	23	31	31.5	32	2
4357	7	1.475	48.4	22.2465	25.5	76	90	45.6	1			19	18	19	15	14.5	15	10	9	10	19	20	20	24	23.5	24.5	2
4357	8	1.476	44.4	20.3803	23.5	64.5	85.3	39.5	1			17.5	17.5	18	9	9	9.5	5.5	6	5.5	15.5	15.5	16	18	17.5	17.5	2
4357	9	1.475	42.2	19.3967	23.5	64.6	88	37.8	1			11.5	11.5	12	8	8	8.5	4	4	5	9	9	10	15	14	15	2
4358	1	1.458	51.4	24.1795	23			45.9	1			11.5	12	11.5	11.5	11.5	11.5							26	27	26.5	1
4358	2	1.458	52	24.4618	24.2			47.2	1			14.5	14	14	12.4	12.3	12.4							27.1	27.2	27.2	1
4358	3	1.458	53.5	25.1674	25			49	1			15	15.5	15	13	12.5	12.5							29.5	28	28	1
4358	4	1.458	49	23.0505	24	72.5	86.5	43.5	1			11	11	11	12	11.5	11	5.5	5.5	5	10	10.5	10	25	25	25	1
4358	5	1.458	47.2	22.2038	23.5	74	88.7	45	1			12	12	11.5	12	12	12	2.5	3	3	7.5	8	8	29	29.5	29	1
4358	6	1.458	46.5	21.8745	23.5	70.5	85	43.5	1			15	15	14.5	10	10.5	9.5	4	4.5	4.5	7	8	7.5	26	27	25.5	2
4358	7	1.458	46	21.6393	23	70.5	85.1	43.5	1			15	14.5	13	9.5	10	10.5	4.5	4	3.5	7.5	7	7	25	25.5	25.5	2
4358	8	1.458	43.5	20.4632	22.5	68	80	41	1			13	12.5	12	9.5	8	8.5	3.5	4.5	4	5.5	5	5	20.5	20	20	2
4358	9	1.458	45	21.1689	24	71	86	43.8	1			14.5	15	15.5	10.5	10	10	4.5	4	4.5	10.5	10	9.5	20.5	21	21.5	2
4358	10	1.458	44	20.6984	23	68	78.5	39.5	1			12	12.5	12	8.5	9	8.5	3	4.5	4	10	9.5	8	15.5	16.5	18	3
4358	11	1.458	45.5	21.4041	24.2	71.5	94	42.5	1			15.5	15	15	10.5	10.5	11	4.5	4.5	5	10.5	11.5	12	22	21.5	20.5	3
4358	12	1.458	43	20.228	22.3	69.5	82.8	40	1			8	8	9	8	8	7.5	3	3	2.5	7	7.5	7	16	17	17	3
4359	1	1.623	58	22.0187	25			44.2	1			17.5	18	17.5	10.5	10	11							27	27	28	1
4359	2	1.623	53.5	20.3103	23.6	74.5	98	46.2	1			18.1	18	18	15.4	15.3	15.3	8.8	8.7	8.7	16.9	16.8	16.9	22.6	22.5	22.5	0
4359	3	1.623	55	20.8798	26.2	77.4	96.5	47	1			22.5	22	22	11.5	11.5	11	15	16	15	30	30	30.5	28	28	29	1
4359	4	1.623	53.4	20.2724	25.6	75	96.2	45.2	1			24	22	23	16	16	15.5	12	10	11.5	25	24	25	31	31.5	30	99
4359	5	1.623	53.2	20.1964	26.3	78.2	97.2	44.5	1			23	23.5	23	13.5	13.5	14	16	16	16	32	31	32	25.5	26	26	2
4359	6	1.623	53.8	20.4242	26.2	77.3	97.1	44	1			23	23	22.5	13	12.5	12.5	18	17.5	17.5	32	32	32.5	26	26	25	2
4359	7	1.62	53.4	20.3475	25.9	78.5	97.5	43.5	1			21	21	22	11.5	12	12	17	16	16.5	31	33	30.9	31	31	31	3
4359	8	1.624	51.2	19.4132	25	78.9	93.1	43.8	1			15	16	15.5	10.5	10	10.5	17	17	16.5	33	33	32	25	24	24	3
4360	1	1.708	96.6	33.1132	32			58.4	0	THIGH SKIN IS SLIPPERY	1	20	20	19	22.5	22	22										1
4361	1	1.624	58.4	22.1432	32.6			43.5	1			12.5	13	12.5	13.5	13	13.5							28.5	29	29	1
4361	2	1.624	61.7	23.3945	23.7			40.6	1			10	9	9.5	15	16	16							29	30	30	1
4361	3	1.624	51.5	19.527	23.5	74.9	86.2	39.1	1			10.8	10.4	11.2	14.2	14.3	14.7							16.8	16.9	16.9	0	UNABLE TO TAKE ABOVE HIPLAND ABDOMEN DUETPAIN OF THE SITE OF THE WOUND
4361	4	1.624	51.9	19.6787	22	80.8	84.2	73.8	1			7.5	7	7.5	10.5	10	10	8	8	8.5	17	17	16	14	14.5	14	1
4361	5	1.624	48.7	18.4653	22.4	76	84.5	37.8	1			7	7	7	9	9	9	7.5	7.5	8	16	16	15.5	16.5	16	16	1
4361	6	1.624	49.6	18.8066	23	76.8	86	37.9	1			7	7.5	7	14.5	14	14.5	5.5	5	5.5	15.5	16	16.5	12.5	12	13	2
4361	7	1.624	49	18.5791	23	76.5	85.2	37.8	1			7.6	8	8	12.5	13	13	8	8.5	7.5	12.5	13	13	12.5	13	13.5	2
4361	8	1.624	48	18.1999	22.4	74	85.2	37.8	99			7	7	7	9	9.5	9.5	6	6.5	6	18	18	17	12	12	12	2
4361	9	1.623	49.1	18.6399	22.5	76	85.9	37.5	1			7	6.5	6.5	14	14	14	5	5	5.5	16	16	16	13.5	13	13	2
4361	10	1.624	52.7	19.982	23.5	81.1	86.3	38.3	1			8.5	8.5	9	12	11.5	11.5	10	10	9.5	20	19	19	19.5	19	20	3
4362	1	1.568	85.3	34.6942	34.4			60.8	1			32	32	33	28	28	29							51	51	52	1
4362	2	1.568	86	34.9789	34.6			62	1			33.4	33.3	33	30	30	30							52.7	52.8	52.7	0
4362	3	1.568	88.8	36.1178	35.1			65	1			35	35.2	35	31.3	31	31										0	UNABLE TO PERFORM THE THIGH DUE TO OEDEMA(+++)
4362	4	1.568	76.6	31.1556	31.7	99.2	111	54.1	1			29.5	30	30	25	25	25	16	16.5	17	23	23	23	45	47	47	1
4362	5	1.568	77	31.3183	32.5	98.6	110.7	75.3	99			25	25	24	29	29	30	13	13	12.5	16	16	15	39	39	39	1
4362	6	1.568	79.8	32.4572	33.5	97.7	111.5	58	1			30	29.5	29.5	25	24.5	24.5	14.5	15	15	30.5	30	29.5	40.5	40	40	2
4362	7	1.568	80.5	32.7419	34	101.5	112	56.8	1			34	34.5	35	26.5	26	26	15.5	15	15	30.5	28.5	29.5	45	44	44.5	2
4362	8	1.568	80.5	32.7419	34.5	102	112.5	55.5	1			35	34.5	34	25.5	25	26	14.5	15	15	31	30.5	31	43.5	44	44	2
4362	9	1.568	80	32.5385	37	100.4	116	63	1			26	25	25	33	32	33	28	28	27	22	21	22	42	43	43	2
4362	10	1.568	81.4	33.1079	36	107.5	118.2	64.5	1			30	29.5	29	24.5	25	25	20.5	19.5	19	35.5	35	34.5	45	44.5	44	3
4362	11	1.568	81	32.9453	33.5	107	117.5	62.5	1			29	29.5	30	24	25	24.5	19.5	19.5	20	35	34.5	35	44.5	45	44	3
4363	1	1.602	73.3	28.5614	31.5			51.9	1			29	28	30	20	20	20							44	43	46	1
4363	2	1.602	75.9	29.5745	31.7			52.5	1			25	25.5	25	18	18.5	19							42	43	41	1
4363	3	1.602	68.6	26.73	31.2	80.9	101.2	52.8	1			21	20	21	15	15	14.5	10	10.5	10	21.5	22	22	33	32.5	32.5	1
4363	4	1.602	67.5	26.3014	31.5	81.4	103	53	1			25	24	23.5	16	15.5	16	9.5	10	10	20.5	20.5	20	36	35.5	35.5	1
4363	5	1.602	67.1	26.1455	30.2	78.7	103.3	52.2	1			28	27	27	20	20	19	12	11	11	25	25	26	42	42	41	2
4363	6	1.602	66.5	25.9117	30.5	82.7	103.8	52.4	1			24	24	25	18	19	18.5	12.5	12	13	28	29	29	37	37	36	2
4363	7	1.602	67.2	26.1845	31.3	81	102	52.5	1			24.5	24	23.5	16	15.5	15.5	9.5	9.5	10	20	19.5	19	34.5	34	34.5	2
4363	8	1.602	67.5	26.3014	31.2	80	105.4	51.7	1			24	23	23	17	17	17.5	12	12	13	26	26	25	30.5	30	31	2
4364	1	1.6	52	20.3125	22			44	1			12.2	12.3	12.3	9.5	9.4	9.4							15.6	15.6	15.5	1
4364	2	1.6	53.2	20.7812	22.5			45.1	1			16.4	16.7	16.7	9	9	9							22	22	22	1
4364	3	1.6	44.8	17.5	22.2	67.4	82	34.5	1			15.5	15	15	7	7	7	4	4.5	5	5.5	6	6.5	15.5	15.5	16	0
4364	4	1.6	46.1	18.0078	21.5	68.5	83.2	40.2	1			12	12.5	13	9.5	9.5	10	4	4	5	5	5	5	22	23	23	2
4364	5	1.6	46.9	18.3203	22.3	71	84.7	40.3	1			16	16	17	8	8	7.5	4	4	4.5	7	7	7	32	32	31	2
4364	6	1.6	47	18.3594	22.5	67.5	86.3	41	1			16.5	16.5	16	9	10	9	5	5.5	5.5	7.5	8	7.5	29	29	28	1
4364	7	1.6	46	17.9688	22.8	66.2	86.5	40	1			12.5	12.5	12	8	8	8	4	4	4.5	17	17	17	31	31	31.5	2
4364	8	1.6	46.5	18.1641	23	69.5	92.5	41.5	1			15.5	15.5	15	9.5	9	9	5	4.5	4	17.5	17.5	18	30	31	30.5	2
4364	9	1.6	45	17.5781	22.5	65.8	86.2	41	1			11	11	10	7	7	7	4.5	4.5	5	7	7	7	27	28	28	3
4364	10	1.598	46.2	18.0921	22.5	72	83	43.6	1			16	16	16	8	6	7	6	6	6	12	11	11	18	17	17.5	2
4364	11	1.6	45.5	17.7734	22.2	64.3	82.4	36.6	1			15	15	14	9.5	9.5	9	5	5	5	8	8	8.5	24.5	24	24	3
4365	1	1.628	56.4	21.2799	22.8			43.7	1			18	17.5	18	11	11.5	11							29	30	29.5	1
4365	2	1.628	59	22.2609	23.5			46.5	1			20	20	20	13.4	13.4	13.6							25.7	25.7	25.7	2
4365	3	1.628	54.5	20.5631	23.3	76.6	99.4	43	1			18.5	17	18	12	13	12	15.5	15	15	28	28	29	27	28	28	1
4365	4	1.628	52	19.6198	23.2	71	95.9	42.7	1			15	15	16	12	11.5	11.5	15	15	15	30	30	30.5	27	27	26	1
4365	5	1.628	43.9	16.5636	23.3	68.7	95.3	43.8	1			18.5	18	18.5	10.5	11	10.5	16.5	16.5	16	30	31	30	27	27	28	2
4365	6	1.628	49.5	18.6765	22.4	68.7	92.3	42.5	1			16	16	16.5	12	11	11	15	15	15.5	29	30	29	33	33	34	1
4365	7	1.628	50	18.8652	22.4	67.4	93.5	41	1			12	13	12	11	10	11	12.5	13	13	32	32	33	29	28	28	2
4365	8	1.628	49.2	18.5633	23.5	69	88.5	42.5	99			16.5	15.5	15	10	10.5	10	13.5	14	13	25	25.5	25	30	30.5	30	3
4365	9	1.6	49.6	19.375	22.8	71.5	95.1	42.3	1			21.5	21.5	22	14	13	13	19	20	20	37	36	36	32	33	33	2
4365	10	1.627	50	18.8884	22.8	72.8	91.9	42.1	1			15	15	15.5	10	11	10.5	14	14	14.5	27	28	28	23	22	22	2
4366	1	1.611	51	19.6507	22.7			42.4	1			10	10	9.5	8	8	7.5							22	21.5	21.5	2
4366	2	1.611	52.7	20.3058	22.5			42	1			10	10	10	8	8.2	8							20.8	20.8	20.9	1
4366	3	1.611	48	18.4948	23.2	69.5	82.6	41.5	1			11	11	10.5	8.5	9	8.5							23.5	23.5	23	0	UNABLE TO PERFORM ON SUPRAILLIAC AND ABDOMEN DUE TO PAIN ON THE SHE OF THE WOUND
4367	1	1.545	46.7	19.5641	22.4			42.8	1			16.8	16.6	16.7	11.5	11.5	11.3							22.9	22.9	22.8	1
4367	2	1.545	46.5	19.4803	22.5			40.8	1			12	11	11.5	8.5	8.5	9							28	29	29.5	1
4367	3	1.545	47.4	19.8574	21.1			39	1			13	11.5	12	7	7	7.5							21	20	23	2
4367	4	1.545	47.7	19.983	23	72.2	88.8	41.7	1			10	11	11	7.5	7	7	4	4	4	7	6	6	36	36	35.5	0
4367	5	1.545	43.2	18.0978	23	65.5	82	43	1			12	12.5	12.5	9	8.5	8	4	4.5	4	10.5	9.5	9	15	15.5	15	1
4367	6	1.545	44.5	18.6425	23.9	37	86	41.3	1			15	14	15	9	8.5	9	3.5	4	4	17	16	16	33	34	34	2
4367	7	1.545	45	18.8519	25	69	85.5	41.5	1			18	17.5	17	10.5	10.5	10	5	4.5	4.5	19.5	20.5	21	34.5	35	35.5	2
4367	8	1.545	44.5	18.6425	25	66	87	42.5	1			20	19.5	19	10.5	10	9.5	5	4.5	4.5	10.5	10	10.5	20.5	20	20.5	2
4367	9	1.545	45.6	19.1033	25.2	72.2	89.2	44.9	1			20	20	20	11.5	11	11	7	7.5	7	15	15	14.5	23	22.5	22.5	2
4367	10	1.546	42.5	17.7816	23.3	65.2	85.2	42.3	1			17	18	17	8.5	8	9	6	6	6.5	20	20	19	29	29	28.5	2
4367	11	1.546	46.5	19.4551	25.5			51.2	1			12.5	13	12	5.5	6.5	7							22	21.5	21	2	SHE IS PREGNANT 9 MONTHS.
4368	1	1.554	73	30.2288	32.4			57.1	1			28	28	28	21	21	21							34	34	34	2
4368	2	1.554	73.5	30.4358	25.5			53	1			24	24	24	22	22.5	23							36	34	32	1
4368	3	1.554	74.5	30.8499	30.5			55	1			26.5	27	27				24	24.5	24				38.5	38.5	39	1
4368	4	1.554	69.5	28.7795	30	86.5	110.9	55	1			23	22	22	20	20	20.5	23	22.5	22.5	29	29	28	36	36.5	37	1
4368	5	1.554	70.2	29.0693	30.4	89.9	110	55.2	1			27	26	26	23	22	22	22.5	23	23	30	30	29	34	34	35	2
4368	6	1.554	70.6	29.235	32.2	86.3	111	55.2	1			28	29	29	24	24	25	23	24	24	37	38	38	41	42	42	2
4368	7	1.554	70	28.9865	33	88.5	110.5	54.5	1			25.5	26.5	27	20.5	21.5	22	20	19.5	20.5	35.5	36	36.5	40	39	38.5	2
4368	8	1.554	71	29.4006	31.5	95	112	53.8	1			26	25	25	21	21	21	17	18	17.5	28	27	26	38	36	39	2
4368	9	1.556	72.4	29.9033	31.8	95.3	112.5	54.5	1			28	29	27.5	24	24	24.5	21	22	22.5	30	31	30.5	40	39	39.5	2
4368	10	1.556	70.4	29.0773	31	90	112	54	1			27	27.5	26.5	24	23	24	18	20	20	28	29	29	43	39	39.5	2
4368	11	1.554	64.2	26.5848	30	85.5	111.5	54	1			27	27	26.5	23.5	23.5	23	19	19.5	19	27.5	28	28	44	43	43	3
4369	1	1.43	52.5	25.6736	24			42.6	1			18.3	18.2	18.1	12.6	12.6	12.7							22.7	22.7	22.8	1
4369	2	1.43	53.5	26.1626	25			42.2	1			15	14.5	14	14.5	14	14							31	32	33	1
4369	3	1.43	48.6	23.7664	24.8	84	88.5	41.8	0	THIGH SKIN IS SLIPPERY ABDOME - CS WOUND WITH DRESSINGS	1	12.5	12	12	12	12	12	7	7	7.5							0
4369	4	1.43	47.6	23.2774	24.1	78.8	86.9	40.5	1			13	12.5	12.5	10.5	11	11	9	8.5	8	26	25.5	26	22.5	22	22	1
4369	5	1.43	46.5	22.7395	25.5	75	87.3	41.7	1			21.5	21.5	22	16	15.5	15.5	16	16	15	12	11	11	24	25	25	1
4369	6	1.43	46.5	22.7395	26	76	86.5	42	1			21	20.5	20.5	15.5	16	16	10.5	10	9.5	15.5	15.5	15	25.5	26	26	1
4369	7	1.43	46.4	22.6906	26	79.2	85.3	40.8	1			22	21	21	15	15	16	15	16	15	18	18	19	25	26	26	1
4369	8	1.43	46.1	22.5439	26.1	79	82.5	38.5	1			20.5	20	20	16	15.5	15.5	10	10	10	18.5	18	17.5	25	24	24.5	3
4369	9	1.43	46.2	22.5928	28	79.2	87	42.5	1			22	21	21.5	16	15.5	16.5	12	12	12	16	15	16.5	27	27	26	2
4369	10	1.43	46.4	22.6906	27.5	80	87.5	42.7	1			22.5	23	22.5	16.5	16	16	12.5	12.5	12.5	18	18	18.5	26	25	26	2
4369	11	1.43	46.8	22.8862	25.6	80.4	85.5	41.4	1			17	16	16	12	11	11.5	18	18	19	25	26	26	36	35	35	3
4370	1	1.565	68	27.7639	28			49.4	1			18.6	18.7	18.9	14.5	14.5	14.8							26.7	26.9	26.8	1
4370	2	1.565	67.8	27.6822	28			49	1			18.5	18	18	15	15	15							25.5	25	25.5	1
4370	3	1.565	55.6	22.7011	26	80.9	91.5	46	1			17	16	16	12	12	12	10.5	10.5	10	16	16	15	20	20	20	2
4370	4	1.565	54	22.0478	25.5	84	91	45.5	1			16.5	17	16	13	12	11.5	8	8	8	20	21	18	20	19	19.5	1
4370	5	1.565	56.5	23.0685	26.4	84.2	94	45.2	1			17	17	17	12	12	12.5	7	7	7	18	19	19	19	19	19	3
4371	1	1.457	51	24.0243	25			45.1	1			19	18.4	18.3	12.9	13.4	13				31	31.4	31				1
4371	2	1.457	56.2	26.4739	26.5			46	1			21	21.5	21	12	12.5	13							37	37	37.5	1
4371	3	1.457	44	20.7269	24	89.8	82.5	41.5	1			21	20.5	20.5	11.5	11.5	12							30	29.5	29.5	0	UNABLE TO PERFORM ON SUPRAILLIAC AND ABDOMEN DUE TO PAIN ON THE WOUND SITE.(DELIVERY BY CERIOUS SECTION)
4371	4	1.457	44	20.7269	24	89.1	82	41	1			20.5	20	20	10.5	11	10.5	10.5	9.5	9	15.5	15	15	35	34.5	34.5	1
4371	5	1.457	45.1	21.245	24.4	69	98.4	46.7	1			21	20	20	13	13	13.5	10	10.5	10	24	24	25	31	32	32	1
4372	1	1.703	75.3	25.9636	29.3			50.5	1			31.5	31.5	30	18.5	19	19							41	43	43	1
4372	2	1.703	75.8	26.136	29.5			48.8	1			32	32	32	17.5	18	17.5							39	41	43	1
4372	3	1.703	68	23.4466	28	86.5	101.5	46.4	1			25.5	25.5	26	15.5	15	15.5							35.5	35	35	0	UNABLE TO PERFORM ON SUPRAILLIAC AND ABDOMEN DUE TO PAIN ON WOUND SITE
4372	4	1.703	71	24.481	21	85	98	46	99			26	25	27	21	21	22	17	17	17	26	27	25	31	31	30	1
4372	5	1.703	72.4	24.9637	31	86.5	104.5	46.5	1			35	34.5	34.5	20.5	21	21.5	14.5	15.5	16	34.5	35.5	36	34	35	34	2
4372	6	1.703	72.5	24.9982	32	90	106	47.5	1			35	35	35	21.5	20	20	12.5	13	13.5	36.5	37	37.5	38.5	38	38.5	2
4372	7	1.703	73.2	25.2396	32	91.5	106.5	47.5	1			38.5	38	38.5	20.5	21	19.5	16.5	16	15.5	40	39.5	39.5	40	39.5	38.5	2
4372	8	1.685	73.4	25.8521	32.6	82.3	109.5	51	1			35	34	34	20	20	21	26	26	26	41	41	42	39	38	39	2
4372	9	1.703	75.1	25.8947	33	85	111	51	1			40	41	40.5	23	23	23	27	26	25	43	44	44	38	42	40	2
4372	10	1.703	73	25.1706	32.5	85	108	48.2	1			39	39	39	21	20	20.5	24	25	26	37	36	36	40	38	39	2
4373	1	1.499	57.3	25.5007	26.5			47.4	1			18	18	17.5	16	16	15							32	31	31	2
4373	2	1.499	60	26.7023	25.7			49.4	1			16	16	15	15	15	15.5							33.5	34	34	2
4373	3	1.499	61	27.1473	26.4			50.1	1			20.5	20	20.5	17	16.5	16.5							35.5	35	35.5	1
4373	4	1.499	54.4	24.21	25.5	80.5	97.6	46.4	1			19	19	19	15	16	16	11.5	11	11	18	18	17	19	19	19	0
4373	5	1.499	53.5	23.8095	29	80.5	97	45.8	1			17	18	17	14	15	15	10.5	10	10	11	11	12	23	23	22	2
4373	6	1.499	53	23.587	26.5	80.5	54.8	44.5	1			20.5	21	21	13.5	13.5	14	9.5	10.5	11	15.5	16.5	16	25.5	25	24.5	2
4373	7	1.498	53.9	24.0196	26.5	80	95.9	45.3	1			16	16	17	14.5	14	15	11	12	12	15	14	14.5	31.5	32	32	2
4373	8	1.498	53.2	23.7076	27.2	81	94.3	46.6	1			14	14.5	15	17	16.5	16.5	10.5	11	10.5	18	19	20	27	27	27.5	2
4373	9	1.498	53	23.6185	26.8	79.5	94.5	45	1			15	14.5	14	16.5	16	15.5	8.5	9.5	10	20	20	19.5	25.5	26.5	27	3
4373	10	1.498	52.5	23.3957	26.4	80.3	91	46	1			14	14	15	12.5	13	13	6	7	6.5	15.5	15	15	23	22	23	3
4373	11	1.498	53.2	23.7076	27.4	81.5	94	46.5	1			15	14.5	15	16	17	16.5	10	10.5	10	19	20	19.5	26.5	27	26	3
4374	1	1.587	75.1	29.8185	31.6			54.7	1			24.5	24.5	25	15.5	16	16							32	30.5	31.5	1
4374	2	1.587	72.2	28.6671	29.1			52.8	1			19	20	19	16.5	17	16							34	35	35.5	2
4374	3	1.587	65.7	26.0862	27.8	93.3	104.3	51.2	1			28	27	26.5	20	20.5	20	11	11	12	23.5	24	24	34	34	34	0
4374	4	1.587	65.5	26.0068	30	88.5	99.5	51.2	1			21	19.5	20.5	19	20	20	13	12.5	11.5	20.5	19	20	25.5	25	24.5	0
4374	5	1.587	66.5	26.4039	30.5	86.5	99.8	52.5	1			24	23.5	24	20.5	20	20	15.5	15.5	15	24.5	24	24	30.5	30.5	30	1
4374	6	1.587	66	26.2054	29.5	87.5	98.5	50.8	1			22.5	23.5	24	20	20	19.5	13.5	13	13	25	24	24.5	35	34	34	2
4374	7	1.587	67.9	26.9598	31.1	97	102.8	50	1			29	28	28	22.5	22	22	20	20	20	30	29	29	38	37	38.5	2
4374	8	1.587	68.3	27.1186	31.3	97.1	103	50.5	1			30	29	30	22	22.5	23	22	22.5	22	35	34	36	40	38	38.5	2
4374	9	1.587	69.4	27.5553	31.5	97	106.2	52	1			30	30	30	22	23	21.5	22	23	22.5	35	37	35	45	40	43	2
4374	10	1.587	65.5	26.0068	30.5	88	100	50.5	1			20.5	21	20	18.5	19.5	20	12.5	12	13	21.5	20.5	21	25	25.5	24	3	LOST 3.9KGS IN SIX MONTHS
4375	1	1.635	56.9	21.2852	23.5			41.7	1			17.5	18	17	10	10	10							30	30	30.5	2
4375	2	1.635	51	19.0781	24.8	73.5	83.4	44	1			18.5	18.5	18	11	11.5	12	7.5	8.5	9	20	19.5	20.5	25	24	23.5	0
4375	3	1.635	52	19.4522	24.5	79.5	85	41.5	1			15	14.5	14.5	11	10.5	10.5	7	7.5	8	19	19	20	24	22	23	1
4375	4	1.635	52.2	19.527	24.8	79.8	86	42	1			16	15.5	15	12	11.5	11	8.5	8	8	19.5	20.5	20	25	24.5	24.5	2
4375	5	1.635	53	19.8262	25.1	80.2	89.8	42.5	1			16.5	16	16.5	12.5	13	13	10	9.5	9	22.5	23.5	24	25.5	26	26	2
4375	6	1.635	51.5	19.2651	24.5	73	85.4	43.5	1			22.5	23	23	9	10	10	6	6.5	7	17	16	16	16.5	17	16	2
4375	7	1.629	50.8	19.1435	24.4	69.1	84.3	43.2	1			16	15	16	11	11	10	9	9	9.5	25	24	24	26	27	27	2
4375	8	1.635	49.1	18.3673	23.9	68.8	84	42.8	1			14	14	14.5	11	10.5	10.5	7	6.5	7.5	21	22	21.5	19	20	19.5	2
4375	9	1.635	51.5	19.2651	24.5	70.2	86	44.2	1			16	16	16	11	11	10.5	9	8.5	8	18	19	18.5	15	16	15.5	2
4376	1	1.595	60.6	23.8205	25.8			46.5	1			16.5	16	16	10	9.5	9.5							24.5	25	25	1
4376	2	1.595	63	24.7639	25			45.5	1			15.5	15	15	9.5	9	9							23.5	23.5	23	1
4376	3	1.595	53	20.8331	23.4	77.4	93.6	42.5	1			12.5	13	13	16	16	16	12	11	11	21.5	21	21	24	24	23	1
4376	4	1.595	53.4	20.9904	24	74.7	93.3	43.6	1			14.5	14.5	14	17.5	18	18	13	14	14	19	18	18	28	29	28	2
4376	5	1.595	55.5	21.8158	24.5	78.5	90.5	42.5	1			20	19.5	20.5	16.5	16	16	10.5	9.5	10.5	25.5	25.5	24.5	29.5	30.5	31	2
4376	6	1.6	56.1	21.9141	24	79	94	42.4	1			17	17.5	16.5	16	16	16	15	17	16.5	23	22	22	27	28.5	30	2
4376	7	1.6	57	22.2656	25	81.5	96.5	45.5	1			18.5	17.5	18	16	16	16	15	16	15.5	25	24	24.5	28	26	27	2
4376	8	1.596	58.1	22.8092	26.4	81.8	96.8	46.4	1			21	21	22	18.5	19	19	16	15	15	27	27	28	33	33	34	3
4377	1	1.51	58.8	25.7883	26.3			44.2	1			22	21.5	21.5	17	16	17							27	25	25	2
4377	2	1.51	58	25.4375	26			43.6	1			20.5	19.5	20	16	16	16.5							25.5	25	25	2
4377	3	1.51	54.4	23.8586	27.2	78.9	97.8	44.8	1			12.5	13	13	18	18	17	28	27	27	26	26	25	34	34	33.5	1
4377	4	1.51	56.8	24.9112	26	75.7	100	45.2	1			20	19	20	21.5	21	21	33	33	33	29	30	30	29	29	29.5	1
4377	5	1.51	54.7	23.9902	29.4	37.2	99.5	44.7	1			17	16	17	22	22	23	19	18	19	29	30	29	31	30	30	1
4377	6	1.512	57.1	24.9766	29.8	77.4	99.5	48.3	1			17	17.5	17.5	24	24	25	25	25	24	32	32	31	37	37	36.5	1
4377	7	1.512	55.2	24.1455	28.5	76.5	89.5	45.5	1			18	17.5	16	20	20.5	20	18.5	18	20	30	29	28.5	32	32.5	32	3
4377	8	1.512	59.3	25.9389	30.5	78	102	49	1			25	24.5	24	21	22.5	22	20	20	19.5	33.5	34	35	34.5	35	34	3
4378	1	1.497	66.1	29.4956	31			53.4	1			26	26	27	14	14	14							39	39	38.5	1
4378	2	1.497	67.8	30.2542	32.2			53.1	1			21	21	20.5	18.5	17	17							43	42	42	1
4378	3	1.497	68	30.3435	31.2			52.5	1			25.5	26	26	20	21.5	21.5							44	43	44.5	0
4378	4	1.497	62.3	27.8	30.4	86.2	94.6	51	1			21.5	21.5	22	16.5	17	16.5	16	16	16.5	29	29	30	37	36	36	1
4378	5	1.497	65.3	29.1387	33.2	93.2	98.4	56.2	1			28	27	28	25	25	25.5	15	14.5	16	26	24.5	26	27	28	27.5	2
4378	6	1.498	67.1	29.9019	34	94	98	53.8	99			35	34.5	34	23	21	22.5	25	25	24	35	34	35	45	46	45.5	1
4378	7	1.492	69.3	31.1312	35.1	96	100.3	56.3	1			37	37	38	30	30	29.5	38	38	37.5	33	33	34	46	46	47	2
4378	8	1.492	68.5	30.7718	35	93.5	103	55.6	1			38	41	40	33	32	34	32	30	30	38	35	36	50	49	50	2
4378	9	1.492	69.3	31.1312	35.5	93.8	104	55.8	1			41	42	40	26	25.5	25	29	30	30	40	41	39	52	50	49	2
4378	10	1.492	65.5	29.4241	33.2	91	100.5	53.2	1			36	35	36	24	26	25	18	19	19	34	36	36	50	48	49	1
4378	11	1.493	64.5	28.9361	33.7	89.8	98.7	53.6	1			35	34	34	14	15	15	20	21	21	36	35	36	43	44	44	3
4379	1	1.57	49.5	20.082	22.6			43	1			14	13.5	14	7.5	7.5	8							29	30	29	2
4379	2	1.57	52.2	21.1773	22.2			41.6	1			14	14	15	7	7.5	7							28	29	29	1
4379	3	1.57	52.1	21.1368	23			40.5	1			12.5	13.5	13	8	7.5	7							25.5	25	25	1
4379	4	1.57	43.2	17.5261	21.2	67.4	84	36.3	0	ABDOMEN - WOUND DUE TO LOWER SEGMENT CIESARIAN SECTION	1	9	8.5	9	6	5	6	4	4	4				25	26	25	99
4379	5	1.57	40.3	16.3495	20.7	64.5	82.4	37.3	1			7	7	7	5	5	5	4	4	4	11	11	10.5	14.5	14	14.5	2
4379	6	1.56	40.5	16.642	20.5	66	83.5	37.5	1			9	8.5	8	5	5	5	5	4.5	4	10	10.5	11	15.5	15	14.5	2
4379	7	1.571	40	16.2072	20.7	63.6	82.4	37.2	1			6.5	6.5	7	5	5	5	4	4	3.5	14	14	13	23	23	22	2
4379	8	1.565	41.3	16.8625	21	66.5	83.5	39.5	1			7.5	8	8	6	5.5	6	5	5	5	14	13.5	13.5	21	20	21	2
4379	9	1.565	40	16.3317	20.7	66	83	38	1			7	8	8	5	5	5	4	3.5	4	14	14	14	20	19	19.5	2
4380	1	1.634	72.3	27.0791	30.4			51.5	1			21	22	21.5	15	16	15							36	35	36	1
4380	2	1.634	78.7	29.4761	30.7			55.5	1			24	24	23.5	15	14	15							38	39	39	1
4380	3	1.634	71	26.5922	30.9	90.7	105.9	53.1	1			23	23	22	17	16	17	14	15	14	23	23	22.5	38	38	39	1
4380	4	1.634	70.5	26.4049	32	87.4	104.2	53.6	1			22	22	21.5	18.5	19	18.5	12	11.5	11.5	28	28	27	38	38	39	99
4380	5	1.635	70	26.1856	31	82.3	104.7	53.3	1			34	34	33	18	18	19	8	8.5	8.5	29	29	30	42	41	42	2
4380	6	1.634	70.5	26.4049	31.8	80.4	105	53.5	1			23	24	24	19	18	18	13	13	13	29	29	30	40	39	40	2
4380	7	1.635	71	26.5597	32.2	86.8	101.3	54.4	99			29	29	28.5	18	18	19	16	16	17	32	32	33	39	40	40	99
4380	8	1.635	70.8	26.4849	31.5	87	101.2	53.4	1			30	29.5	29.5	19	19	19	15	15.5	15.5	30	30.5	31	45	40	42	2
4380	9	1.634	71.8	26.8918	32	90	102.7	52.5	1			25	24	25	19.5	20	19.5	10	10	10.5	32	32	31	41	40	40	2
4381	1	1.517	55.2	23.9866	26.2			46.3	1			25	25.5	25.5	12	11	11							24.5	24	24	1
4381	2	1.517	56	24.3342	26.5			47	1			20.5	21	21	10.5	11.5	12							21	20.5	22	1
4381	3	1.517	58	25.2033	27.5			48	1			21	21.5	21.5	12.5	12	12.5							24.5	24	23	1
4381	4	1.517	55	23.8996	26.5	74.5	91.2	46	1			25.5	25	24.5	13.5	12	12	9.5	9.5	10	16.5	17.5	18	25	25	24.5	0
4381	5	1.517	52	22.596	25	73	68.5	43	1			20.5	19.5	20	11	10.5	11	7.5	8	8	15.5	16.5	17	24	23	23.5	1
4381	6	1.517	51.3	22.2919	24.8	74	91.2	42.5	1			21.5	20.5	20	10.5	10	10.5	5.5	6	5	12.5	13.5	13	22	21.5	20	1
4381	7	1.517	50.9	22.118	25.6	74.3	95	46	1			21	21	21	10	9.5	10	8	8.5	8	12	11	12	21	22	22.5	2
4381	8	1.517	49.6	21.5531	25	71.5	91.5	43	1			17	16.5	15	9.5	9	8.5	5	5	5.5	10	9.5	9	20.5	20	20	2
4381	9	1.517	48.9	21.249	25	71.5	92.5	43.5	1			16	17	17	10	10	10	5.5	5	5	10	10	10	18	20	18	2
4381	10	1.517	51.5	22.3788	26	76	92.5	43.8	1			20	21	21.5	11	11.5	11.5	7	6.5	6	14	13.5	14	22.5	22.5	23	3
4381	11	1.517	48.9	21.249	26.1	69.6	90.4	44.6	1			21	20	20	10	10	10.5	10	10	9.5	10.5	11	11	28	28	28	3
4382	1	1.587	59.2	23.5054	25.3			47.5	1			10	10	10	8	8	8.5							30	30.5	30	2
4382	2	1.587	61.4	24.3789	27			50	1			15.5	15	15	10	10	11							35	29.5	29	2
4382	3	1.587	63	25.0142	28.5			58.5	1			18.5	18.5	17.5										35	34.5	34	1
4382	4	1.578	57	22.8908	26	76.2	90.4	47.3	1			9.5	9.5	10	12.5	12	12.5	6	6	6	12	13	13	34	35	35	1
4382	5	1.578	57.5	23.0916	26.5	78	92.5	46.5	1			20.5	21.5	22	15	14	14.5	9	9.5	10	20	19.5	18.5	30.5	32	32.5	1
4382	6	1.578	60.4	24.2562	28.2	76.8	93	51.2	1			17	18	18	15	16	16	18	19	19	27	27	28	32	32	32	2
4382	7	1.578	60.2	24.1759	29	78	96	49.4	1			27	27.5	27	19	19	19	16	15	16	20	20	20	31	33	33.5	2
4382	8	1.578	55	22.0876	26.5	73.5	93	47	1			19	18.5	18.5	15	15.5	15	9	8	9	18	17.5	18	30	31	31	2
4382	9	1.577	52.6	21.1506	25.5	71	87.2	46.6	1			14	14	13.5	10	10	10	8	8	8.5	19	19	20	19	19.5	19	2
4382	10	1.587	50.9	20.2099	25.1	70	85.9	42.9	1			8	8	8	8	8	8	4	4	4.5	9.5	10	10	23.5	23.5	23.5	2
4383	1	1.575	49.6	19.995	23.6			38	1			8.5	8	8.5	10	10	9.5							17	17	16	2
4383	2	1.575	43.5	17.5359	25	67	84	37.5	1			13	13	13	10.5	10	10	4.5	4	5	5	4.5	5	13	13	13	1
4383	4	1.575	45.5	18.3422	26	68	85.5	38.5	1			15	14.5	14	11	11.5	12	5.5	5.5	5	6	6.5	6	15.5	14.5	13.5	1
4383	5	1.575	43.7	17.6165	25.2	65.5	84.3	38.8	1			10	9	9	11	11	11	5	5	4	6	7	7	16.5	16	16	2
4383	6	1.575	44.5	17.939	25	66.5	82.5	37.5	1			15.5	15	15	10	9.5	8	4.5	4	4	5.5	5	5	15	14	14.5	2
4383	7	1.578	44.5	17.8709	26	68	82	39.8	1			15.5	16	15.5	10	9.5	10	4.5	4.5	5	7.5	8	8.5	19.5	19.5	20	2
4383	8	1.574	44.4	17.9215	25.5	66	82	36.5	1			15	15.5	15	10.5	8.5	9	4	4.5	4	5	5	5.5	14.5	14	14.5	3
4383	9	1.578	43	17.2685	24.8	67	83.5	37.4	1			13	12.5	12.5	9	10	10	4	4.5	4	4.5	5	4.5	12.5	12	12.5	3
4383	10	1.575	45.4	18.3018	26	67	82.4	40	1			10	10	10	10.5	11	11	3	4	4	8	7	7	21	20	20	2
4384	1	1.509	55.6	24.4172	25.9			47.5	1			18	18	17	12	13	13							32	32	31	1
4384	2	1.509	58	25.4712	25.8			46	1			20	20	20	13.5	14	13.5							35	35	36	0
4384	3	1.509	60.5	26.5691	26.5			46.5	1			22	22.5	22	15	15.5	15							36.5	37	37	1
4384	4	1.509	53.4	23.4511	25	75.8	97	45.8	1	ABDOMEN - SCAR DUE TO LOWER SEGMENT CIESARIAN SECTION	1	15	15	14	17	16.5	17	11	11	10.5				32	32	33	0
4384	5	1.509	49	21.5188	24.5	75	85.5	43.5	1			15	14.5	14	12.5	12.5	12	9.5	9	8.5	15.5	15	15	30	29	28.5	1
4384	6	1.508	49.4	21.7232	26	76.5	86.4	44	1			18	17.5	18	13	13.5	13.5	8	7.5	7	14.5	15.5	16	30.5	30.5	30	2
4384	7	1.505	49.5	21.8541	26.2	74	90	46	1			20	19	19	14	14	13.5	6	6	6.5	12	11.5	11	31	30	30	2
4384	8	1.504	49	21.6621	26.1	67.4	92.8	45.7	1			19.5	19.5	20	14	15	14	6.5	6.5	6	11.5	11.5	11	35	34	34	1
4384	9	1.504	47.3	20.9106	25.5	65	91.5	45	1			16	16.5	16	11	11	11	5	5	4.5	9	9	9	28	28	29	2
4384	10	1.508	47	20.6678	26.5	66.5	92.4	45.5	1			17	17.5	18	13	12.5	12	5.5	5	6	9.5	9	10	30	31	30.5	3
4384	11	1.509	47.5	20.86	27	67	92.8	46	1			18	17.5	18.5	12.5	13	13	5	5.5	6	10.5	10	10.5	30.5	31.5	32	3
4385	1	1.57	56.8	23.0435	23.9			45.5	1			11.5	10.5	11	13	13.5	13							20	20.5	21	2
4385	2	1.57	57.1	23.1652	24.8			44	1			11	11	11	12.5	13	13							21.5	23	24	1
4385	3	1.57	56.8	23.0435	23.6			41.2	1			10	9.5	10	11	11	10.5							22	22	22	2
4385	4	1.57	54	21.9076	23	78.5	89.6	41	1			10.5	11	11	12.5	13	13	7	6.5	6	15.5	16.5	17	22.5	23.5	24	0
4385	5	1.57	53.5	21.7047	24	80	68.5	40	1			12.5	13	13	15.5	15	15	7	5.5	6	14.5	15	15	23.5	24	23.5	1
4385	6	1.557	53.7	22.1512	25.5	75.5	91.1	43.7	1			10	10	11	15	14	15	10	10	9	21	21	22	22	22	21	2
4385	7	1.56	54.3	22.3126	24.5	80.5	89.5	42	1			15	14.5	14	16	15	15	8	8	7.5	18	17.5	17	23.5	24.5	25	2
4385	8	1.55	55.5	23.1009	24.5	79.5	90	42.2	1			15.5	15	15.5	14.5	14	14.5	7.5	8	8	25	25.5	26	24.5	24	23.5	2
4385	9	1.55	55.2	22.9761	24.6	79.4	90.1	42.5	1			15	14.5	14.5	13.5	13	13.5	7.5	6.5	6	24.5	24.5	25	25	24.5	24	2
4385	10	1.55	55	22.8928	24.5	78.5	89.5	43	1			15.5	15	14.5	13.5	13	12.5	6.5	7	6.5	22.5	22.5	23	24.5	25	24.5	3
4385	11	1.55	51.5	21.436	23.5	75	85.5	41	1			11	11.5	12	10	9.5	9	5	5	4.5	20	19.5	19.5	20	20.5	21	3	LOST 3.5KGS IN 3MONTHS. HER BABY WAS SICK, SO SHE GOT WORRIED
4385	12	1.55	55	22.8928	25.5	83	91	43.5	1			16	15.5	16	13	12	12	8.6	7	7.5	25	25	25.5	25	25.5	25	3
4386	1	1.555	75	31.017	34.4			55.2	1			30	31.5	31	20.5	20.5	20							25.5	26	26.5	1
4386	2	1.555	72.6	30.0245	33.5			55.5	1			30	30	30	28	27.5	27.5							53	52	51	0
4386	3	1.555	69.1	28.577	31.8	86.7	97.5	49.5	1			28.5	28	28	25.5	24	23.5	15.5	16	17	35	36	37	45.5	46	46	0
4386	4	1.555	61.5	25.434	34.8	90	104.4	56.7	1			31	30	31	29	30	30	25	26	26	31	31	30	45	45	46	2
4386	5	1.555	73	30.1899	35	90	103.5	51.5	1			31	30.5	31.5	26	26.5	25.5	18	17.5	17.5	38.5	39.5	40	45.5	45.5	46	1
4386	6	1.562	74.4	30.4938	36.2	92.2	103.3	57.1	1			35	34	34	27.5	28	28	31	31.5	31.5	32	33	32	38	38	39	2
4386	7	1.565	74.9	30.5811	36.4	94.3	102.9	56.4	1			36.5	36	36	31	32	32	30	31	31	31	32	32	43	42	42	99
4386	8	1.561	76.4	31.3536	37	93.5	104.2	58.4	1			38	38	39	31	30	31	34	34	35	40	40	41	46	46	46	3
4386	9	1.56	76.6	31.476	37.2	94	104.5	59	1			40	40.5	40	32	31	31	33	34	34	45	42	44	46	47	47.5	2
4386	10	1.56	75.5	31.024	36.5	92.5	103.7	55	1			38	37	38	30	32	31	25	28	24	41	41.5	42	45	46	48	2
4386	11	1.56	82.5	33.9004	39	101.2	99.1	56.3	0	THIGH SKIN - UNSTRECHABLE	1	42	42	42	33	33	34	32	31	32	45	45	46				3
4387	1	1.692	60.2	21.0279	25			42.7	1			10	10.5	10	9.5	9	9							15.5	16	16.5	2
4387	2	1.692	62.5	21.8313	25.5			45.5	1			15.5	15	15.5	11	11.5	10							18.5	17.5	17	1
4387	3	1.699	64.2	22.2407	25			36	1			10	10	10	9	8	9							18.5	18.5	19	1
4387	4	1.692	57.5	20.0848	25.5	74.9	102	38.8	1			11	12	11	11	11	12	7	7	8	16	16	15	20	21	21	1
4387	5	1.693	57.9	20.2006	25	74.8	101.5		1			12	11.5	12	10	10	10.5	7	8	8	14.5	15	15	18	19	18	1
4387	6	1.694	57.5	20.0374	25.4	77.5	99	40.5	1			12	12.5	12.5	10	10.5	10	6	6	5	16	16	15	16	15.5	16	2
4387	7	1.695	57.1	19.8745	25.3	74.8	101.7	39.8	1			10.5	11	11	11	11	12	9	9	10	17	18	18	15	14	14	2
4387	8	1.695	56.5	19.6657	24	75	101	38	1			11.5	11	11	10	9.5	9.5	6.5	6.5	7	16.5	15.5	16	14.5	15.5	14	3
4387	9	1.695	56.2	19.5613	23.5	68.8	98.5	37.5	1			11	11.5	11	9.5	10	9	6.5	6.5	6	15.5	15	15	13.5	14.5	14	3
4387	10	1.695	53	18.4475	23	73	95.5	34.5	1			10	10.5	9.5	8	8.5	8	5	4.5	4.5	11.5	12.5	12	12	12	12.5	3	LOST 3.2KGS IN THREE MONTHS.
4387	11	1.695	53.7	18.6911	24.7	73.8	96.6	36.7	1			9.5	9	9	7	7	7	4.5	4.5	5	13	13	14	14	14	15	3
4388	1	1.494	60.8	27.2397	26.4			44.5	1			18.5	19.5	20	15.5	16.5	17							36	35.5	35	2
4388	2	1.494		0	26.3			45.3	1			17.5	17.5	18	25	25	24							33	34	34	1
4388	3	1.494	55.2	24.7308	25	82.2	95.2	43.4	1			14	14	13	19	18.5	18.5	19.5	20	20	36	36	37	31	30	30	2
4388	4	1.494	55.9	25.0444	26	87	93.7	46	1			20	20	21	20	19.5	19.5	17	16	18	29	30	30	38	37	38.5	2
4388	5	1.482	54.2	24.6776	24.9	82.2	95	44.2	1			14	13.5	14	21	20	20	17	16.5	16.5	26	26	27	34	35	34	2
4388	6	1.494	52.2	23.3867	24	82	92.5	40.5	1			17	16.5	16	19	18.5	18	10	11.5	12	20	21	22	30	31	31.5	3
4389	1	1.641	67.5	25.0661	26.5			43	1			18.5	18	18.5	15.5	15	15							25.5	26	26	2
4389	2	1.641	70.5	26.1801	27.5			44.5	1			20.5	20.5	20.5	18.5	18	17.5							28	27.5	27.5	1
4389	3	1.641	59.7	22.1696	25	85	92	42	1			16.5	15	15	13.5	14	13	12	11	11.5	30.5	30.5	30	25	24	24.5	1
4389	4	1.65	57.8	21.2305	24.7	77	93.7	41.6	1			11	11.5	11.5	18.5	19	18.5	22	23	22.5	33	34	34	32	33	32	1
4390	1	1.584	58.4	23.2757	24.2			46.2	1			16	16	17	10.5	11	11							31	32	31	2
4390	2	1.584	60.5	24.1127	24.3			46.8	1			20	20	19	13	12	12							35	35	34	2
4390	3	1.584	64	25.5076	26.2			47.5	1			25	24.5	24.5	15.5	15	15							39.5	38	38.5	1
4390	4	1.584	57.9	23.0764	24.2	80	100.4	47.8	1			19	19	18	13.5	14	14	14	13.5	14	31	31	32	34	35	35	0
4390	5	1.577	57.6	23.1611	25.2	73.2	99.5	48.4	1			23	22	22	18	17.5	18	12	12.5	12	26	25	25	34	34	33	2
4390	6	1.576	57	22.9489	26	78.5	99.1	47.5	1			24.5	24	24	17.5	17	17.5	10.5	11.5	11	25.5	26	26	35.5	36	35.5	2
4390	7	1.575	54.3	21.8896	24.1	74.2	96.5	45.7	1			16	17	17	14	15	15	10	10	10	20	19	19	31	31	30	2
4390	8	1.577	48	19.3009	22.4	71.6	87.6	43.2	1			11	11	12	7.5	8	8	4	4.5	4	14	14	13	19	19	19	3
4390	9	1.578	47.3	18.9953	22.3	71	87	41	1			9	9	9	8	8	7.5	4	3.5	4	8	8	8	13	14	13	2
4391	1	1.654	84.5	30.8877	23.6			58.2	1			25	25	26	20.5	20	20							39	39	39.5	2
4391	2	1.654	81	29.6083	33	95.5	104	56.5	1			34	33.5	34.5	20	20.5	20	13	12.5	13	25	25.5	26	36.5	37.5	38	0
4391	3	1.654	81.2	29.6814	33.5	97	105.5	60	1			33.4	33	34	20.5	20	21	14	14.5	13.8	24.5	24	25	35	36	36.2	0
4391	4	1.654	83.8	30.6318	34.3	96.7	112	60	1			22	22	23	22.5	22	22	19.5	19.5	19	26	26	25	41	42	41.5	2
4391	5	1.654	87.7	32.0574	36.5	100	119	62	1			34	35	35.5	25	26	24	16.5	17	17	25	26	25.5	50	47	53	2
4391	6	1.649	90.5	33.2818	37.5	105.6	122.5	64.5	1			35.5	36	36.5	29.5	28.5	28	20	19.5	19.5	29.5	30.5	32	55.5	56	56.5	3
4391	7	1.649	91.3	33.576	38.7	105.8	124.5	62.9	1			36	35	35	25.5	27	28	19	20.5	20.5	32	33	32.5	57	54	55	2
4391	8	1.649	90.2	33.1715	37.2	104.5	120.8	60.2	1			36.5	36.5	36	29.5	29	28.5	18.5	19	19	30.5	30.5	30	54	53.5	53	3
4391	9	1.654	89.5	32.7154	37	99	119	60.5	1			35	37	36	26	27	26	18	17	18.5	28	29	28	45	43	47	2
4392	1	1.583	48.5	19.3544	22.5			40.5	1			15	14.5	14.5	10	9.5	9.5							15	14.5	14.5	2
4392	2	1.583	49.4	19.7136	21.5			39.2	1			13	14	14	10	10	10							21	22	22	1
4392	3	1.583	47.1	18.7957	22	71.5	64.5	40	1			14	13.5	14	9	8.5	8.5	5	4	4.5	7.5	8.5	8	14	14	13.5	0
4392	4	1.563	47.2	19.3208	22.8	73	85.7	41.5	1			15	14	15	13	13	13.5	7	6.5	7	8.5	8	9	16	16.5	17	1
4392	5	1.564	45.5	18.6011	23.3	67.4	84.4	40.5	1			15	15	16	10	10	11	4	4	4	6	7	6	22	22	23	2
4392	6	1.574	45.5	18.3655	23.3	68	88	42	1			17	17	17	10	10	10	3.5	4	4	9	7	7.5	21	20	20	2
4393	1	1.551	67.5	28.0595	27.2			47.5	1			26.5	24.5	25.5	20	19	18.5							36.5	36	35.5	1
4393	2	1.551	68.5	28.4752	28			48	1			27.5	28	28	22.5	23.5	24							38.5	39.5	40	1
4393	3	1.551	62.7	26.0642	26.5	92.5	103.8	50	1			27.5	27	26.5	20	21	20.5	15	15	14	15.5	16	15.5	28	27	27	0
4393	4	1.551	63.4	26.3552	27	89.2	104	51.5	1			28	29	28	22	22	21.5	17	16	15.5	21	20.5	22	36	35	38	2
4393	5	1.551	62	25.7732	27.5	85.8	96.5	51.2	1			25	26	24	22	22	22	16	17	17	23	21	21.5	38	40	36	2
4393	6	1.551	61.3	25.4822	27	84.5	99	51	1			24	23	24	22	20	20.5	15	15	16	21	22	22.5	40	40	38	2
4393	7	1.551	59.7	24.8171	26	82	97.5	48.5	1			22.5	23	23	20.5	20	19	14.5	14	13.5	20	20.5	21	38.5	39	38.5	2
4393	8	1.551	60	24.9418	27.3	83	102.4	51.2	1			21	22	21	26	25	25	14	15	14	19	18	18	37	36	37	1
4393	9	1.551	56.8	23.6116	26.6	78.7	101	48.6	1			24	25	25	21.5	21.5	21	13	13	12	17	17.5	17	21.5	22	21	3
4393	10	1.551	57.2	23.7778	25.8	78	100	48	1			23.5	24	23.5	20.5	20	20	13	12.5	12	18	17.5	17	22	23	22.5	3
4394	1	1.613	78.5	30.1718	29.5			52.5	1			25	26	25.5	20.5	20	19.5							38.5	39	40	2
4394	2	1.613	83	31.9014	30.1			53.5	0	THIGH SKIN IS SLIPPERY	1	26.5	27	27	20.7	21.3	21										99
4394	3	1.613	86.4	33.2082	31.3			61	1			28	28	29	29	29	30							56	55.5	56	1
4394	4	1.613	82.2	31.5939	30	89.5	124.5	55.5	1	THIGH SKIN IN UNSTRECHABLE	1	25.5	26.5	27.5	21	20	20.5	18.5	19.5	19	35.5	36.5	37				0
4394	5	1.64	83.6	31.0827	32.4	91.5	124.4	66.1	0	THIGH SKIN UNSTRECHABLE	1	32.5	33	33	35	35	36	34	34	35	37	36	36				1
4394	6	1.615	84.3	32.3208	33	95.5	127.5	61.3	1			35	36	36	30.5	31	30	32.5	32.5	32	45	47	46	60	58	61	2
4394	7	1.603	82.5	32.1061	23.5	90.2	125.6	62.7	0	SKINFOLD THIGH UNSTRECHABLE	1	35	35	34	32	33	32	34	34	35	37	37	38				2
4394	8	1.64	83.1	30.8968	32.1	93.2	122.2	61.8	1			33	34	33	28	28	29	31.5	31.5	32	40	41	41	50	50	50.5	2
4394	9	1.613	85	32.6701	33.5	96.2	128	62	1			36.5	36.5	36.5				31.5	32	31	48.5	48.5	48				3	UNABLE TO PERFORM ON THE SUBSCAPULAR BELOW THE SHOULDER BLADEAND THIGH
4395	1	1.478	51	23.3465	33			42.2	1			25	26	26	16	15.5	15.5							28	27	28	2
4395	2	1.478	51.5	23.5754	33.5			42.5	1			27.5	26.5	27.5	16.5	17	16.5							30	28.5	29	2
4395	3	1.478	54.5	24.9487	33.8			42.7	1			28.5	28	27.5	16.5	17.5	16.5							31.5	30.5	31	1
4395	4	1.474	49.3	22.6909	28.8	77.8	89.3	43.7	1			24.5	24.5	25	21	21	20	20	20	21	21	21	21.5	32	31	31	1
4395	5	1.475	47.2	21.6949	28	76.5	86.5	42.5	1			22.5	22	22	15.5	16.5	17	9.5	9	8.5	20	20.5	20.5	30	29.5	28.5	1
4395	6	1.472	47	21.6911	28.5	76.2	86	43	1			22	22.5	22.5	15	15	14.5	10	10	10	18.5	19.5	20	28.5	29.5	29	2
4395	7	1.472	44.2	20.3989	27	71.5	83.5	42.5	1			19	19.5	19.5	11	11	11	8	8	8	16	16	16	20	19	19	2
4395	8	1.472	47	21.6911	28.8	75.8	86.5	43.5	1			23	22.5	22	14.5	14	15	10.5	11	11	20	19.5	19	30	29	29.5	3	GAINED 2.8 KGS IN ONE MONTH.
4396	1	1.483	47	21.3705	23			38.5	1			15.5	15	15	12	12.5	12							20.5	20	20	2
4396	2	1.483	51	23.1893	24			40	1			15.5	16.5	16	13.5	13	13							22.5	23	22.5	0
4396	3	1.482	54.9	24.9963	23.6			43.5	1			15	14	14	12.5	12.5	13							31	31	32	1
4396	4	1.484	47	21.3418	23.2	72	90	41.8	1			11.5	12	12	10	10	10	4	4	3	7	7	8	21	20	20	0
4396	5	1.483	46.4	21.0977	23	72	89	42	99			11	11	11	14	14	14.5	5	5	5	6	6	6	19	19	18.5	1
4396	6	1.483	44.9	20.4157	23	72	88	41.5	1			10	11	10	11	10.5	11	4.5	4	5	6	5.5	6	17	18	17.5	1
4396	7	1.482	41.8	19.0318	22.3	74	83.8	38.9	1			10	9	9	7	7	8	4	4	3	5	5	5	15	16	16	2
4396	8	1.483	42	19.0971	22.4	73.7	83.5	40.1	1			9	8	8	8.5	9	9	3.5	3.5	3	5	5	4	12	13	13	1
4396	9	1.484	42.4	19.253	22.6	72.3	84.8	38.8	1			9	10	10	8.5	8	8	3	3.5	3	5	4	4	12	12	13	99
4396	10	1.483	42.2	19.188	22.3	73	83.9	37.9	1			10	9.5	9	11.5	12	12	3	3	3	4	4	4.5	10.5	10	10	3
4396	11	1.483	42.4	19.279	22.6	67.6	80.4	37.8	1			9	8	9	8	8	8	3	3	3	5	5	6	10	10.5	10	0	PRESCRIBED CAPS AMOXYCILLIN 500MG TDS *5/7 FOR CHEST INFECTION.
