# Supplementary material for: Pre- and post-natal macronutrient supplementation for HIV–positive women in Tanzania: Effects on infant birth weight and HIV transmission
Source: PLoS One. 2018 Oct 11;13(10):e0201038. doi: 10.1371/journal.pone.0201038 (PMC6181269; doi:10.1371/journal.pone.0201038)
Supplement: S3 File — (ZIP) [file pone.0201038.s003.zip › dataset/Form B.xlsx]

## Sheet: Sheet1
Study ID	B11_AFBsmear	B11_SourceInfo	B11a_Other	B11a_PreviousactiveTB	B11a_typeTB	B11b_BCG scar	B11b_BCG scar location	B12_current active tb	B12a_Datefinish	B12a_Datestart	B12a_Source Other	B12a_SourceInfo	B12b_Ethambutol	B12b_INH	B12b_Other	B12b_OtherSpecify	B12b_PZA	B12b_Rifampin	B12b_Source Other	B12b_SourceInfo	B12b_Streptomycin	B12b_Unknown	B13_no green card	B13_no green card explain	B13_smear 1 date	B13_smear 1 result	B14a_nausea	B14b_Cough	B14b_CoughDur_days	B14b_CoughDur_weeks	B14c_Bloodycough	B14d_Weightloss	B14e_Chronicdiarrhea	B14f_Fever	B14f_FeverDur_days	B14f_FeverDur_weeks	B14g_Nightsweats	B14h_Other	B14h_OtherSpecify	B15a_Date	B15a_HerpesZoster	B15b_Pneumonia	B15c_Thrush	B15d_Chronicdiarrhea	B15e_KaposisSarcoma	B16a_3TC	B16a_azt	B16a_EFV	B16a_HIVantiviral
4301				0				0																			0	0			0	0	0	0			0	0			0	0	0	0	0	99	1	99	1
4302				0				0																			0	0			0	0	0	0			0	0			0	0	0	0	0	0	1	0	1
4303				0				0																			99	99			99	99	99	99			99	99			99	99	99	99	99	99	1	99	1
4304				0				0																			0	0			0	0	0	0			0	0			0	0	0	0	0				0
4305				0				0																			0	0			0	0	0	0			0	0			0	0	0	0	0	1	1	0	1
4306				0				0																																						0	1	0	1
4307				0				0																			0	0			0	0	0	0			0	0			0	0	0	0	0	1	1	0	1
4308				0																																										1	1	99	1
4309	1			1	0	0		0																			0	1	3		0	0	0	0			0	0			0	0	0	0	0				0
4310				0				0																			0	1		2	0	0	0	0			0	0		6/1/2010	1	0	0	0	0	1	1	0	1
4311				0		0		0																			0	1		2	0	0	0	0			0	0			0	0	0	0	0	1	1	99	1
4312				0				0																			0	0			0	0	0	0			0	0			0	0	0	0	0	1	0	0	1
4313				0		0		0																			0	0			0	0	0	0			0	0			0	0	0	0	0				0
4314				0		1	1	0																			0	0			0	0	0	0			0	0			0	0	0	0	0	0	1	0	1
4315				0				0																			0	1		4	0	0	0	0			0	0			0	0	0	0	0	0	1	0	1
4316				0		1	1	0																			0	0			0	0	0	0			0	0			0	0	0	0	0	0	0	0	0
4317				0		0		0																			0	0			0	0	0	0			0	0			0	0	0	0	0	1	1	99	1
4318				0		1	1	0																			0	0			0	0	0	0			0	0			0	0	0	0	0	1	1	0	1
4319				0		1	2	0																			0	0			0	0	0	0			0	0			0	0	0	0	0				0
4320				0				0																			0	1		8	0	0	0	0			0	0			0	0	0	0	0				0
4321				0		1	2	0																			0	1		1	0	0	0	0			0	0			0	0	0	0	0	1	1	99	1
4322				0				0																			0	0			0	0	0	0			0	0			0	0	0	0	0	1	1	0	1
4323				1	0	1	1	0																			0	0			0	0	0	0			0	0			0	0	0	0	0	1	0	0	1
4324				0		1	1	0																			0	0			0	0	0	0			0	0			0	0	0	0	0	0	1	0	1
4325				0				0																			0	0			0	0	0	0			0	0			0	0	0	0	0	1	1	0	1
4326		0	SKIN	1	1	1	1	0																			0	0			0	0	0	0			0	0			0	0	0	0	0	1	1	0	1
4327		0	80034	1	1	1	1	0																			0	0			0	0	0	0			0	0			0	0	0	0	0				0
4328				0				0																			1	1		1	0	1	0	1		1	0	0			0	0	0	0	0	1	1	0	1
4329				0				0																			0	0			0	0	0	0			0	0			0	0	0	0	0	1	1	0	1
4330				0		1	1	0																			0	0			0	0	0	0			0	0			0	0	0	0	0				0
4331				0		1	2	0																			0	0			0	0	0	0			0	0			0	0	0	0	0				0
4332				0				0																			0	0			0	0	0	0			0	0			0	0	0	0	0				0
4333				0				0																			0	0			0	0	0	0			0	0			0	0	0	0	0	0	1	0	1
4334				0				0																			0	0			0	0	0	0			0	0			0	0	0	0	0	0	1	0	1
4335				0				0																			0	0			0	0	0	0			0	0			0	0	0	0	0				0
4336				0				0																			0	0			0	0	0	0			0	0			0	0	0	0	0				0
4337				0				0																			0	0			0	0	0	0			0	0			0	0	0	0	0	0	0	0	0
4338				0				0																			0	0			0	0	0	0			0	0			0	0	0	0	0	1	1	0	1
4339				0				0																			0	0			0	0	0	0			0	0			0	0	0	0	0	0	0	0	0
4340				0				0																			0	0			0	0	0	0			0	0			0	0	0	0	0	0	1	0	1
4341				0				0																			0	0			0	0	0	0			0	0			0	0	0	0	0				0
4342		0		1	0	0		0																			0	0			0	0	0	0			0	0			0	0	0	0	0	1	1	1	1
4343				0				0																			0	0			0	0	0	0			0	0			0	0	0	0	0	0	1	0	1
4344				0				99																			0	0			0	0	0	0			0	0			0	0	0	0	0	0	1	0	1
4345				0				0																			0	0			0	0	0	0			0	0			0	0	0	0	0	1	1	0	1
4346				0		0		0																			0	0			0	0	0	0			0	0			0	0	0	0	0	1	1	0	1
4347		0		1	0	1	1	0																			0	0			0	0	0	0			0	0			0	0	0	0	0	1	0	0	1
4348				0		1	1	0																			0	0			0	0	0	0			0	0			0	0	0	0	0	0	1	0	1
4349				0		1	1	0																			0	0			0	0	0	0			0	0			0	0	0	0	0	0	1	0	1
4350				0		1	1	0																			0	0			0	0	0	0			0	1	UTI (URINARY TRACT INFECTION)		0	0	0	0	0				0
4351				0		0		0																			0	0			0	0	0	0			0	0			0	0	0	0	0	1	1	0	1
4352				0				0																			0	0	0		0	0	0	0			0	0			0	0	0	0	0	0	1	0	1
4353				0		0		0																			0	0			0	0	0	0			0	0			0	0	0	0	0	0	1	0	1
4354		0		1	0	1	1	0																			0	0			0	0	0	0			0	0			0	0	0	0	0	0	1	0	1
4355				0				0																			0	0			0	0	0	0			0	0			0	0	0	0	0				0
4356				0				0																			0	0			0	0	0	0			0	0			0	0	0	0	0	0	0	0	0
4357				0		0	1	0																			0	0			0	0	0	0			0	0			0	0	0	0	0	1	1	0	1
4358				0				0																			0	0			0	0	0	0			0	0			0	0	0	0	0	1	1	0	1
4359				0		0		0																			0	0			0	0	0	0			0	0			0	0	0	0	0	0	1	0	1
4360				0		0		0																			0	0			0	0	0	0			0	0			0	0	0	0	0	1	1	0	1
4361				0		0		0																			0	0			0	0	0	0			0	0			0	0	0	0	0	1	1	0	1
4362				0		1	1	0																			0	0			0	0	0	0			0	0			0	0	0	0	0				0
4363				0		0		0																			0	0			0	0	0	0			0	0			0	0	0	0	0				0
4364				0				0																			0	0			0	0	0	0			0	0			0	0	0	0	0	0	0	0	1
4365				0		1	1	0																			0	0			0	0	0	0			0	0			0	0	0	0	0	1	1	0	1
4366				0				0																			1	1		1	0	1	0	0			0	0			0	0	0	0	0				0
4367				0		1	1	0																			0	0			0	0	0	0			0	0			0	0	0	0	0	1	1	0	1
4368				0				0																			99	99			99	99	99	99			99	99			0	0	0	0	0	0	1	0	1
4369				0		1	1	0																			0	0			0	0	0	0			0	0			0	0	0	0	0	0	1	0	1
4370				0				0																			0	0			0	0	0	0			0	0			0	0	0	0	0	1	1	0	1
4371				0				0																			0	0			0	0	0	0			0	0			0	0	0	0	0	1	1	0	1
4372				0		1	2	0																			0	0			0	0	0	0			0	0			0	0	0	0	0	0	1	0	1
4373				0		0		0																			0	0			0	0	0	0			0	0			0	0	0	0	0	1	1	0	1
4374				0		1	1	0																			0	0			0	0	0	0			0	0			0	0	0	0	0	1	1	0	1
4375				0		1	2	0																			0	0			0	0	0	0			0	0			0	0	0	0	0	1	1	0	1
4376				0		1	1	0																			0	0			0	0	0	0			0	0			0	0	0	0	0	0	1	0	1
4377		0		1	0	0		0																			0	0			0	0	0	0			0	0			0	0	0	0	0	1	1	0	1
4378				0		0		0																			0	0			0	0	0	0			0	0			0	0	0	0	0	0	1	0	1
4379				0		0		0																			0	1		2	0	0	0	0			0	0			0	0	0	0	0	0	1	0	1
4380		0		1	0	1	1	0																			0	0			0	0	0	0			0	0			0	0	0	0	0	1	1	0	1
4381				0		0		0																			0	0			0	0	0	0			0	0			0	0	0	0	0	0	1	0	1
4382				0				0																			0	0			0	0	0	0			0	0			0	0	0	0	0	1	1	0	1
4383				0		0		0																			0	0			0	0	0	0			0	0			0	0	0	0	0	0	1	0	1
4384		0		1	1	1	1	0																			0	0			0	0	0	0			0	0			0	0	0	0	0	0	1	0	1
4385		0		1	0	1	1	0																			0	1		8	0	0	0	0			0	0			0	0	0	0	0	1	1	0	1
4386				0		1	1	0																			0	0			0	0	0	0			0	0			0	0	0	0	0	1	1	0	1
4387				0		1	1	0																			0	0			0	0	0	0			0	0			0	0	0	0	0	0	0	0	1
4388				0		1	1	0																			0	0			0	0	0	0			0	0			0	0	0	0	0	0	1	0	1
4389				0		0		0																			0	0			0	0	0	0			0	0			0	0	0	0	0	1	1	0	1
4390				0		1	1	0																			0	0			0	0	0	0			0	0			0	0	0	0	0	0	1	0	1
4391				0		1	1	0																			0	0			0	0	0	0			0	0			0	0	0	0	0	0	1	0	1
4392				0		1	1	0																			0	0			0	0	0	0			0	0			0	0	0	0	0	0	1	0	1
4393				0		1	1	0																			0	0			0	0	0	0			0	0			0	0	0	0	0	0	1	0	1
4394		0		1	1	1	1	0																			0	1	4		0	0	0	0			0	0			0	0	1	0	0	1	1	0	1
4395				0				0																			0	0			0	0	0	0			0	0			0	0	0	0	0	0	1	0	1
4396				0		1	1	0																			0	0			0	0	0	0			0	0		5/1/2011	1	1	1	1	0	1	1	0	1
[truncated: 30 more columns]
