# Supplementary material for: Pre- and post-natal macronutrient supplementation for HIV–positive women in Tanzania: Effects on infant birth weight and HIV transmission
Source: PLoS One. 2018 Oct 11;13(10):e0201038. doi: 10.1371/journal.pone.0201038 (PMC6181269; doi:10.1371/journal.pone.0201038)
Supplement: S3 File — (ZIP) [file pone.0201038.s003.zip › dataset/Form DE 8-28-14.xlsx]

## Sheet: Sheet1
Study ID	DE_number of DE	DE Foods::summ_calories	DE Foods::summ_protein	DE Foods::summ_animal protein	DE Foods::summ_fat	DE Foods::summ_carbs	DE Foods::summ_fiber	DE Foods::summ_iron	DE Foods::summ_Zinc	DE Foods::summ_vitamin A	DE Foods::summ_vitamin C	DE Foods::summ_vitamin E	DE Foods::summ_folic acid	DE Foods::summ_vitamin B12
4301	1	2463.7	55.6	0	39.55	474.05	32.55	13.75	9.85	53.7	34.95	2.34	196.5	0
4301	2	2798.4	63.765	15	89.475	429.175	29.495	13.905	8.815	1338.85	87.435	10.235	539.76	4
4301	3	2614.95	52.115	0	64.96	466.13	33.29	17.41	9.9	1348.3	253.95	10.775	593.9	0.4
4301	4	2614.95	52.115	0	64.96	466.13	33.29	17.41	9.9	1348.3	253.95	10.775	593.9	0.4
4301	5	2350.5	42.835	0	47.19	440.67	30.16	13.44	8.69	56.45	140.7	2.405	257.95	0
4301	7	2631.79	46.652	0	90.012	440.556	43.124	20.712	9.196	1909	102.6	17.228	633.616	0.4
4301	8	1960.14	33.026	2.1	83.906	283.828	12.912	10.056	3.408	2801.1	89.6	18.614	652.308	1
4301	9	1627.34	24.876	2.1	62.806	246.878	10.662	6.906	3.618	1483.1	42	9.754	344.808	0.6
4301	10	1994.19	46.152	0	78.162	289.356	26.724	21.712	6.976	1186.4	95.5	2.598	619.816	0
4302	1	1702.84	27.226	0	48.556	293.878	12.512	7.906	4.538	1282.8	58	10.034	355.508	0.4
4302	2	1873.07	63.716	36.75	59.176	283.758	21.202	14.516	9.838	792.8	59.53	2.514	277.498	3
4302	3	2625.07	67.581	25.55	91.726	388.288	26.642	12.551	8.903	676.55	252.85	4.309	416.383	1.91
4302	4	2803.95	51.845	16.52	129.61	375.31	30.66	8.405	5.965	594.8	408.65	6.085	450.785	0.952
4302	5	2832.62	78.816	26.25	91.961	438.493	31.162	19.206	10.993	1687.05	60.475	10.7165	647.058	3.4
4302	6	2846.47	84.016	36.6	77.251	468.968	31.902	15.736	10.653	507.75	72.435	5.265	334.783	4.35
4302	7	3090.87	84.231	26.25	98.506	483.798	35.762	23.081	11.913	1008.45	101.75	3.214	581.733	3
4302	8	2274.45	57.755	15.75	65.01	381.105	30.4075	16.675	8.24	550.4	47.275	2.4425	401.325	1.8
4302	9	2162.07	41.6645	0	64.9755	367.664	31.362	15.366	8.213	1746.6	331.105	12.919	657.683	0.4
4302	10	2232.64	44.886	9.075	64.921	383.263	30.657	13.521	7.113	1261.67	384.88	8.677	482.308	0.675
4303	1	2180.65	46.896	25.595	107.196	262.453	12.137	8.496	6.258	466.625	42.25	3.409	167.243	1.627
4303	2	1936.15	30.45	0	67.9	306.4	11.6	11.15	3.97	1229.6	106.4	3.7	349.55	0
4303	3	3073.37	68.776	33.975	203.756	262.953	27.937	12.056	10.248	653.325	49.35	13.489	270.383	2.775
4304	1	3826.27	121.41	104.495	204.65	379.165	12.095	8.655	13.955	1609.08	82.44	3.205	284.87	10.537
4304	2	3403.42	107.734	70.1	153.386	379.824	31.252	19.376	16.733	538.25	88.805	3.709	310.783	6.86
4304	3	3370.1	103.205	65.7	128.845	476.985	34.085	22.755	21.035	10233.5	390.725	2.675	576.25	4.35
4304	4	3232.39	108.079	62.55	116.135	446.594	30.852	19.901	16.908	499.1	45.355	3.409	301.008	5.7
4305	1	2835.36	54.587	0	59.172	532.156	27.824	18.887	8.401	1186.4	113.5	3.738	504.441	0
4305	2	2485.19	81.432	37.2	71.182	392.816	28.304	20.832	15.186	1063.65	124.8	3.438	391.066	8.55
4305	3	3230.72	85.351	44.1	158.006	377.428	21.512	11.531	10.493	1454.1	55.8	12.704	428.683	4.3
4305	4	2768.66	85.127	44.4	89.962	414.506	25.024	18.937	12.141	1023.3	59.85	3.528	325.791	4.35
4305	6	3287.87	97.661	39.75	111.006	487.888	34.662	20.131	13.473	1400.95	125.65	8.534	627.433	5.12
4305	7	2598.48	79.617	37.7	83.182	394.696	25.064	23.167	16.661	1318.74	85.82	3.578	411.211	10.04
4305	8	3086.34	94.402	44.05	132.512	401.756	30.774	23.862	12.056	1845.65	132.45	4.148	502.866	3.95
4305	8	1808.89	41.226	15.6	62.331	274.853	12.687	10.881	9.048	507.9	44.625	2.049	197.033	5.7
4306	1	1833.05	51.646	33.04	145.476	254.718	52.942	14.566	11.168	12291	109.1	4.729	572.508	66.34
4306	2	2261.05	62.35	33.3	87.75	305.725	15.7	4.925	8.325	188	10.4	3.58	113.8	3.2
4307	1	2533.99	57.087	6.4	114.202	336.416	35.649	18.937	8.641	683.95	85.25	4.1605	582.566	0.88
4307	2	3738.17	112.446	43.15	134.836	540.433	48.447	26.371	15.653	1248.1	199	5.3365	748.983	5.08
4307	3	1989.55	66.25	36.4	80.49	266.685	24.085	15.09	8.6	1266.65	287.1	3.105	398.4	3.88
4307	4	2884.78	62.715	19.74	130.395	378.735	25.9	14.2	7.495	669.1	106.225	3.0625	451.9	2.5
4307	5	3605.67	104.471	40.22	140.906	502.538	45.412	26.181	14.613	1231.65	83.55	6.779	712.233	4.57
4307	6	4023.22	116.751	54.9	169.206	529.678	43.562	23.131	16.433	1281.5	88	7.814	586.733	5.55
4307	7	3249.35	63.03	12.8	133.6	464.98	37.2	15.45	8.81	805.6	80.3	7.07	634.65	1.76
4307	8	2632.97	64.241	20.55	100.326	388.968	36.722	18.801	12.783	1147.2	228.94	4.833	562.233	6.87
4307	9	2185.92	77.162	37.37	101.242	253.116	30.524	16.152	8.336	751.83	24.97	11.043	506.936	2.225
4307	10	2429.99	51.842	6.4	111.962	323.646	30.624	19.462	7.576	1302.4	109	8.768	442.016	0.88
4308	1	3077.6	102.737	55.05	157.522	323.886	19.094	17.647	12.831	3866.1	137.4	25.458	996.871	5.3
4308	3	3567.67	112.341	62.55	137.966	484.508	31.402	16.941	13.953	1754.55	251.95	11.004	581.833	6.1
4308	4	1704.42	51.811	17.8	48.766	272.028	28.092	11.671	6.564	140.7	157.7	10.854	419.183	0.3
4308	5	2446.22	66.091	32.7	78.066	376.908	24.752	11.991	8.573	736.9	244.4	2.084	346.583	6.6
4308	6	2575.32	66.351	36.3	104.806	344.328	14.512	9.131	9.093	1316.5	53.4	9.424	372.683	3.1
4309	1	2194.68	48.026	15.2	89.876	311.948	12.112	10.826	4.408	2683.4	85	18.144	678.088	2.016
4309	2	2584.26	51.29	17.435	152.99	268.935	23.305	11.49	5.615	1091.73	211.35	4.795	518.705	1.151
4309	3	3618.12	106.345	75.09	207.63	347.64	15.77	9.195	8.706	1442.65	95.75	15.135	410.475	3.036
4309	4	1686.83	46.5	24.525	41.25	280.275	12.175	4.8	6.15	118.2	15.2	0.945	90.5	4.95
4309	5	3206.59	67.636	34.275	124.756	462.938	22.612	11.381	10.203	177.45	36.325	4.1815	193.658	4.77
4309	3	1272.05	24.3	9.3	45	196.45	9.15	4.5	2.55	22.8	5.55	2.1	50	0.3
4309	6	3208.03	56.987	0	91.447	557.711	40.319	22.497	11.411	1923.2	127.025	13.808	756.346	0.4
4309	7	2742.09	67.652	18.6	127.062	346.856	42.624	15.812	8.856	59.6	33.8	8.118	523.016	0.6
4310	1	2036.48	42.462	12.4	74.772	303.136	16.744	9.222	5.526	1305.2	49.4	10.648	378.446	0.8
4310	2	2076.8	51.17	31.2	131.47	167.78	19.61	8.65	5.67	738.05	144	6.9	289.55	5.75
4310	3	2095.62	37.09	9.3	71.94	333.425	18.375	10.55	5.155	471.125	37.75	3.24	183.35	0.3
4310	4	2800.89	75.132	31.2	103.082	403.766	33.754	14.782	9.896	689.45	120.85	9.473	439.616	5.75
4310	5	2543.41	89.186	55.06	112.201	303.203	21.587	16.601	10.128	233.25	204.45	3.614	337.988	8.801
4311	1	3067.38	46.662	6.3	107.122	454.236	26.344	8.922	6.591	88.8	87.75	4.068	179.046	0.075
4311	2	3650.41	81.162	26.25	153.88	468.116	46.766	26.604	14.27	1381.95	290.75	6.1952	661.444	3
4311	3	3835.24	145.156	77.9	114.376	583.888	41.192	30.376	18.198	1383.5	497.65	3.584	779.608	6.75
4311	5	3939.24	92.326	26.25	104.856	664.728	40.262	21.556	14.678	611.95	33.45	3.864	447.808	3
4311	6	3189.87	79.841	26.25	96.586	514.818	42.112	16.831	12.603	415.75	26.45	3.644	376.733	3
4311	7	2376.9	69.575	26.25	59.325	399.575	23.975	10.125	8.775	496.55	86.05	2.82	217.55	3
4311	8	3606.59	81.281	26.25	85.831	639.188	37.022	19.876	14.478	505.55	160.64	6.828	384.883	3
4311	9	2853.82	84.585	53.7	104.38	406.84	23.43	10.645	10.595	468.5	100	3.15	206.475	4.65
4311	10	2096.95	47.35	18.15	74.95	316.4	24.1	12.85	7.41	730.45	156.5	3.85	322.45	1.35
4312	1	3487.04	71.652	37.6	210.762	289.056	30.874	14.562	8.606	69	116.75	5.653	260.366	0.4
4312	2	1929.5	32.2	14.6	95.4	182.1	22.9	12.2	10.9	86.8	99.4	2.6	134.6	7.4
4312	3	3093.6	59.535	27.225	148.26	326.355	24.555	12.735	8.685	1211.78	216.45	5.595	406.5	2.025
4312	4	3112.07	61.126	9.075	78.206	538.853	35.737	13.706	10.178	2988.62	224.45	12.599	399.033	0.675
4312	5	2210.3	47.4	10.95	93.25	272.15	30.7	17.15	11.7	60.6	62.75	4.25	364.5	5.55
4312	6	2595.7	75.53	12.8	70.12	438.88	44.72	31.84	11.9	3087.2	281.68	15.378	928.6	1.76
4312	7	2075.46	40.498	0	60.43	333.228	37.368	17.12	7.848	12	151.744	5.966	487.122	0
4312	8	1585.69	33.576	6.3	41.931	274.453	18.687	5.181	4.293	100.2	81.6	5.454	326.408	0.075
4313	1	1813.56	34.452	5.5	51.69	312.896	22.956	11.914	9.84	5964	80.85	0.7102	302.444	0
4313	2	2578.69	71.926	26.25	98.806	366.378	26.662	22.656	11.688	1053.15	100.35	3.474	410.158	3
4313	3	2771.25	84.5	37.2	84.7	425.8	27.7	20.9	16.12	905.75	50.95	2.925	411.25	8.55
4313	4	2575.85	90.86	60.07	91.75	366.31	22.35	13.29	10.64	2002.75	141.45	6.58	561.71	3.69
4313	5	2701.39	75.206	33.55	75.026	457.963	34.192	19.151	16.093	1419.33	167.1	12.464	499.258	6.9
4313	6	3964.19	121.085	50.11	123.645	603.75	42.825	26.945	16.36	1436.48	91.05	4.75	646.805	6.251
4313	7	3078.94	85.926	49.7	98.306	484.528	25.712	18.156	15.118	2252.05	120	12.124	575.958	8.95
4313	8	3030.64	81.026	26.25	82.406	501.453	33.562	19.931	13.623	1149.55	97.15	7.794	474.958	3.2
4313	9	2252.97	55.435	18.15	84.09	324.07	24.71	10.815	7.245	364.55	161.8	1.57	408.825	1.35
4313	10	2268.55	46.55	12.6	181	358	27.6	7.15	6.8	698.15	91.35	3.88	426.3	0
4313	11	2522.67	44.486	0.075	86.001	410.288	37.262	16.681	9.123	845.5	112.95	11.304	525.483	0.2
4314	1	2392.46	40.659	0	172.024	426.453	43.811	9.004	7.72	672.85	139.71	24.0227	538.994	0
4314	2	1291.09	39.926	18.15	47.456	186.778	18.162	12.556	5.988	1988.85	154.5	20.224	477.258	1.35
4314	3	956	10.48	0	0.84	230	25.2	6	3.2	16	68	29.6	140	0
4314	4	2496.79	88.202	62.4	87.162	340.006	17.674	9.662	9.906	72.9	16.8	2.728	108.916	11.1
4314	5	2368.86	54.024	0	85.044	363.522	26.088	26.894	7.862	2372.8	185.6	3.576	738.692	0
4314	6	3355.76	86.727	31.2	108.26	521.346	32.926	18.104	10.97	2677.25	160.23	20.9132	873.644	6.35
4314	7	2187.95	39.05	0	81.5	331.9	27.2	11.65	7.95	48.7	16.2	7.18	195.95	0
4314	8	1921.53	42.703	10.95	44.496	336.524	19.818	13.695	12.793	96.3	23.25	1.6892	193.577	5.55
4314	9	1954.15	49.35	0	25.26	383.9	30.06	14.67	8.85	50.1	35.34	3.624	611.35	0
4314	10	2154	51.9	36.3	102.3	225.15	11.25	4.35	6.9	50.7	56.4	0.93	73.35	2.7
4314	11	1944.45	39.77	0	49.14	355.17	29.8	18.45	6.2	1631.25	147.15	7.6	554.95	0
4315	1	2161.02	40.201	7.3	188.906	321.578	31.112	10.631	10.473	1077.85	72.15	9.549	458.033	3.9
4315	2	3858.9	98.02	40.85	97.33	658.19	42.37	20.03	19.73	516.45	272.9	3.025	458.45	10.4
4315	3	2181.69	63.766	40.25	81.446	300.328	20.772	6.446	8.168	182.85	191.45	2.334	196.708	3.41
4315	4	3537.47	114.451	57.45	122.806	501.478	29.812	17.181	13.353	445.7	17.5	3.229	330.333	8.55
4315	5	3050.42	100.112	57.52	111.382	424.296	31.274	20.402	18.056	933.45	61.25	5.748	498.126	11.352
4315	6	3880.29	98.241	44.85	154.901	542.268	31.652	16.961	11.418	1791.55	112.485	14.63	519.808	4
4315	7	3716.75	101.865	48.15	104.2	605.29	36.87	21.59	21.9	606.65	97.03	6.493	292.8	14.1
4315	8	3580.19	62.816	10.95	95.656	638.748	53.082	20.696	14.984	113.17	50.19	1.65	390.848	5.55
4315	9	1570.42	29.394	5.475	46.251	265.192	19.351	9.652	7.788	195.9	50.865	4.6298	152.429	2.775
4316	1	3024.73	139.112	91.86	101.262	393.361	30.894	17.617	16.341	933.45	68.15	9.058	412.426	14.67
4316	2	2545.74	52.421	0	81.171	413.698	31.562	15.356	7.898	1201.9	122.1	6.074	578.108	0
4316	3	2917.62	45.823	16.8	109.659	405.664	28.18	10.541	7.041	585.81	155.36	4.2466	243.67	0
4316	4	2087.82	70.641	47.5	70.341	307.908	18.912	10.581	9.023	1015.8	78.75	5.654	305.983	7.92
4316	5	3254.53	83.147	44.55	98.96	513.606	14.356	7.914	8.83	1704.6	101.7	10.4402	374.844	6.175
4316	6	2624.32	71.091	41.45	114.076	337.908	22.062	8.856	7.823	850.75	177.25	7.144	349.583	6.15
4316	7	2658.37	52.316	5.17	75.236	447.973	32.887	12.756	8.683	138.34	119.335	3.809	403.518	0.23
4316	8	2163.6	52.302	10.125	64.87	349.615	29.766	10.339	9.12	457.2	147.618	5.538	366.188	2.925
4316	9	2178.44	44.876	5.2	69.406	344.778	18.662	11.906	8.578	135.1	22.75	2.164	176.508	0.8
4316	10	2352.49	68.641	32.7	95.811	319.843	29.987	15.181	8.603	3120.1	166.075	13.739	390.458	6.6
4316	11	2096.11	65.555	34.18	48.6	351.45	22.105	9.355	8.34	297.025	124.868	2.283	194.83	6.72
4317	1	2002.59	55.2585	18.8	57.9935	331.671	30.927	16.661	9.168	360.2	87.85	14.3565	321.058	0.2
4317	2	1382.1	37.506	22.1	34.526	245.048	19.492	9.366	8.838	632.5	220.3	13.574	250.008	4.82
4317	3	2298.45	96.12	62.95	71.95	327.8	28.63	20.57	21.72	549.05	102.15	3.4	266.15	15.22
4317	4	3603.3	65.3	11	167.05	503.7	66.7	23.85	18.65	12411.5	626	22.3	705.6	0
4317	5	2988.04	105.05	60.195	117.069	390.809	25.174	22.977	15.346	1375.7	85	3.768	410.766	5.544
4317	6	4288.75	97.575	44.85	129.98	692.04	29.45	12.65	11.9	460.85	36.25	4.46	217.95	3.6
4317	7	3441.54	89.121	44.85	106.106	546.613	30.142	13.341	10.753	572.65	104.72	7.966	230.358	3.6
4317	8	3756.92	102.042	58.47	173.242	439.156	32.274	20.702	12.596	1937.45	172.7	14.568	562.726	5.532
4317	9	2334.1	70.35	26.25	75.5	359	27.45	16	10.25	409.25	10.5	2.05	286.55	3
4317	10	2170.35	46.65	22.5	86.95	304.4	16.8	3.85	4.75	653.4	260.3	6.58	216.05	1.2
4317	11	1789.29	38.501	0.15	47.031	305.403	28.212	12.531	6.728	292.8	38.775	1.3615	604.283	0
4318	1	1142	41.055	23.65	26.025	191.875	17.58	9.57	8.57	107.95	117.8	9.115	158.1	7
4318	2	2395.46	45.434	0	49.984	442.167	33.548	13.909	7.527	1634	274.2	12.876	592.342	0.4
4318	3	2663.64	57.282	18.15	97.482	401.516	35.004	12.982	8.806	735.05	278.5	9.798	345.466	1.35
4318	4	1874.52	45.236	7.65	43.151	332.588	23.372	9.671	5.278	664.3	244.35	1.329	383.033	0
4318	5	1946.42	44.275	0	46.47	347.485	29.16	15.64	8.25	660.1	198.5	1.88	445.475	0
4318	6	1973.09	64.562	31.2	69.912	285.206	30.234	15.802	8.776	357.25	163.6	2.488	349.666	5.55
4318	7	2001.69	55.082	18.6	76.192	291.046	23.804	18.632	5.876	235.4	420.7	3.858	481.116	0.6
4318	8	2518.64	69.186	27.1	88.806	371.528	21.122	20.146	17.138	1404.2	243.45	2.514	493.608	11.9
4318	9	1339.09	30.612	0	35.162	235.331	24.984	13.927	5.281	617.4	177.75	1.893	417.516	0
4318	10	2501.07	48.405	0	83.47	402.11	32.13	19.895	7.865	1533.5	314.1	4.45	732.475	0
4319	1	2439.67	47.6935	0	62.9915	433.994	28.342	15.893	6.69	182.85	356.685	5.2254	473.588	0
4319	2	3252.2	82.425	33.65	131.7	414.4	37.45	22.95	12.56	2547.75	146.75	16.975	699.65	4.16
4319	3	4604.1	90.655	18.6	208.82	616.26	43.78	19.77	10.6	2664.8	174.9	26.505	819.65	1.4
4319	4	4100.45	95.25	26.25	119.4	673	34.25	23.35	13.4	1851.25	116.7	7.035	660.6	3
4319	5	3952.14	115.064	26.25	90.122	681.357	48.51	25.431	15.901	1175.85	97.49	6.5972	720.89	3
4319	6	3328.27	89.051	26.25	126.916	477.778	35.122	22.451	11.863	2367.05	106.69	16.098	861.433	3.6
4319	7	3357.46	94.424	32.55	112.804	508.672	44.848	24.014	13.462	534.65	58.84	5.58	469.792	3.075
4319	8	3188.25	88.205	44.85	105.94	480.16	30.95	16.3	11.7	460.85	91.25	5.205	221.2	3.6
4319	9	2604.1	44.68	0	48.22	497.26	29.68	10.32	7.42	9.6	66.3	0.51	351	0
4319	10	1673.24	61.052	38.9	65.522	211.256	16.434	8.532	8.056	132.5	45.44	3.072	112.816	3.1
4320	1	1429.42	28.408	0	39.115	251.41	27.992	10.371	5.213	497.7	63.56	4.909	343.333	0
4320	2	1363.46	37.01	13.55	51.35	189.43	13.33	8.845	9.075	96.8	9.2	0.886	190.095	5.95
4320	3	1889.24	31.702	0	95.512	213.806	22.774	18.112	5.206	2396	167.6	10.238	642.316	0.4
4320	4	2702.39	78.016	43.5	63.996	452.328	17.112	10.206	12.478	0	0	1.294	100.758	3.27
4320	5	2151.99	53.876	21.75	46.006	379.478	17.162	11.056	9.428	721	53.8	3.534	255.358	1.635
4320	6	1853.72	31.801	0	51.656	318.678	18.562	11.981	7.473	682.1	37.2	5.644	305.183	0.2
4320	7	1722.72	28.401	0	40.656	311.278	17.862	10.581	7.203	44.7	16.2	1.644	155.783	0
4320	8	2353.84	47.226	0	73.356	380.428	26.712	15.006	7.278	540.75	43.05	3.144	457.508	0
4320	9	1672.03	36.275	9.3	65.85	236.2	16.75	8.125	4.675	22.8	6.9	2.165	184.225	0.3
4320	10	2117.28	63.403	32.7	57.546	335.474	22.818	9.195	8.893	178.95	22.95	1.8392	164.027	6.6
4320	11	2548.69	67.202	36.3	102.462	342.206	18.274	13.162	9.866	634.9	57.8	2.488	242.116	2.7
4321	1	2741.6	64.29	25.74	165.23	270.89	30.03	17.15	7.704	1084.45	116.3	8.015	515.15	0.94
4321	2	2371.95	71.987	31.725	65.872	381.861	25.969	16.922	12.211	435.05	11.95	3.3555	235.471	5.775
4321	3	2631.14	123.002	92.15	112.312	286.956	22.374	17.162	17.356	498.95	35.15	3.228	194.466	7.94
4321	4	4154.05	129.1	63.25	159.1	566.9	40.05	32.75	28.16	1275.65	75.35	5.71	464.15	19
4321	5	3473.54	140.052	88.65	141.762	430.806	36.374	26.212	15.656	2329.15	318.15	11.928	691.666	14.1
4321	6	3203.7	98.675	48.15	95.05	498.65	35.35	25.1	22.15	512.45	21.85	4.875	263.05	14.1
4321	7	3271.3	112.89	42.49	86.55	524.32	57.55	28.7	16.45	537.65	46.25	5.61	777.35	4.04
4321	8	3808.65	99.035	35.85	100.3	633.21	39.7	21.65	15.55	493.25	10.45	3.675	444.7	4.32
4321	9	1268.79	54.702	38.95	42.612	171.056	15.874	9.162	6.906	329.9	33.2	2.028	151.766	6.6
4321	10	1607.55	42.43	11.5	59.19	237.86	24.75	12.4	6.36	813.6	111.5	5.825	390.4	1.075
4322	1	2700.53	67.982	29.07	104.312	385.966	39.759	12.902	10.096	167.7	164.55	10.058	341.256	1.39
4322	2	1634.74	52.461	21.9	37.821	274.573	21.447	13.671	15.993	144.75	151.875	1.539	221.258	11.1
4322	3	3179.65	86.481	45.78	86.786	517.778	24.112	11.621	11.863	114.43	75.42	6.384	299.453	2.04
4322	5	2212.5	30.935	0	43.175	436.255	21.285	8.045	5.495	695	175.965	6.719	279.85	0.2
4322	6	2217.09	65.166	27.675	41.561	397.158	24.422	8.621	10.293	258.775	225.1	1.864	243.283	2.025
4322	7	2202.24	41.311	0	50.621	400.573	24.247	10.871	7.413	678.95	159.525	5.779	338.408	0.2
4322	8	2100.09	39.801	18.6	117.856	193.228	23.012	12.956	5.078	778.6	124.9	6.489	284.908	0.6
4322	9	2244.84	45.001	20.25	99.401	309.403	31.662	11.571	7.353	131.1	103.655	4.782	107.858	0.9
4323	1	3220.89	71.957	28.81	165.842	379.846	31.194	15.067	12.901	2088.4	336.15	15.998	655.551	7.746
4323	2	2714.42	58.281	30.95	74.631	483.558	60.212	12.906	7.388	981.8	231.6	20.804	339.433	3.11
4323	3	2041.52	54.031	12.8	76.156	294.808	25.112	13.981	7.743	1617.3	145.8	10.894	675.883	2.16
4323	5	4166.42	89.701	16	182.966	563.558	53.212	23.531	13.413	746.2	51.9	14.604	598.883	2.2
4323	6	2221.4	77.35	48.85	60.05	344.11	14.7	6.15	10.75	457.9	106.6	0.39	215.95	4.44
4323	7	2545.02	51.001	0	107.866	362.553	35.272	20.376	7.448	1348.4	249.34	4.918	737.783	0
4323	8	2367.19	65.506	38.8	93.751	321.313	18.767	8.851	8.078	536.65	147.475	3.059	254.283	3.7
4323	10	2063.47	38.006	12.9	58.201	348.708	18.882	9.221	8.103	363.4	62.38	3.132	565.383	1.76
4323	11	1899.19	38.576	14.775	74.681	276.178	16.337	10.806	7.063	700	107.825	3.164	265.283	3.075
4324	1	2782.54	82.871	50.95	89.701	415.003	30.757	11.371	12.263	345.55	295.925	3.039	390.608	3.45
4324	2	3261.35	86.175	41.25	81.275	541.275	30.225	12.175	10.575	2059.3	52.225	9.275	254.95	6.6
4324	3	4177.25	95.485	44.4	122.17	702.81	32.4	18.8	15.59	2018.4	106.95	21.43	691.55	4.75
4324	4	4307.35	126.935	57.57	133.44	664.19	39.07	25.605	19.085	1324.95	177.53	17.338	575.535	5.072
4324	5	4030.83	132.546	80.51	145.116	569.088	38.882	20.066	17.528	675.05	138.48	7.612	360.788	10.146
4324	6	4090.88	111.035	35.85	153.89	592.26	45.35	25.595	16.456	1916.85	164.15	13.36	1089.17	4.72
4324	7	2883.25	79.76	26.25	76.34	483.12	29.91	14.79	10.48	1703.25	176.95	10.41	559.35	3.4
4324	8	2184.49	44.876	18.6	88.356	303.328	14.812	6.106	4.978	45.6	11.1	3.194	81.358	0.6
4324	9	2858.97	63.13	27.225	92.4	447.054	20.895	8.029	9.2614	247.858	91.614	6.1646	163.813	2.025
4325	1	3692.27	84.74	61.605	168.205	478.815	24.22	13.24	11.955	325.025	389.75	3.705	285.165	4.203
4325	2	2271.56	49.024	0	82.694	348.472	28.588	21.344	9.252	2594.3	100.2	19.036	800.492	0.8
4325	3	1596.2	38.305	10.85	50.68	252.23	19.05	11.625	7.41	422.85	35.45	4.135	260.175	1.055
4325	4	2142.14	66.851	0	51.731	361.803	48.887	23.531	12.853	169.5	77.475	1.859	893.858	0
4325	5	1917.98	60.16	38.27	100.42	203.74	13.7	10.09	8.44	1437.4	66.9	11.13	406.81	2.987
4325	6	1826.94	36.318	0	42.916	332.068	20.078	12.62	6.258	1274.8	47.068	9.427	481.946	0.4
4325	7	1443.29	33.381	0	40.926	241.088	24.492	11.676	5.298	9.6	66.3	1.539	337.908	0
4326	1	2744.59	55.801	16.5	136.141	328.158	50.742	16.726	6.898	2157.9	865.25	8.834	824.808	0.75
4326	2	3245.8	91.34	74.4	135.44	445.16	413	12.1	11	1057.8	329	4.64	334.2	3.76
4326	3	3522.55	106.625	67.05	331.725	460.425	95.575	69.275	19.875	35069.9	148.775	5.675	724	186.3
4326	4	2339.4	53.64	14.5	88.85	348.25	37.61	14.39	8.34	138.4	162	5.05	328.5	1.1
4326	5	2716.8	60.97	30.75	63.25	322.45	43.88	14.52	8.32	4364.35	352.75	14.55	471.75	3
4326	6	3216.93	82.39	49.75	141.865	393.12	25.33	11.245	10.08	1028.9	209.75	1.38	379.025	3.5
4326	7	1627.79	36.426	18.25	56.556	255.878	31.462	7.556	5.378	3338.15	267.4	13.964	420.058	1.65
4327	1	2198.09	93.692	31.44	80.802	290.746	57.074	25.892	13.056	907.5	119.6	7.973	1138.64	2.78
4327	2	3030.1	59.957	18.6	150.792	378.716	39.244	13.597	7.171	1058.3	285.9	11.058	532.671	0.6
4328	1	2234.11	68.756	43.23	75.136	336.508	19.662	11.416	7.668	1093.13	192.17	3.529	367.428	4.205
4328	2	2140.99	66.067	38.4	82.077	296.741	29.374	13.762	10.356	1325.1	88.6	9.793	392.916	5.28
4328	3	1692.49	40.702	0	65.362	247.756	34.174	14.862	6.806	71.35	43.3	7.073	362.316	0
4328	4	2449.88	93.755	52.5	261.67	279.06	83.36	28.25	17.725	27327.1	97	12.005	966.825	139.175
4328	5	2336.69	70.387	35.6	65.057	384.161	27.564	21.212	6.9405	745.45	84.1	6.138	352.566	0.6
4328	6	2593.54	63.262	18.7	92.152	376.626	33.634	10.952	7.246	415.5	242.8	4.978	244.716	0.6
4328	7	1723.03	21.12	0	55.505	309.35	36.645	5.78	2.9975	746.85	204.025	4.925	297.225	0.15
4329	1	1320.25	24.55	9.3	39.75	221.7	8.95	3.7	4.45	179.55	30.25	4.5	71.7	0.3
4329	2	1600.13	47.926	17.16	40.586	268.058	30.052	10.986	6.988	143.85	278.5	3.424	313.088	0.626
4329	3	1922.94	56.712	31.2	87.222	208.586	28.704	11.502	7.176	132	163.59	4.872	217.816	5.55
4329	4	1823.7	48.075	20.8	51.6	301.2	18.2	31.45	6.8	216.4	21.4	3.205	143.65	3.7
4329	5	702	9.45	0	42.2	85	10.7	4.56	1.94	218	47.6	2.45	95.4	0
4329	6	1642.94	51.276	37.1	92.156	156.728	8.912	5.606	4.378	41.4	16.3	2.564	54.458	0.45
4329	7	2584.04	46.506	18.8	103.876	343.938	32.942	8.826	8.648	1368	330.4	5.744	433.258	0.2
4329	8	1550.06	44.84	28.39	77.83	177.7	16.1	10.905	7.7	378.15	39.8	6.115	185.62	0.834
4329	9	2116.14	39.751	18.375	91.701	267.788	29.802	8.401	5.6	227.455	114.745	2.448	168.713	1.059
4329	10	2105.09	51.626	10.95	85.166	296.928	29.322	17.326	12.378	97.8	59.29	3.358	233.408	5.55
4330	1	2011.67	44.075	0	30.45	387.6	27.9	10.275	6.725	35.7	9.6	1.9	298.175	0
4330	2	2507.71	68.472	26.25	68.627	416.576	26.074	16.587	10.121	1685.55	54.1	11.068	470.941	3.4
4330	3	3222.64	83.152	26.25	119.012	479.106	32.924	24.362	11.796	3889.55	293.15	22.028	1003.17	3.8
4330	4	2353.69	69.852	31.2	98.282	314.956	22.094	14.102	7.136	2677.25	158.88	20.966	725.266	6.35
4330	5	2200.75	68.85	26.25	84	310.6	24.05	18.85	9.58	2958.85	91.75	19	748.35	3.8
4330	6	2724.75	82.45	26.25	128	340.2	26.85	24.45	10.66	5508.45	175.75	35	1345.95	4.6
4330	7	3281.85	94.6	26.25	133.4	455.4	37.65	29.85	13.36	5508.45	175.75	36.35	1398.15	4.6
4330	8	2279.14	91.802	62.55	90.712	280.556	21.574	14.762	12.556	450.95	19.15	3.228	170.466	5.7
4330	9	1737.1	51.287	24.03	58.612	257.216	18.404	9.847	5.451	1286.83	105.87	11.543	405.811	0.805
4330	10	1902.29	36.187	0	66.137	308.216	21.304	12.722	4.836	2576.9	113.67	18.55	704.716	0.8
4331	1	1070.05	29.05	10.35	10.55	223.8	15.55	7.45	4.4	45.6	80.7	21.7	136.5	1.55
4331	2	1787.64	29.126	0	41.306	327.678	20.912	7.456	4.898	4478.3	104.9	18.644	303.658	0.2
4331	3	1561.58	27.85	5.1	48.55	259.985	15.065	6.825	4.045	74	69.14	2.284	88.225	0
4331	4	2274.9	19.57	0	102.15	254.72	22.59	4.33	3.501	155.1	210	2.13	168.75	0
4331	5	3322.24	65.926	36.3	173.556	310.178	24.762	13.206	9.488	655.9	162.8	2.604	283.358	2.7
4331	6	1528.04	34.976	0	36.356	267.278	18.012	8.306	4.628	0	1.35	1.089	184.258	0
4331	7	2499.39	73.426	36.3	76.606	374.328	18.012	7.756	9.628	41.7	11.4	1.194	103.458	2.7
4331	8	1288.29	41.452	13.8	37.512	202.456	20.024	10.712	6.056	49.6	37.6	3.028	93.616	1.8
4331	9	2806.94	68.602	9.35	87.012	443.006	33.774	15.312	8.606	120.4	20.05	3.228	474.716	0.3
4331	10	1835.54	29.476	0	49.906	322.478	14.562	9.406	4.378	721	53.8	3.754	239.008	0
4331	11	1824.15	40.475	18.15	62.325	273.3	9.7	3.4	5.2	20.85	36.75	2.78	125.375	1.35
4331	12	2248.44	48.426	9.3	76.156	348.328	24.462	13.306	6.693	2210.8	85.7	9.539	389.558	0.3
4332	1	1946.16	60.924	36.3	73.344	260.972	19.638	10.944	8.922	41.7	17.4	3.936	115.592	2.7
4332	2	3146.51	97.887	48.06	114.587	446.851	35.774	21.342	9.946	1286.76	327.09	6.498	651.256	0.81
4332	3	1806.76	34.402	0	44.34	325.396	34.056	13.314	6.49	1343.1	99.3	9.4352	393.694	0
4332	4	4028.07	128.172	78.92	184.652	481.056	39.024	16.652	13.156	742	61.8	13.348	253.476	12.052
4332	5	2535.7	55.62	18.6	93.51	378.14	31.5	14.85	7.5	54.6	119.7	5.25	185.8	0.6
4332	6	2622.44	63.702	25.65	108.142	365.456	26.104	13.432	6.916	1373.65	223.35	11.278	484.516	4
4332	7	2578.64	66.476	16	70.406	426.628	24.612	13.556	8.078	474.05	48.6	3.314	240.108	0.12
4332	8	2856.84	52.251	18.6	115.931	416.903	20.987	11.131	5.013	833.2	85.175	7.399	232.458	0.6
4332	9	2091.89	37.586	10.95	51.196	396.748	28.272	18.146	12.158	1674.1	290.75	14.864	580.108	5.95
4332	10	2925.54	81.432	28.1	102.032	427.166	33.754	12.582	9.076	61.4	69.15	6.078	178.116	0.5
4332	11	2397.2	35.96	0	61.99	436.22	23.46	10.54	5.6	668.4	251.9	6.13	428.75	0
4332	12	1831	42.38	18.6	99.24	248.66	20.6	9.84	4.71	369.6	109.9	5.9	190.5	0.6
4333	1	2814.16	103.522	67.75	136.642	310.896	28.744	18.492	8.306	1340.75	380.05	8.673	534.316	1.025
4333	2	2652.94	131.251	106.8	142.431	218.203	11.887	12.531	7.913	604.4	61.075	10.599	197.658	1.8
4333	3	2290.69	81.751	48.95	106.806	258.578	17.412	13.281	6.563	654.15	64.5	5.564	337.033	0.825
4333	4	1825.89	46.902	20.7	37.302	339.406	25.614	7.842	5.406	255.6	156.36	8.544	173.416	2.7
4333	5	1767.49	58.126	32.7	65.096	244.153	15.077	8.486	6.523	811.2	73.61	7.475	249.758	6.8
4333	6	2001.37	56.84	27.675	70.365	289.81	18.6	11.225	8.725	643.675	182.15	1.498	297.635	2.025
4333	7	1547.29	56.092	36.9	52.032	214.176	14.984	9.012	9.556	243.3	29.4	1.628	93.916	2.7
4333	8	1653.92	21.175	0	49.22	301.43	22.67	6.475	2.696	915.1	179.4	4.34	334.775	0
4333	9	1047.03	35.962	23.85	29.172	160.836	9.244	6.272	6.036	208.3	0	1.868	58.496	1.835
4333	10	567.7	11.575	0	7.725	112.35	4.275	2.35	2.15	11.175	5.975	0.325	46.75	0
4334	1	3024.54	55.176	0.1	70.176	549.888	36.872	13.746	10.518	617.1	339.55	5.104	398.708	0
4334	2	3485.49	88.526	37.3	99.006	564.778	33.862	17.756	17.778	737.6	58.05	3.464	265.158	8.55
4334	3	3417.24	108.466	60	115.291	495.433	25.127	19.566	14.823	1057.5	104.85	3.709	355.633	7.125
4334	4	2630.89	35.086	0	44.446	554.898	42.172	15.596	12.818	980	290.25	14.514	462.608	0
4334	5	2535.79	60.306	18.15	198.176	443.138	26.442	9.376	9.848	327.35	112.2	2.864	225.058	1.35
4334	6	3331.22	104.771	61.425	109.376	487.563	23.887	15.306	14.978	703.375	44.1	2.989	189.683	5.675
4334	7	3375.9	92.23	44.4	99.22	540.78	25.41	12.82	11.85	481.9	74.54	4.294	197.3	4.35
4334	8	2628.66	79.13	58.7	117.69	319.06	12.78	7.3	7.88	210.48	180.72	4.745	153.78	2.707
4334	9	2512.65	61.43	29.825	56.53	437.61	16.895	5.7375	9.846	217.4	45.575	1.815	134.05	2
4334	10	3481.24	86.828	36.3	123.826	505.918	19.328	13.37	11.368	762.7	73.868	4.702	282.796	2.7
4335	1	2330.77	44.656	25.82	130.986	256.698	18.022	6.636	5.018	201.6	165.15	4.344	171.368	1.252
4335	2	4267.28	125.212	63.15	146.922	623.886	28.744	22.172	19.066	3000.55	108.1	19.338	775.446	6.5
4335	3	2667.55	94.225	46.95	66.475	440.575	25.025	20.125	11.125	613.85	291.025	4.135	442	5.7
4335	4	2975.39	122.051	69.75	78.981	460.653	29.137	25.531	17.353	989.45	539.425	5.739	622.208	6.27
4335	5	3213.24	92.626	37.2	112.406	469.778	25.962	21.306	17.218	1758	69.85	11.414	523.558	8.95
4335	6	2862.75	71.975	26.25	71.675	492.625	30.775	18.225	13.025	791.45	181.425	5.815	336.6	3
4335	7	3626.99	88.976	26.25	110.906	584.728	34.462	27.556	15.198	1977.85	276.7	6.724	645.858	3
4335	8	2124.44	41.176	0	65.606	349.878	20.262	14.106	8.018	1454.5	125.15	10.964	493.308	0.4
4335	9	1984.37	39.191	4.65	47.611	357.243	26.587	11.856	8.003	599.1	280.625	6.489	327.058	0.15
4336	1	1641.08	52.656	13.35	42.726	279.698	40.342	14.766	7.238	375.75	121	2.989	698.808	0.225
4336	2	3461.77	101.701	44.05	142.426	429.008	36.982	30.731	12.234	1311.15	468.5	5.739	829.583	3.3
4336	3	2837.79	100.912	54.1	102.262	397.341	28.524	22.587	19.791	2995.45	127.5	15.358	691.916	14.17
4336	4	1863.2	50.84	39.8	51.94	317.46	19.1	7.4	6.8	1562	244.4	0.6	508.6	1.12
4336	5	2940.95	93.43	56.15	97.9	450.68	31.87	20.51	12.62	1676.15	269.11	3.7	547.59	4.52
4336	6	3108.44	79.382	26.25	115.372	460.036	31.474	23.762	10.676	1601.65	117.95	4.248	513.566	3
4336	7	3343.22	102.065	57.3	134.78	439.94	21.4	18.725	13.295	1558.5	119.1	2.59	464.025	5.1
4336	8	2678.42	76.626	40.2	111.731	358.603	25.637	17.006	9.373	892.15	56.075	5.234	309.608	3.45
4336	9	2446.94	79.226	44.4	114.206	296.428	32.462	16.206	11.218	1727.9	120.45	14.504	614.908	4.75
4336	10	1849.29	31.452	0	58.812	309.606	19.374	15.412	5.326	1243.4	134.35	4.068	388.216	0
4336	11	1800.39	52.652	21.9	81.912	224.056	16.924	20.912	14.876	1289.6	106.9	2.648	417.816	11.1
4337	1	1756.15	56.5	36.3	78.6	204.3	10.2	6.15	7.75	42.3	27.9	0.89	51.45	2.7
4337	2	2116.97	39.451	9.3	68.406	336.628	18.662	8.281	6.003	22.8	6.9	2.249	182.033	0.3
4337	3	1295.2	35.8	25	62.8	159.6	14.6	5	4.2	862	104	3.2	277.4	0
4337	4	1863.52	40.051	0	63.726	288.258	25.132	10.781	6.174	119.7	28.5	2.154	364.233	0
4337	5	2314.54	46.366	0	48.702	420.878	29.256	13.65	8.316	0	3.15	1.5134	371.234	0
4338	1	2268.13	69.604	24.03	75.868	339.118	29.898	14.017	7.54	939.13	220.42	7.644	516.883	0.405
4338	2	2146.62	54.701	0	103.556	263.028	25.462	11.481	7.303	375.05	29.95	12.304	300.333	0
4338	3	1380.05	47.775	20.125	37.625	212.5	16.625	12	8.205	682.9	84.675	5.155	338.025	5.775
4338	4	2195.1	57.575	14.65	61.675	351.85	28.85	11.75	9.225	474.525	132.25	4.095	341.575	3
4338	5	1195.95	20.875	0	23.26	227.875	15.26	7.695	5.025	180.275	51.39	2.659	152.75	0
4338	6	1494.14	33.402	10.95	41.812	251.056	18.074	10.062	8.906	55.4	12.25	2.478	132.616	5.55
4338	7	1452.61	48.927	27.375	39.537	232.056	21.699	18.087	18.231	463.8	88.725	3.153	248.266	13.875
4338	8	2954.43	74.156	24.03	143.586	355.366	24.588	16.896	6.798	598.962	66.506	4.049	468.338	0.405
4338	9	1614.65	34.55	15	54.75	248.325	18.9	5.825	6.825	35.475	52.35	3.435	198.6	1.05
4338	10	1951.62	38.685	13.575	59.695	320.835	17.1	6.95	5.875	508.4	60.225	3.265	173.3	0.675
4339	1	4663.96	181.031	111.86	200.946	551.068	41.682	21.166	15.658	2655.11	355.54	25.539	946.098	8.58
4339	2	2641.99	43.266	0.3	66.136	477.068	35.852	10.366	7.238	625	283.7	2.204	682.458	0
4339	3	3331.45	135.075	93.6	133.09	412.08	34.53	18.26	13.82	888.55	148.72	12.487	392.25	16.85
4339	4	2318.49	49.401	0	85.386	360.928	33.492	22.026	7.308	3012.3	315.9	18.039	906.808	0.6
4339	5	3321.18	62.405	18.6	147.37	498.56	22.08	7.015	6.725	479.2	109.9	5.67	232.875	0.6
4340	1	2128.22	70.401	18.9	59.356	333.928	42.562	18.331	10.353	279.8	86.9	1.569	899.233	0.2
4340	2	3152.5	91.18	31.5	106.62	471.66	39.98	22.52	12.92	500.7	75.6	3.85	472.4	3.6
4340	3	2793.12	84.501	44.4	95.856	406.478	20.912	13.981	11.023	1067.5	34.45	6.754	308.683	4.55
4340	4	3048.47	90.715	44.4	106.87	441.73	30.7	17.275	13.525	1082.3	82.4	4.865	411.225	4.35
4340	5	3376.55	111.175	31.5	70.05	587.25	44.05	29.55	18.7	526.9	27.85	4.875	926.9	3.6
4340	6	3896.8	99.805	26.25	101.31	668.73	44.8	31.6	16.7	1901.95	153.9	9.375	696.75	3
4340	7	3312.02	107.393	58.887	115.371	478.498	25.145	24.461	28.005	1809.09	103.043	10.969	573.602	22.003
4340	8	3078.84	80.602	26.25	100.512	480.806	32.374	24.512	13.146	2427.4	111.65	13.948	695.966	3.4
4340	9	2794.39	57.036	18.6	111.846	400.148	22.872	13.146	6.258	954.6	207.9	3.834	385.058	0.6
4340	10	2045.59	44.741	10.95	47.941	373.173	31.637	12.631	10.803	177	141.375	3.264	348.908	5.55
4341	1	1288.54	27.651	0	20.931	252.003	17.487	12.231	7.353	44.7	54.675	16.539	188.258	0
4342	1	2871.54	72.721	32.7	112.551	412.988	25.337	17.631	8.553	1647.3	150.425	8.604	485.808	6.6
4342	2	2042.98	62.815	38.75	61.98	322.84	21.25	9.975	8.275	900.45	120.65	2.47	294.075	3
4343	1	1621.17	25.095	1.25	53.99	265.895	16.325	3.975	3.025	72	61.35	1.165	118.725	0
4343	2	2224.99	68.99	32.86	81.52	300.63	16.8	8.57	8.5	305.8	1.8	2.73	303.93	2.916
4343	3	1951.38	70.755	57.2	118.27	160.77	12.43	7.185	6.985	322.95	43.95	2.33	147.075	2.13
4343	4	1933.2	41.545	10.95	43.31	355.64	21.705	11.6	6.5	138.1	144.15	2.03	149.9	0.6
4343	5	3544.18	111.22	54.15	147.33	467.265	48.42	20.54	11.2	286.65	303.33	13.113	407.4	1.625
4343	6	3450.4	129.05	62.1	154	407.1	39.5	29	14.7	4167.4	314.5	20.97	1210.1	2.6
4343	7	2396.87	79.651	38.4	86.506	323.628	20.262	10.681	13.153	95.25	18.3	2.154	124.233	7.2
4343	8	1528.22	38.829	14.335	47.222	237.824	17.45	6.365	5.975	126.85	22.175	0.58	219	1.267
4343	9	2764.24	106.218	70.206	188.878	165.568	7.842	11.398	12.596	800.796	82.856	2.78	239.988	5.018
4344	1	2951.04	63.776	10.95	117.056	422.728	22.962	18.406	13.208	2623.55	117.15	25.244	775.458	6.35
4344	2	3513.9	90.933	22.192	82.201	598.013	36.345	22.501	20.415	104.576	16.213	7.329	286.782	11.248
4345	1	2630.66	99.43	72.95	90.755	368.11	35.38	9.37	10.02	1888.5	737.33	12.02	681.165	11.1
4345	2	2651.75	80.3	45.2	95.4	383.825	25.3	18.5	16.405	5291.97	111.55	3.77	330.375	6.45
4345	3	3271.57	105.666	56.755	110.861	480.138	30.162	21.581	14.013	1242.65	210.8	3.554	416.933	5.875
4345	4	3258.71	127.53	91.65	109.84	469.71	33.33	19.87	17.2	1702.75	334.11	2.88	599.13	6.36
4345	5	3074.12	101.425	57.45	108.35	435.6	22.2	15.975	11.665	1720.5	58.15	11.09	469.075	8.95
4345	6	2267.16	72.767	41.4	81.685	324.351	22.571	16.374	10.305	1093.35	82.805	3.1902	346.584	3.15
4345	7	2738.67	59.001	9.3	78.356	465.028	30.312	26.731	7.623	1211.45	99.4	2.874	663.183	0.3
4345	8	2349.97	53.161	4.65	74.071	376.223	32.897	16.396	7.693	751.6	186.475	4.249	574.558	0.15
4345	9	2841.12	82.306	30.65	101.051	421.313	41.742	25.326	15.953	5463.25	157.275	4.8965	602.058	3
4345	10	2027.99	42.732	0	71.582	318.416	27.604	19.732	6.296	1532	188.2	2.548	585.716	0
4345	11	1755.7	65.35	46.8875	61.71	238.325	18.935	6.92	6.85	2471.57	103.99	10.684	267.85	8.325
4346	1	2042.15	41.012	9.3	57.85	346.23	21.356	9.214	6.3	136.45	123.908	3.338	188.388	0.3
4346	2	2074.57	50.751	18.15	76.256	303.128	20.262	13.081	7.663	652.4	166.2	1.914	332.333	1.35
4346	3	2774.84	61.676	18.15	88.456	440.228	28.462	14.256	9.188	668.4	272.2	2.104	411.008	1.35
4346	4	1892.69	42.641	0	47.461	337.748	28.357	13.981	7.938	1392.5	180.26	11.425	565.508	0.4
4346	5	2071.45	41.28	0	49.18	372.01	23.94	11.04	6.96	1352.35	146.94	10.574	493.35	0.4
4346	6	2741.84	71.236	36.3	99.996	391.598	20.822	7.796	9.068	390.4	245.55	4.364	219.608	2.7
4346	7	2428.44	56.306	20.25	94.976	365.913	38.392	15.401	13.863	2016.8	322.7	20.784	724.958	6.25
4346	8	2058.84	69.931	32.7	80.601	277.188	19.567	12.426	7.828	2809.1	219.275	18.539	763.108	7.4
4346	9	2637.34	71.156	36.3	109.351	349.213	22.267	11.776	9.508	784.75	195.85	4.5765	359.358	2.7
4346	10	2075.9	41.9	0	56.83	357.7	24.43	11.46	7.44	1326.95	81.67	12.242	513.3	0.4
4347	1	2308.03	70.4885	40.73	104.415	285.151	19.855	9.5	6.375	1337.08	179.5	13.565	424.17	1.665
4347	2	3620.41	113.461	63.06	130.441	499.953	22.587	13.761	10.393	215.16	32.365	7.564	256.448	1.93
4347	3	1571.69	71.727	43.5	57.152	204.976	18.304	14.482	11.306	2563.2	174.1	17.428	715.816	4.07
4347	4	2572.72	74.911	36.3	77.606	406.528	21.212	18.731	9.553	216.9	354.6	1.904	623.283	2.7
4347	5	3039.89	62.976	18.6	133.856	408.428	18.812	12.206	6.458	2595.2	95.1	19.394	686.558	1.4
4348	1	2154.55	58.49	10.35	87.02	312.02	27.925	24.435	6.4155	1486.85	661.975	3.295	856.65	1.35
4348	2	3429.69	85.456	26.25	89.786	591.568	38.472	19.446	12.808	1734.6	216.1	11.564	629.758	3.4
4348	3	1758.24	34.756	0	70.376	262.688	17.992	10.376	4.128	2559.2	209.7	21.514	825.458	0.8
4348	4	1368.08	73.22	57.95	66.86	122.325	6.62	3.375	4.675	4.95	7.55	4.125	89.85	1.497
4348	5	3679.11	128.062	74.31	170.772	428.656	26.674	21.042	11.856	2963.71	92.29	23.378	769.606	4.61
4349	1	1909.92	36.29	9.3	56.64	322.45	18.55	12.825	5.535	616	51.95	2.905	238.025	0.3
4349	2	2624.65	77.025	26.25	73.375	422.275	32.95	19.175	11.75	409.25	11.125	2.5775	451.675	3
4349	3	2445.65	78.2	26.25	53.6	425.95	37.75	27	13.45	519.2	187.45	4.65	433.55	3
4349	4	2409.44	71.702	26.25	78.012	372.856	28.674	22.862	10.356	1851.25	115.35	7.928	530.766	3
4349	5	2295.94	72.252	26.25	70.162	354.906	32.274	19.612	10.956	409.25	10.45	3.178	399.466	3
4349	6	2498.54	81.702	26.25	69.112	400.356	32.574	13.562	9.356	490.85	25.15	3.128	629.466	3
4349	7	2222.19	76.102	37.2	65.662	341.606	27.524	19.262	15.006	460.85	16.15	3.253	299.316	8.55
4349	8	2461.64	74.502	26.25	70.912	392.656	32.874	19.862	11.156	409.25	10.45	3.278	403.266	3
4349	9	1456.17	33.371	0	45.876	232.188	23.752	12.676	5.638	0	2.7	1.769	311.568	0
4349	10	751.944	24.776	14.6	26.406	105.478	7.512	7.006	8.628	68.8	9.4	1.014	64.408	7.4
4350	1	1592.47	24.025	0	53.2	258.15	13.7	5.475	3.825	359.85	163.1	3.29	183.375	0
4350	2	2345.98	63.577	26.25	70.29	374.896	19.806	12.439	8.555	2371.45	82.95	11.6852	539.719	3.4
4350	3	2379.49	56.352	10.5	79.612	370.106	33.174	16.612	8.256	171.2	14.8	4.078	363.916	1.2
4350	4	2862.64	82.952	44.85	121.462	371.906	25.174	15.212	9.856	454.85	18.85	5.328	178.566	3.6
4350	5	3449.99	107.276	62.55	123.856	481.628	21.412	14.306	13.978	450.95	24.1	3.264	170.158	5.7
4350	6	2763.24	52.026	9.3	72.406	483.878	23.362	11.406	5.928	713.4	23.15	2.344	253.458	0.3
4350	7	3392.14	131.502	88.65	132.662	430.156	29.874	17.312	14.206	819.65	179.55	6.728	305.466	14.1
4350	8	2984.99	51.916	0	107.936	465.568	39.612	14.856	8.478	208.3	39.6	6.944	417.708	0
4350	9	2629.02	51.272	8.26	67.642	454.186	24.144	11.142	7.486	79.8	28.95	4.633	296.276	0.476
4350	10	2677.99	71.776	32.7	87.256	406.328	18.012	10.906	8.318	1389.7	49.2	9.894	407.558	7
4351	1	1240.2	28.418	8.175	29.558	221.279	18.891	6.168	4.404	49.425	134.35	0.847	177.879	1.65
4351	2	1373.69	34.052	0	28.232	259.556	24.944	15.652	5.356	1533.2	174.08	8.916	492.216	0
4351	3	3326.25	53.26	18.15	103.77	565.25	24.81	12.27	7.9	66.45	55.14	2.944	137.1	1.35
4352	1	2489.79	56.052	16.35	94.512	364.956	28.224	15.212	8.216	653.65	50	7.128	277.816	3.3
4352	2	1657.29	56.575	29.8	54.32	246.16	20.395	11.04	7.63	508.2	123.28	5.578	250.6	3.4
4352	3	1955.64	37.626	0	53.456	332.728	19.762	12.156	7.678	247	33.15	2.764	200.308	0
4352	4	1998.45	61.6	26.7	92.45	242.6	16.9	13.1	5.58	2552.3	84.3	20.05	670.9	1.25
4352	5	1754.53	39.675	10.95	62.4	262.075	16.3	12.3	10.65	85.125	19.2	1.8	160.775	5.55
4352	6	1724.72	38.001	5.175	73.006	240.153	20.962	11.006	6.043	1322.45	68.425	11.884	488.008	1.075
4352	7	2097	43.23	16.35	59.77	352.76	24.78	4.72	6.52	415.05	242.15	6.595	288.8	3.3
4352	8	2389.22	58.988	27.225	83.841	356.163	28.738	11.385	10.583	390.75	165.518	3.4195	291.721	2.025
4352	9	3189.44	104.901	62.4	136.481	399.353	20.587	13.781	10.833	2948.5	243.475	20.259	769.558	11.9
4352	10	2262.97	74.726	45.375	95.686	280.793	12.887	10.156	10.068	1341.92	69.6	9.629	387.233	3.775
4353	1	1888.74	42.076	0	75.606	276.328	26.812	12.806	5.668	1422.5	100.2	10.074	584.258	0.4
4353	2	2672.96	62.717	35.195	152.592	291.386	25.329	19.937	8.916	1746.88	175.915	6.002	515.551	2.377
4354	1	2307.21	57.652	22.05	60.09	377.371	17.856	5.739	8.815	177.45	27.6	0.4652	159.744	1.95
4354	2	3024.44	100.046	62.55	101.716	433.918	25.462	14.456	13.678	459.95	127.75	2.694	216.208	5.7
4354	3	2937.37	90.851	53.7	111.106	401.028	21.262	13.181	11.203	452.9	19	3.804	166.783	4.65
4354	4	3440.12	96.675	44.4	117.35	507.8	25.3	16.425	12.915	1704.9	56.8	10.095	572.975	4.75
4354	5	2690.73	88.645	51.845	99.24	368.675	20.275	14.565	11.295	1216.67	31.6	8.235	343.41	4.827
4354	6	2587.28	83.755	47	82.165	390.47	22.4	12.125	10.755	978.9	143.5	3.57	317.175	4.75
4354	7	2178.52	76.356	45.525	123.026	320.813	39.967	37.701	11.873	9187.5	100.5	3.754	345.233	49.5
4354	8	2678.85	76.137	39.55	131.622	303.986	20.094	11.447	8.601	1426.05	100.7	10.908	441.921	2.35
4354	9	3451.6	101.237	44.4	129.272	483.636	32.744	22.247	13.661	1151.1	68.6	5.683	489.621	4.35
4355	1	2195.14	50.623	21.6	77.981	333.028	15.313	7.515	5.388	729.225	81.258	7.121	247.171	3.895
4355	2	2910.21	65.786	39.31	156.571	322.903	22.957	8.966	8.328	259.55	111.405	7.407	167.163	2.026
4355	3	1626.6	38.595	15.6	49.895	262.11	11.775	7.475	4.18	314.825	55	3.555	200.625	2.775
4355	4	2045.02	45.737	13.35	130.035	333.031	16.331	7.109	5.986	190.7	30.825	3.2412	170.514	0.225
4355	5	2805.04	62.5	26.46	128.98	360.33	21.19	11.28	6.28	745.7	74.65	9.11	290.23	1.126
4355	6	1807.93	41.385	25.42	79.145	241.435	12.735	5.675	4.406	300.525	136.675	4.145	176.31	1.102
4355	7	2467.52	57.261	22.92	108.521	321.943	18.487	13.221	9.153	260.3	34.875	4.179	216.468	1.832
4356	1	1224.03	24.056	0	28.418	228.382	19.424	10.798	4.372	930.7	266.044	14.808	425.926	0
4356	2	2481.94	35.026	0	57.176	490.278	38.332	13.946	8.658	2069.15	257.28	12.282	397.608	0
4356	3	1671.66	45.38	21.06	57.475	247.295	18.3	11.62	8.525	239.5	24.9	2.74	211.055	2.236
4356	4	2819.64	67.901	36.3	97.531	422.653	19.887	8.331	8.303	244.2	106.875	3.239	149.558	2.7
4356	5	1969.19	33.076	0	41.256	366.828	19.112	11.106	7.378	44.7	16.2	1.694	171.758	0
4356	6	2940.49	80.576	41.5	121.156	380.578	20.912	11.756	11.728	154.45	21.1	2.194	173.858	3.5
4356	7	2167.62	52.951	16.52	93.891	286.963	28.267	14.191	7.733	890.5	143.975	3.919	401.518	0.952
4356	8	530.125	8.225	0	8.9	104.325	4.35	2.5	1.95	11.175	10.05	2.72	45.725	0
4356	9	1975.6	37.887	0	48.372	347.986	24.894	11.997	7.011	0	2.7	1.548	308.971	0
4356	10	2063.27	58.586	27.225	69.126	304.388	23.187	10.581	8.678	35.775	23.625	1.3615	284.408	2.025
4357	1	2494.31	59.942	10.95	75.59	423.396	39.166	37.904	12.08	481.6	231.35	4.1352	452.194	5.55
4357	2	3132.89	126.027	88.65	110.527	418.356	27.814	16.567	14.506	541.05	67.485	5.804	218.566	14.1
4357	3	3369.99	101.112	51.9	126.522	479.826	37.904	21.942	12.876	1830.5	277.98	11.566	587.466	6.8
4357	4	3293.19	90.526	41.25	95.326	514.478	33.332	17.346	11.688	1151.7	130.98	6.922	383.008	6.6
4357	5	2546.34	79.752	40.8	91.212	367.456	27.024	20.612	10.916	1116.1	106.25	4.638	348.916	3.9
4357	6	2535.81	58.862	15.6	59.105	447.866	27.991	15.479	8.48	1479.42	239	6.0902	533.469	2.775
4357	7	2059.25	50.383	26.07	87.396	272.508	17.048	8.34	6.649	165.45	27.208	4.847	111.546	1.17
4357	8	3023.1	50.37	9.3	71.34	547.52	23.55	8.1	8.55	54.15	44.7	2.52	168.15	0.3
4357	9	2189.74	43.426	18.6	102.576	280.908	14.682	6.006	4.999	165.3	47.25	4.564	103.208	0.6
4358	1	1616.09	54.402	31.2	62.012	212.906	16.474	8.712	5.956	238.75	20.4	2.878	130.266	5.55
4358	2	2795.24	123.402	88.65	103.912	350.256	23.574	16.262	13.556	482.15	24.55	4.028	198.666	14.1
4358	3	2707.34	77.157	26.25	71.757	455.841	32.579	23.407	11.351	1860.85	180.875	8.103	569.916	3
4358	4	2370.04	69.902	26.25	89.512	335.856	24.724	22.362	9.926	1595.65	106.55	5.148	463.266	3
4358	5	2798.86	88.102	48.9	100.312	396.206	24.524	15.062	10.056	433.4	13.45	5.503	174.366	3.525
4358	6	2176.39	75.377	44.25	73.837	312.281	25.699	14.312	9.481	2622.5	48.175	12.228	187.116	3.375
4358	7	1387.79	37.952	18.6	67.612	166.456	16.724	11.512	4.556	766.6	64.9	5.928	256.416	0.6
4358	8	2396.34	76.501	42.6	64.606	385.378	23.612	14.656	10.828	466.7	11.35	3.349	168.658	6.3
4358	9	2321.54	70.652	26.25	75.962	356.506	26.074	23.762	10.726	1595.65	130.55	16.148	492.766	3
4358	10	2519.74	73.452	26.25	83.962	389.006	26.474	20.562	10.686	2958.85	121.75	31.428	785.566	3.8
4358	11	2149	48.15	0	47.85	386.3	35.7	18.6	8.7	0	2.7	3.3	370	0
4358	12	1223.54	20.852	0	27.212	230.856	20.674	8.712	3.951	3578.15	86.75	15.778	266.816	0.35
4359	1	1580.49	34.652	0	46.632	264.656	28.144	12.952	5.656	91.2	69.18	4.466	345.516	0
4359	2	1797.09	39.352	0	65.412	267.756	25.424	13.412	6.056	0	2.7	1.978	322.316	0
4359	3	2377.29	75.282	36.3	107.142	286.066	30.564	15.102	10.176	96.9	110.94	3.522	392.416	2.7
4359	4	1177.9	22.6	0	38.1	189.55	13.7	7.15	3.3	0	1.35	1.125	167.05	0
4359	5	1446.99	25.171	9.3	49.111	231.983	22.192	6.126	3.298	47.9	83.35	6.809	130.008	0.3
4359	6	1321.34	24.876	0	43.206	211.778	14.112	7.306	3.428	0	1.35	1.189	170.158	0
4359	7	1309.14	29.501	9.325	46.731	194.728	14.212	6.481	4.553	205.625	26.45	1.589	225.733	0.675
4359	8	1042.94	24.376	0	29.991	174.303	19.772	9.551	4.178	45.6	35.265	2.6455	248.833	0
4360	1	2094.66	47.677	0	77.162	315.956	27.724	18.287	7.461	2549.6	86.7	17.668	913.291	0.8
4361	1	2955.97	102.967	49.7	121.372	384.725	42.982	30.611	18.316	11282.6	208.24	19.618	1209.8	119.15
4361	2	3765.72	92.822	30.43	173.302	490.296	50.384	23.572	12.506	1554.53	98.91	24.117	644.636	1.685
4361	3	1865.29	32.932	0	52.592	333.056	19.824	14.512	5.536	2549.6	84	17.428	676.816	0.8
4361	4	2376.59	40.682	0	53.682	450.266	29.504	19.132	8.766	1363.5	284.6	18.928	645.816	0.4
4361	5	3008.74	70.576	18.9	103.556	443.303	38.262	12.031	8.873	1454.65	65.75	14.614	459.108	4.4
4361	6	2421.48	59.181	24.03	48.776	444.648	25.342	13.566	9.058	56.73	103.02	11.289	219.728	0.405
4361	7	2486.72	45.601	0	117.056	331.528	28.012	21.881	8.973	1233.1	137.2	10.624	511.033	0
4361	8	2902.53	78.86	39.435	108.44	402.785	23.85	10.895	11.095	301.375	90.45	3.344	240.31	3.211
4361	9	2367.07	69.21	17.1	71.785	358.235	37.435	14.195	10.125	335.075	83.715	3.764	466.7	3.12
4361	10	3084.24	65.052	0	129.782	440.816	52.524	23.612	10.396	1603.25	113.3	20.288	785.916	0.4
4362	2	3591.89	95.706	41.25	145.286	474.418	35.772	17.086	11.508	1803.34	77.59	12.264	558.668	7
4362	3	2274.3	78.025	48.3	71.425	333.475	13.025	9.575	10.575	497.9	19.875	2.125	123.55	4.95
4362	4	2823.7	98.65	54.65	197.5	399.8	76.65	27.55	17.7	18661.9	298.35	7.2	709.5	94.65
4362	5	3683.95	111.525	58.15	125.35	542.35	38.9	18.3	15.4	1648.55	182.3	10.425	449.55	4.25
4362	6	3506.79	124.576	72.25	314.256	498.528	102.512	29.106	21.738	35473.8	207.1	5.224	894.358	187.1
4362	7	2552.99	99.802	54.8	104.812	320.506	32.779	24.162	17.656	2438.95	120.6	7.033	539.516	5.05
4362	8	4051.04	117.31	68.86	195.09	472.98	21.87	13.12	12.571	762.75	68	5.91	235.63	5.826
4362	9	2920.03	109.906	67.98	119.286	373.628	30.662	16.446	11.978	2351.28	216.12	13.839	681.478	4.605
4362	10	2801.6	73.775	36.95	116.25	374.1	23.255	15.85	9.91	838.5	119.4	6.24	315.9	2.22
4362	11	2925.49	72.581	30.95	108.281	420.883	26.662	11.931	10.478	575.05	141.15	4.954	298.858	3.11
4363	2	2724.3	87.595	44.7	95.075	397.415	30.89	18.565	12.71	1763.1	188.49	12.494	536.4	4.75
4363	3	3572.24	57.073	27.5	141.795	469.52	46.972	11.716	7.058	636.55	314.11	6.454	408.658	3.6
4363	4	3633.39	87.086	26.25	102.346	603.998	33.272	21.696	14.958	1739.95	145.1	11.584	589.258	3.4
4363	5	3224.53	76.441	26.25	140.251	394.243	32.217	22.981	12.943	2378.15	149.425	15.671	712.168	3.6
4363	6	3896.34	84.526	26.25	156.656	512.528	36.562	22.856	14.018	1740.75	125.95	11.794	594.708	3.4
4363	7	4182.64	92.856	44.85	156.226	582.188	31.842	14.976	12.448	473.45	132.4	5.534	215.158	3.6
4363	8	2119.24	42.516	0	92.096	298.778	21.312	17.206	7.158	2572.55	108.6	17.664	707.908	0.8
4364	1	1340.63	27.362	0	35.622	230.486	16.744	8.622	4.136	0	1.35	1.543	182.446	0
4364	2	2742.26	103.436	74.31	145.756	272.188	21.202	12.086	9.19	653.51	59.89	8.664	213.898	3.81
4364	3	2281.15	65.35	26.25	52.1	399.05	21.45	20.55	8.45	409.25	118.15	9.5	407.25	3
4364	4	4673.2	105.49	45.9	178.38	681.14	38.1	19.9	15.6	1619.8	220.3	7.66	563.8	4.3
4364	5	5085.34	136.856	75.45	272.966	555.158	41.862	29.756	17.448	1668.35	171.8	7.834	579.858	5.9
4364	6	3556.94	103.426	53.7	132.316	497.578	31.022	16.926	13.328	498.5	53.59	5.213	317.808	4.65
4364	7	3860.81	89.121	26.25	130.891	600.608	38.247	24.786	14.508	1342.58	110.675	6.189	557.848	3
4364	8	3401.69	113.061	69.951	114.661	487.73	29.07	14.723	14.357	563.431	179.609	3.785	301.979	4.676
4364	9	2361.03	96.345	50.28	83.305	319.075	35.075	17.39	10.76	420.93	44.42	6.0125	465.22	3.405
4364	10	1348.32	45.552	27.5	43.492	195.316	12.824	6.852	4.066	29.43	0.77	3.713	72.836	0.775
4365	1	1676.59	56.651	29.7	51.266	250.778	15.422	7.201	5.823	741.8	57.99	7.573	257.283	3.725
4365	2	1845.39	50.002	26.55	79.612	238.156	19.079	10.412	6.356	250.3	36	3.783	258.916	1.1
4365	3	2503.49	73.276	36.3	81.276	368.978	19.332	9.096	9.508	391.5	73.38	2.942	220.758	2.7
4365	4	3323.19	53.601	9.3	161.381	433.253	27.537	15.731	9.443	1346.1	103.825	12.109	518.858	0.7
4365	5	2415.02	61.032	24.03	88.892	352.506	20.774	14.902	7.256	1998.23	96.07	14.253	553.836	0.805
4365	6	2941.94	42.681	0	144.691	354.783	40.087	22.131	8.823	1673.9	438.375	7.059	691.508	0
4365	7	2002.9	37.091	0	52.471	350.208	22.497	12.436	8.428	830.195	125.645	5.849	312.138	0
4365	8	1955.68	55.781	24.03	75.211	270.953	14.087	10.921	6.153	1299.58	52.845	11.564	400.778	0.805
4365	9	2315.05	56.181	24.03	75.736	371.903	20.062	14.546	5.748	608.805	56.72	5.539	238.903	0.405
4365	10	2316.48	63.676	24.03	80.396	353.533	27.747	16.711	7.593	2050.28	276.895	14.014	699.478	0.805
4366	1	1925.91	53.717	34.725	86.91	237.551	13.831	5.289	6.565	293.775	75.95	2.8302	150.544	2.025
4366	2	2372.77	64.271	31.8	99.156	322.078	30.092	11.201	8.663	1543.25	159.2	12.614	511.983	2.31
4366	3	1900.88	52.1	34.075	74.475	259.4	10.325	5.05	6.85	558.35	70.7	0.44	196.95	1.35
4367	1	4592.05	114.15	81.3	246.415	518.7	1193.84	21.255	15.84	2612.9	283.685	13.411	650.7	5.5
4367	2	2981.17	88.966	49.5	117.811	406.443	30.587	17.006	10.903	469.25	30.325	6.264	211.608	3.75
4367	3	2322.95	44.08	9.3	130.54	262.2	19.56	8.02	5	84.4	177.19	8.544	212.3	0.3
4367	4	2787.8	66.805	27.3	90.25	445.45	34.25	19.25	8.9	973	210.55	4.235	587.05	0.195
4367	5	3636.09	95.7995	26.25	112.415	582.734	42.272	31.781	14.968	3029.4	266.355	19.109	991.108	3.8
4367	6	3185.39	88.716	38.85	111.316	473.008	27.852	17.766	11.378	1166.85	121.2	3.424	339.158	3.15
4367	7	3325.22	110.172	57.345	137.357	429.726	29.194	18.497	11.897	1809.18	68.32	14.353	524.886	4.336
4367	8	2428.89	77.282	37.2	86.632	383.666	29.354	20.692	14.856	1966.25	183	12.478	580.366	8.95
4367	10	1819.31	53.997	19.625	79.387	237.126	20.549	17.487	12.811	3059.6	118.575	19.313	779.566	9.565
4367	11	2496.74	48.486	10.95	198.226	452.168	32.232	11.736	12.058	168.6	182.45	2.944	274.358	5.55
4368	1	2559.29	56.302	18.6	132.362	308.606	24.124	13.862	5.436	2709.2	178.2	23.188	725.416	1.4
4368	2	2886.04	96.992	56.25	101.932	373.536	39.624	16.562	11.146	676.65	72.35	6.618	331.866	10.2
4368	3	3224.81	127.511	78.11	130.616	1091.63	29.562	25.086	12.898	1932.11	115.89	12.939	563.698	4.21
4368	4	2823.26	98.392	57.75	116.122	359.086	25.364	19.322	11.926	1029.45	91.8	4.763	340.916	4.575
4368	5	3308.04	133.752	88.65	120.512	436.906	30.374	19.362	14.976	1389.55	187.55	17.628	452.566	14.3
4368	6	2390.27	77.594	39.975	83.874	344.342	35.818	18.884	11.047	1003.68	169.425	9.026	447.387	3.825
4368	7	2920.49	79.426	33.9	103.856	404.428	37.212	20.481	11.728	481.6	78.75	3.039	379.508	3
4368	8	2749.25	79.25	26.25	88.1	424.71	26.95	17.78	10.24	1684.05	51.1	10.625	588.2	3.4
4368	9	3468.82	135.805	88.65	150.07	410.26	26.03	18.645	14.255	2403.95	151.15	15.44	672.225	14.7
4368	10	2018.5	42.95	13.95	90.735	268.325	15.735	12.045	4.49	969.6	111.165	4.579	310.175	0.45
4368	11	1876.92	39.621	0	56.156	309.438	25.572	13.351	6.061	596.26	152.22	3.452	461.403	0
4369	1	2455.14	52.176	7.3	83.006	384.228	23.062	14.656	10.968	1333.55	59.75	12.964	446.708	4.1
4369	2	1293.7	29.05	0	26.45	246.45	23.05	17.6	5.65	1451	152.6	6.6	464.5	0
4369	3	1076.6	31.1	12.5	24	187.2	9.1	2.5	3.3	430	52	0	185.5	0
4369	4	1901.19	28.526	9.3	52.006	343.778	18.812	7.306	4.628	179.55	25.3	5.064	113.108	0.3
4369	5	1591.39	35.961	9.3	47.541	268.453	22.467	12.471	4.914	1252.2	270.525	6.489	448.658	0.3
4369	6	1977.19	50.251	10.95	66.981	296.553	21.992	13.181	8.003	57.3	18.525	2.194	237.858	0.6
4369	7	1859.29	34.206	0	43.776	340.388	26.442	11.476	6.178	684.35	171.4	4.494	337.808	0
4369	8	2633.94	76.476	36.3	93.106	375.528	18.962	22.706	9.988	638.7	67.95	2.424	300.908	2.7
4369	9	1656.12	42.501	16.35	46.506	268.228	15.162	8.931	6.453	79.8	11.7	1.704	126.083	3.3
4369	10	1639.59	42.101	10.95	48.931	263.753	16.637	15.031	10.853	794.95	71.425	4.089	310.258	5.55
4369	11	1290.4	24.876	2.555	29.391	234.908	20.367	9.266	6.548	2251.94	113.545	8.889	189.013	1.295
4370	1	2269.61	58.256	21.75	58.786	378.368	16.772	10.486	8.958	1274.8	42	9.464	384.698	2.035
4370	2	1900.17	37.591	0	53.186	328.218	25.162	11.231	6.043	1699.65	96.3	10.254	523.183	0.4
4370	3	1915.04	47.342	16.5	73.672	204.586	29.514	15.472	5.566	2158.35	153.1	11.088	649.566	4
4370	4	2058.84	49.026	19.65	197.106	281.878	24.762	9.056	7.878	342.95	59.15	1.964	203.758	1.35
4370	5	1233.19	26.101	0	34.456	210.578	18.312	11.206	5.198	1003.45	45.7	6.889	325.008	0.2
4371	1	2147.62	36.431	0.2	55.246	391.788	38.412	17.631	8.253	3894.1	220	12.004	674.783	0
4371	2	546.7	10.15	0	14	98.7	6.7	4.4	1.77	637.4	21	4.75	178.4	0.2
4371	3	1827.04	33.776	0	60.856	294.403	16.412	15.156	4.263	593.2	115.4	6.374	386.358	0
4371	4	1646.34	51.43	24.03	49.73	257.3	11.35	12.29	5.41	1444.43	130.82	14.775	409.72	0.405
4371	5	2405.74	61.188	17.8	91.066	351.138	30.438	13.31	7.578	1246.3	310.718	3.092	479.296	0.95
4372	1	2612.76	53.02	20.47	112.17	337.45	39.55	14.46	6.54	1668.07	193.63	12.075	381.68	0.345
4372	2	2290.93	83.875	48	57.85	364.55	19.95	14.875	12.455	705.85	30.95	2.52	233.625	4.635
4372	3	2448.25	76.55	51.25	85.75	359.3	18.35	11.15	9.1	1269.25	111.75	1.8	353.25	3
4372	4	3805.35	99.968	44.85	159.576	515.064	28.618	19.12	11.398	3007.45	111.55	20.8492	787.752	4.4
4372	5	3151.49	89.076	43.2	87.006	511.478	29.362	14.431	11.278	501.45	77.65	3.644	218.808	3.3
4372	6	3688.95	106.15	49.9	205.25	590.85	30.35	13.45	16.05	591.45	30.8	2.16	267.45	5.15
4372	7	3630.52	112.301	62.55	118.456	531.478	29.362	17.081	15.703	450.95	20.5	2.859	308.533	5.7
4372	9	2053.33	43.198	14.775	71.241	313.784	13.993	8.195	7.063	686	30.075	6.2742	231.152	3.275
4372	10	1645.33	44.16	18.15	51.495	255.585	16.05	8.7	6.12	470.25	53.55	1.41	221.975	1.35
4373	1	2023.77	61.484	36.3	82.354	261.052	17.718	9.984	8.892	41.7	12.75	1.686	194.262	2.7
4373	2	2813.69	77.692	28.15	118.062	377.646	31.274	24.562	12.326	1966.4	146.6	9.708	615.016	2.515
4373	3	1323.5	25.75	10.4	50.55	197.25	7.4	2.05	3.2	180.8	72.2	5.3	202.3	1.6
4373	4	3284.04	66.326	18.6	176.156	383.228	43.712	13.456	7.878	59.1	21.6	17.314	190.208	0.7
4373	5	1342.42	35.231	13.88	37.006	219.368	15.012	9.831	5.853	152.7	18.2	1.644	176.583	1.48
4373	6	2097.39	37.102	2.1	92.262	290.906	16.924	16.062	4.876	1394.7	92.8	3.248	386.816	0.2
4373	7	1272.99	23.852	0	22.262	248.956	20.724	8.612	3.856	1374.8	66.4	5.728	306.716	0
4373	8	2262.47	24.054	0	80.88	331.142	19.862	5.228	6.63	1307.4	107.8	4.7204	289.888	0
4373	9	1165.1	38.775	18.15	49.53	147.54	14.55	11.9	6.11	629.05	60.5	2.025	239.75	1.35
4373	10	2495.89	129.176	0	124.276	248.658	37.482	65.306	12.039	1092.35	96.6	4.354	940.608	0
4373	11	1382.22	25.151	0	23.806	267.728	16.412	8.131	4.553	0	1.8	0.904	208.383	0
4374	1	2873.8	19.9	0	90.5	542.4	68.4	6.5	1.4	116	168.4	25	108.5	0
4374	2	1756.53	45.05	19.355	45.325	298.29	20.055	8.745	6.595	146.4	77.825	2.24	168.95	4.255
4374	3	2502.3	49.5	12.5	122.7	322.775	38.45	8.775	6.675	446.5	67	12.705	359.45	0
4374	4	2138.5	25.95	6	59.85	151.05	33.1	8.65	2.9	997.3	188.3	2.5	345.8	0
4374	5	2848.8	49.65	0	76.95	485.85	24	10.05	7.5	0	2.7	0.81	318.6	0
4374	6	3034.6	61.575	15.1	119.55	423.75	46.95	14.8	8.81	863.95	100.4	8.59	671.3	3.6
4374	7	2616.8	45.08	9.3	72.71	455.93	18.75	7.55	5.67	666.2	79.95	20.83	291.25	0.5
4374	8	2693.79	50.126	8.4	102.356	401.478	22.612	10.756	6.568	1418.7	62.25	12.594	421.058	0.4
4374	9	2155.59	73.102	39.78	56.722	350.516	23.424	19.762	12.596	12899.8	69.15	10.818	822.016	125.095
4374	10	2767.89	58.826	18.6	115.056	383.428	17.512	14.956	6.363	1232	103.9	3.934	377.108	0.6
4375	1	2379.66	52.704	12.6	82.674	372.132	31.728	15.584	6.932	808	173.54	4.44	332.792	0.15
4375	2	1678	48.2	39.8	47.6	278	17.8	6.6	6.2	884	112	0	283	1.12
4375	3	2027.7	58.61	21.75	66.84	309.22	22.96	17.74	8.76	1205.6	220	2.62	458.8	1.635
4375	4	2187.64	61.571	32.7	37.261	409.768	26.807	15.161	7.728	145.3	174.075	2.539	197.508	6.6
4375	5	2609.49	51.312	22.5	79.902	436.176	30.984	10.352	5.896	460.6	116.5	3.828	168.916	1.2
4375	6	2111.84	56.956	24.525	69.826	320.288	21.892	8.576	6.948	97.775	71.475	4.889	139.458	4.95
4375	7	1689.25	31.03	0	41.82	300.71	16.88	9.12	6.52	55.05	84.75	2.45	174.9	0
4375	8	2089.54	50.151	22.5	97.641	262.203	14.847	10.151	5.213	752.2	94.415	5.043	238.358	1.2
4375	9	1783.49	43.681	18.6	86.676	217.588	18.692	11.876	4.758	648.4	121.1	4.049	266.108	0.6
4376	1	1157.39	42.021	25.3	43.776	151.438	9.962	12.456	3.978	70.8	13.55	1.764	74.108	0.42
4376	2	2535.8	73.75	33.75	69.65	407.15	21.15	12.75	10.45	409.25	9.1	1.755	253.25	3.56
4376	3	2038.28	39.565	0	51.81	363.94	31.28	12.595	6.545	15.6	83.7	1.39	384.875	0
4376	4	2276.44	44.301	9.3	55.206	399.528	23.637	8.631	7.503	156	36.6	2.034	180.233	0.3
4376	5	1879.72	51.475	26.25	41.55	334	18.75	9.525	7.225	427.25	49.75	1.99	150.125	3.4
4376	6	2776.5	78.475	29.4	93.475	416.275	34.175	17.1	11.42	513.2	32.425	2.99	343.5	3.0375
4376	7	2346.72	63.425	26.3	81.5	351.25	18.95	13.775	8.125	1227.85	73.35	4.39	389.925	3
4376	8	1743.39	52.901	29.75	64.906	240.928	13.512	8.106	7.478	24	20.2	1.789	81.358	1.695
4377	1	1375.4	22.38	0.1	30.82	258.86	22.88	7.72	3.92	208.6	92.4	2.5	305.6	0
4377	2	2627.89	50.776	18.6	107.856	365.428	16.412	6.806	5.378	45.6	11.1	3.394	91.758	0.6
4377	3	3207.54	120.676	80.7	153.256	347.978	23.912	20.306	15.388	1065	71.25	3.824	340.108	7.05
4377	4	3127.2	96.11	50.28	110.706	449.56	27.654	16.194	10.608	1364.88	179.42	8.7534	451.146	3.605
4377	5	3133.84	84.056	35.55	102.476	482.488	24.842	15.576	10.688	1716.45	123.85	11.914	483.358	3.7
4377	6	1704.14	36.731	7.65	54.001	275.063	14.117	7.726	3.963	1325.8	124.425	9.389	410.858	0.4
4377	7	2734.62	99.801	62.4	126.706	308.728	25.412	15.431	10.513	783.1	184.1	4.314	346.783	11.1
4377	8	2776.64	98.576	62.4	113.606	348.778	20.962	11.206	9.818	1464.1	168.15	11.864	483.808	11.5
4378	1	1704.44	54.766	23	151.626	263.813	57.912	20.931	10.373	18367.8	127.5	2.479	659.108	92.05
4378	2	3332.19	121.226	28.85	82.306	543.628	58.512	32.306	18.168	2460.25	109.3	13.064	1735.36	3.8
4378	3	2831.43	85.705	42.265	110.98	394.485	29.575	17.6	10.21	2394.88	92.5	15.48	640.475	5.015
4378	4	3156.85	91	48.75	133.55	420.05	35.9	21.4	12.01	1936.45	388.15	4.94	561.05	3
4378	5	3164.04	107.476	56.9	136.106	399.528	37.862	20.106	14.968	2167.75	130.55	13.769	775.308	4.75
4378	6	2902.52	97.068	48	83.798	459.324	35.436	26.148	16.004	2027.6	219.65	11.762	669.554	5.035
4378	7	3179.11	120.152	74.31	122.102	416.346	27.474	17.992	11.566	1691.91	58.99	15.278	494.506	4.21
4378	9	2952.74	108.96	64.26	116.82	382.125	27.9	21.745	18.365	1844.45	76	12.46	518.98	9.626
4378	10	1330.35	26.1425	0	28.6725	249.48	20.525	6.025	4.8	141	176.7	6.2	325.1	0
4378	11	1697.62	37.982	0	32.439	320.771	29.612	9.486	5.978	78.7	84.69	2.014	343.933	0
4379	1	2778.35	66.06	49.8	195.25	207.415	13.06	7.445	10.625	77.6	112.34	2.969	90.6	3.8
4379	2	3468.47	80.226	32.55	88.676	618.238	61.712	18.056	10.973	912.3	172.012	15.584	383.083	3.075
4379	3	2550.59	57.752	18.6	141.212	279.556	19.524	13.912	5.636	2595.2	95.1	19.928	688.616	1.4
4379	4	1260.54	31.156	5.495	40.591	199.518	18.312	7.711	4.629	129.3	74.45	2.064	181.908	0.413
4379	5	2213.55	37.981	7.47	110.406	281.188	24.062	11.576	7.638	649.35	51.89	4.009	265.108	0.57
4379	6	1904.89	54.526	26.45	63.406	322.778	20.762	13.066	8.218	1046.65	98.35	11.714	229.758	3
4379	7	3427.5	94.155	44.4	101.755	549.48	38.07	20.54	15.1	530.3	98.68	5.643	674.6	4.35
4379	8	2513.45	90.8	57.45	95.07	339.7	22.62	13.94	10.07	1174.3	103.63	9.588	336	8.75
4379	9	1621.38	30.525	8.075	66.275	188.7	17.175	6.775	6.475	83	64.325	1.425	122.15	3.175
4380	1	2275.05	63.405	34.475	99.37	286.635	15.405	10.695	7.605	766.725	112.85	2.075	279.8	2.975
4380	2	2400.53	42.175	10.15	79.625	396.965	21.35	10.05	5.355	628.6	66.25	1.215	342.825	1.16
4380	3	2939.02	68.991	25.09	106.906	434.598	32.512	10.931	8.953	436.65	151.4	8.274	275.033	2.09
4380	4	2042.14	54.802	25.17	113.072	212.846	18.534	10.962	5.666	1459.96	116.21	12.938	420.116	1.414
4380	5	3176.09	79.606	42.25	109.746	478.328	28.972	12.246	10.748	389.45	187.05	2.674	297.308	2.77
4380	6	3299.76	90.925	42.18	144.15	419.21	30.29	16.51	10.33	619.48	53.72	8.395	394.83	1.755
4380	7	2442.36	55.647	29.625	126.807	286.241	21.074	13.137	7.881	954.775	195.3	4.863	308.691	1.65
4380	8	2247.37	54.051	18.15	88.956	311.978	18.162	12.181	7.073	465.75	41.85	1.699	309.883	1.35
4380	9	1658.19	47.032	21.9	59.432	242.216	21.804	14.832	14.356	467.6	153.1	2.908	272.016	11.1
4381	1	2448.12	48.725	9.3	113.9	320.45	21.85	13.975	6.275	1892.8	93.95	13.61	537.075	0.7
4381	2	3045.03	87.7	40.2	142.5	373.75	22.45	17.975	10.03	2993.05	102	20.2	745.55	4.25
4381	3	4114.94	106.586	51.79	161.596	580.018	34.062	17.406	11.818	1792.65	87.95	13.214	552.108	4.74
4381	4	3353.59	106.966	62.04	151.056	417.748	40.562	20.056	12.938	1561.4	135.75	8.569	648.158	7.04
4381	5	4519.04	114.436	69.96	214.856	564.458	423.612	20.106	13.058	1239.85	118	6.224	455.658	6.01
4381	5	3518.6	69.47	23.28	130.25	421.43	46.25	15.65	8.95	892.5	183.5	9.2	452.4	2.36
4381	6	2649.15	82.19	51.865	103.325	361.095	19.7	10.55	8.8	1078.55	179.775	5.095	299.125	4.04
4381	7	3773.75	95.328	44.85	152.146	521.674	26.368	21.87	11.988	1641.25	111.65	5.4092	468.652	3.6
4381	8	3058.3	86.55	40.2	131.825	397.175	25.825	18.475	11.39	1740.6	66.175	12.415	509.775	3.85
4381	9	2724.83	62.937	22.5	129.497	340.211	23.319	11.847	7.101	1390.2	56.775	14.893	412.046	1.6
4382	1	1761.17	42.211	10.95	53.536	289.443	23.292	11.026	10.588	1828.9	153.6	10.654	547.833	5.95
4382	2	2575.53	81.825	37.7	94.5	363.95	25.25	14.375	10.815	1991.1	79.15	9.89	610.225	4.2
4382	3	3011.47	73.005	26.35	101.57	483.56	30.43	59.795	10.795	998.25	127.55	4.77	485.475	3
4382	5	1978.99	35.176	0	31.256	393.978	26.562	10.406	7.478	669.45	74.45	3.594	465.658	0.4
4382	6	3286.04	81.026	26.25	102.506	524.028	25.662	21.556	11.098	1651.65	116.75	3.414	473.008	3
4382	7	3862.67	110.504	62.55	131.48	568.192	38.262	16.478	17.78	2289.35	329.95	10.8204	563.638	5.7
4382	8	2138.39	74.202	37.4	58.932	340.086	30.744	18.212	15.027	970.95	95.6	14.378	562.366	8.55
4382	9	1531.3	19.95	0	59.25	233.15	5.4	2.35	1.4	0	0	0.7	35	0
4383	1	1035.89	18.726	0	25.581	194.828	14.487	6.556	2.643	2127.4	138.6	8.7365	371.483	0.4
4383	2	2536.8	47.8	0	115.1	345.7	31.2	19.5	6.92	1190.4	92.8	8.82	434	0
4383	3	1255.52	25.551	0	23.906	242.328	15.612	12.031	4.753	1081.5	104.7	14.404	353.083	0
4383	4	2257.64	40.091	0	59.416	398.233	27.077	9.241	5.853	1335.62	240.675	9.344	509.333	0.4
4383	5	2298.35	54.031	24.03	81.286	344.878	17.212	10.721	4.923	595.63	46.67	3.489	223.403	0.405
4383	6	1613.84	45.226	16.45	149.156	262.478	23.712	8.006	6.928	381.8	100.1	2.764	332.058	3.3
4383	7	1737.37	57.632	33.33	78.192	211.706	16.274	11.252	5.656	1300.03	71.82	22.503	395.136	1.105
4383	8	3462.7	69.9	0	101	577.2	33.2	14.9	8.48	3089.3	138.6	17.66	920.1	0.8
4383	9	2679.88	68.856	24.03	121.886	330.478	58.812	21.346	8.608	1317.78	782.37	6.959	817.828	0.405
4384	1	2067.89	44.126	9.3	78.011	312.493	21.737	11.931	6.343	1304.4	89.425	10.789	388.958	0.7
4384	2	2019.9	31.91	0	47.27	372.385	19.275	9.675	6.645	664.25	44.625	5.745	277.25	0.2
4384	3	2353.99	51.951	18.15	83.131	354.403	16.237	11.381	8.643	1318	58.275	9.709	406.508	1.75
4384	4	1896.6	50.86	35.85	34.84	355.42	19.31	9.39	8.29	325.2	350.2	2.25	331.75	2.24
4384	5	2386.89	48.311	9.3	85.921	368.023	26.947	11.021	6.133	1381.85	160.975	10.889	487.508	0.9
4384	6	1690.74	31.451	0	60.131	260.753	14.487	12.181	5.463	615.55	60.975	2.799	256.658	0
4384	7	1880.97	42.975	13.35	60.075	295.875	14.775	9.975	6.48	979.8	42.225	8.64	320.45	0.525
4384	8	1911.92	45.001	13.35	61.181	300.753	17.787	10.781	5.933	378.5	86.125	3.744	228.758	0.225
4384	9	1944.54	41.926	18	59.406	310.428	11.912	6.231	5.168	161.05	17	2.999	85.808	0.375
4384	10	1765.8	54.35	19.338	48.627	276.136	16.144	9.897	6.192	1274.8	42	9.301	378.336	4.36
4384	11	1615.07	45.438	27.225	62.178	217.039	8.331	4.353	5.589	31.275	8.55	0.972	58.354	2.025
4384	12	1615.07	45.438	27.225	62.178	217.039	8.331	4.353	5.589	31.275	8.55	0.972	58.354	2.025
4385	1	1795.83	38	13.95	69.465	267.995	23.125	9.4	4.355	338.3	55.225	3.56	194.95	0.45
4385	2	1610.38	41.99	22.95	77.87	194.92	12.78	6.17	4.24	732.35	100.95	6.555	250.55	1.745
4385	3	1271.67	48.926	31.275	55.776	147.933	12.957	7.131	5.399	316.075	49.625	2.689	104.908	5.55
4385	4	3216.44	65.526	36.5	118.156	499.428	414.812	14.156	8.668	2123.6	158.4	9.314	572.108	2
4385	5	3039.19	65.632	18.6	109.592	469.406	26.124	16.462	7.786	2595.2	95.1	19.528	738.316	1.4
4385	6	2751.92	51.001	0	119.156	386.303	34.562	16.406	8.768	1313.33	54.15	17.354	501.883	0.4
4385	7	2999.59	64.152	18.6	159.412	344.956	29.524	14.112	6.896	1323.4	53.1	16.728	435.416	1
4385	8	2441.34	49.902	9.3	94.812	353.956	24.474	11.112	5.556	40.65	10.35	3.528	208.816	0.3
4385	9	2517.21	49.279	6.94	61.359	453.367	25.888	16.919	6.572	141.6	172.6	2.706	309.192	0.74
4385	10	2702.94	44.826	18.85	90.556	443.328	14.762	12.006	6.138	1555.65	102.4	2.574	357.808	1.9
4385	11	1385.24	33.646	12.5	30.996	256.918	15.492	10.936	4.418	1120.6	69.6	0.714	326.208	0
4385	12	1362.23	32.036	5.86	48.006	206.603	11.162	18.006	4.193	1186.4	92.8	1.524	360.858	1.2
4386	1	1641.45	52.637	32.65	69.172	202.486	13.544	6.547	6.811	134.05	12.85	2.338	96.171	2.45
4386	2	2672.57	84.45	40.9	81.2	408.2	23.45	15.925	11.04	1716.08	60.1	10.85	475.475	6.4
4386	3	3541.74	88.176	42.6	270.706	475.278	37.512	16.606	13.028	573.3	92.35	3.694	284.308	6.3
4386	4	4274.8	118.34	62.55	150.61	623.73	42.49	18.71	17.71	1453.55	257.05	6.63	488	5.7
4386	5	2423.35	65.528	36.6	95.346	323.774	14.018	7.52	9.168	41.7	11.4	1.3992	92.202	2.7
4386	6	3616.27	93.166	55.215	129.616	476.473	28.837	18.481	14.878	6242.68	86.125	3.564	386.833	66.0225
4386	7	2828.52	84.501	44.4	95.856	415.578	20.912	13.981	11.023	1067.5	34.45	6.754	308.683	4.55
4386	8	1904.55	60.676	40.38	67.156	266.638	11.362	6.121	5.413	59.88	3.87	3.329	71.203	3.705
4386	9	2766.72	105.595	69.02	100.92	370.15	21.625	15.31	11.3425	924.92	32.03	7.35	283.43	8.895
4386	10	2066.57	50.934	27.225	62.67	325.747	18.547	6.418	7.03	33.275	16.95	1.5574	91.303	2.025
4386	11	1176.24	28.506	7.3	42.276	177.288	16.192	9.676	6.648	303.5	86.3	1.064	228.608	3.7
4387	1	3074.09	83.576	40.2	133.756	389.028	21.212	13.006	10.818	1384.3	55.95	9.569	523.208	3.7
4387	2	2426.99	69.176	32.5	93.106	342.778	20.312	16.306	8.838	1217.45	80.15	2.874	350.108	3
4387	3	3348.84	83.456	26.25	118.676	505.588	42.092	21.926	14.238	1748.85	144.55	14.199	717.008	3.4
4387	4	2501.75	96.15	72.45	114.8	288.4	407.25	13.25	13.1	904.05	152.15	1.9	289.95	6.28
4387	5	3181.24	92.636	49.05	135.021	416.523	36.747	15.221	12.188	1108.6	179.425	10.284	502.833	4.7
4387	6	2724.22	83.801	49.65	101.731	385.603	23.437	15.756	10.283	1362.25	111.725	3.219	399.058	3.15
4387	7	2160.47	70.155	37.125	58.99	351.16	23.875	15.5	10.0175	721.975	126.975	2.855	264.25	4.0425
4387	8	2658.94	92.552	55.35	91.312	375.106	23.974	17.612	16.306	481.7	20.5	3.528	196.416	9.9
4387	9	1648.62	33.551	0	49.806	269.328	20.812	10.531	5.353	0	2.7	1.154	298.483	0
4387	10	1711.17	43.901	24.3	70.656	225.278	11.362	6.031	5.953	30.6	8.85	2.054	66.733	1.35
4387	11	3019.72	92.251	56.8	103.206	417.828	18.712	10.631	10.733	437.85	46.25	2.714	269.283	7.65
4388	1	2076.32	48.051	18.6	110.906	233.428	19.512	9.531	5.193	1322.4	53.1	14.104	385.983	1
4388	2	2042.22	40.701	0	41.786	387.798	39.022	13.221	7.943	832.15	321.45	4.504	461.233	0
4388	3	2170.72	45.811	0	78.721	332.548	44.797	12.696	8.098	451.15	189.4	6.3365	436.683	0
4388	4	1957.62	39.776	0	76.581	286.378	26.887	14.831	6.293	524.3	50.8	3.0215	492.583	0
4388	5	2711.8	72.508	36.3	109.516	369.184	24.148	13.69	8.978	1481.1	392.6	6.0492	499.702	2.7
4388	6	1686.55	37.087	9.3	72.672	228.886	17.494	9.347	4.851	1298.6	47.55	11.808	376.971	0.7
4389	1	2228.02	31.551	0	92.006	286.628	30.412	9.931	6.353	132.4	87.6	4.604	193.383	0
4389	2	2795.64	44.076	0	113.306	380.728	30.462	13.356	7.068	1285.8	88.35	12.619	530.808	0.4
4389	3	2681.92	52.151	12.6	115.306	369.728	25.512	8.431	5.933	161.6	30.3	4.704	124.483	0.15
4389	4	2541.72	70.651	40.2	115.806	310.828	26.712	9.331	9.753	3046.5	62.6	16.104	163.083	3.3
4389	5	2334.83	66.636	39.46	78.026	341.228	17.062	7.226	7.378	386.25	132.4	4.454	181.688	6.026
4390	1	1660.21	53.402	25.25	81.662	185.556	24.674	12.962	7.956	718.95	50.25	5.978	308.566	0.925
4390	2	3924.94	104.291	40.5	135.061	589.268	49.912	22.206	19.328	1680.35	104.8	9.949	651.408	4.52
4390	3	3124	98.81	65.25	114.04	401.37	26.71	13.19	15.19	543.95	188.95	1.95	229.25	6
4390	4	2822.07	75.101	26.45	86.556	447.728	35.762	19.181	12.553	902.55	123.35	4.404	626.433	3
4390	5	2685.34	75.776	35.55	103.256	381.578	23.312	15.006	9.218	1706.85	117.4	15.964	586.408	3.7
4390	6	2080.29	52.576	10.95	43.756	370.228	18.162	9.406	10.078	51.6	7.05	1.164	104.808	5.55
4390	7	2894.77	82.751	34.65	108.206	415.178	24.962	23.631	10.843	2161.95	151.4	5.744	583.833	3
4390	8	1496.17	41.101	14.85	45.456	231.528	16.217	9.681	6.703	84.9	5.7	1.184	196.433	1.2
4390	9	1592.72	49.86	10.95	33.395	279.81	32.95	16.425	13.025	112.85	49.5	1.5	518.875	5.55
4391	1	2636.52	93.601	61.9	117.656	302.928	22.162	13.531	13.313	813	170.4	3.164	340.383	4.66
4391	2	3201.64	72.48	39.46	107.34	503	29.5	15.27	10.7	569.4	265.8	3.81	253.88	2.156
4391	3	2717.67	52.426	9.075	81.186	455.073	28.697	17.746	9.778	667.525	192.65	2.109	412.033	0.675
4391	4	3220.61	93.912	48.06	152.922	353.956	27.374	15.942	7.806	2563.46	129.54	22.028	709.756	1.61
4391	5	3259.39	68.887	22.2	129.47	475.296	28.196	16.334	8	1772	170.5	2.6402	471.254	1.47
4391	6	2558.69	63.096	25	112.276	339.828	23.692	19.326	7.658	2146.4	228.7	8.274	641.758	1.48
4391	7	2989.02	69.991	23.65	131.131	397.943	26.637	18.306	8.803	1413.4	126.875	2.859	469.708	1.18
4391	8	3126.52	58.686	12.7	107.571	506.238	37.062	17.306	8.133	1044.1	201.35	5.714	449.233	0.955
4391	9	2637.79	62.116	25.2	208.956	371.868	30.062	13.306	8.938	1057.6	90.15	5.334	429.058	1.08
4392	1	1166.94	21.676	0	39.606	189.128	11.012	6.756	2.868	1274.8	76.5	11.414	419.158	0.4
4392	2	1014.37	26.226	9.075	23.706	174.953	11.737	4.306	3.678	1477.42	27.85	5.889	87.233	0.675
4392	3	1681.44	59.351	6.2	34.831	288.503	37.687	16.981	9.453	69.05	39.175	2.029	845.458	0.2
4392	4	2199.53	61.88	24.03	81.33	309.7	25.6	9.44	7.11	5.23	12.67	4.175	223.42	0.405
4392	5	1332.92	30.576	15.55	39.206	218.428	9.612	4.756	2.778	237.65	12.15	3.739	86.108	0.445
4392	6	1485.88	27.575	0	43.65	247.7	16.9	10.675	6.325	44.7	16.2	1.64	160.375	0
4393	1	2551.7	34.6	9.3	77.55	437.55	17.15	4.75	4.8	295.8	38.55	1.85	123.45	0.3
4393	2	2829.48	103.007	57.45	78.227	438.726	32.239	17.352	13.766	490.45	175.125	3.543	321.396	8.55
4393	3	1478.33	46.6	20.025	37.65	237.775	14.05	9.05	10.425	62.025	13.05	1.2375	156.75	6.225
4393	5	3228.7	121.85	80.55	120.175	428.625	24.025	17.825	15.55	932.6	25.525	4.065	233.225	8.1
4393	6	2953.12	110.2	56.075	94.75	419.625	26.925	14.65	13.8	485.725	17.1	2.475	198.925	5.425
4393	7	3037.04	95.826	40.75	103.806	438.178	27.212	14.206	11.378	522.45	14.9	3.464	187.858	4.1
4393	8	2708.77	98.501	62.55	96.856	364.953	20.662	12.956	12.928	450.95	19.15	2.604	180.283	5.7
4393	9	1552.97	36.976	22.82	83.616	173.538	15.042	6.516	4.238	255	124.95	2.984	142.568	1.027
4393	10	1360.3	25.9415	9.3	45.3075	215.68	10.996	3.648	2.919	26.25	15.555	1.812	67.479	0.3
4394	1	1786.74	49.602	20.4	166.212	249.206	58.524	19.962	13.206	17154.6	35.1	3.678	413.566	91.65
4394	2	1792.36	50.002	13.35	75.387	236.331	31.849	13.962	6.856	1473.6	35.35	9.5555	396.566	0.225
4394	3	2038.72	34.501	0	72.441	324.803	31.197	12.451	6.303	62.85	119.64	4.1505	406.883	0
4394	4	3576.34	108.712	71.75	174.022	420.256	421.424	20.512	16.666	2410.35	164.1	17.083	767.366	5.79
4394	5	2286.22	52.466	22.8	94.821	316.103	18.887	11.881	7.088	630.7	64.85	3.7265	284.008	1.5
4394	6	1460.97	29.471	0	61.176	207.588	15.352	15.176	4.358	1186.4	92.8	2.339	370.068	0
4394	7	1826.87	38.051	9.075	63.231	286.853	18.612	13.831	5.218	1292.83	57.725	10.214	441.533	1.075
4394	8	1900.74	30.751	0	42.831	348.903	17.687	10.831	7.653	44.7	18.675	1.859	149.858	0
4394	9	2455.99	51.826	29.1	102.606	291.778	18.912	9.556	11.628	84.45	72.75	1.794	120.908	6.9
4395	1	1407.42	41.361	21.9	30.696	245.698	17.472	10.671	14.043	122.4	159.3	8.604	185.183	11.1
4395	2	2010.14	64.451	35.55	66.481	295.753	17.587	11.381	8.503	432.05	15.775	3.489	133.708	3.3
4395	3	2663.8	97.511	59.88	95.966	366.478	28.282	17.051	11.053	1626.83	227.72	6.369	476.803	4.725
4395	4	3053.73	85.625	45.9	98.455	475.77	29.52	14.255	10.265	797.5	76.7	3.97	288.625	3.3
4395	5	2896.09	58.276	10.95	67.066	526.028	33.222	19.476	14.328	657.55	102.74	3.833	395.958	5.55
4395	6	3448.04	85.136	26.25	87.946	587.298	39.772	18.746	13.168	428.45	137.65	2.784	474.208	3
4395	7	1377.29	42.852	0	47.312	205.956	30.124	20.812	7.176	1220.8	114.1	2.208	728.616	0
4395	8	1631.96	39.855	18.15	50.56	253.74	11.59	5.62	5.67	20.89	8.15	0.435	163.21	1.35
4396	1	2733.12	86.634	44.152	125.114	325.636	18.924	16.148	8.91	1982.41	88.668	12.338	568.124	3.122
4396	2	4220.23	105.416	42.91	169.336	590.558	39.962	19.376	13.568	1922.25	111.35	16.579	664.138	3.876
4396	3	1446.25	47.035	26.25	56.655	203.64	23.7	8.9	6.9	429.25	38.6	4.785	251.25	3
4396	4	1987.6	50.84	37.5	75.14	295.3	18.5	7	5.9	1560	280	2.2	468.9	0
4396	5	2058.5	46.316	16.52	82.014	293.404	22.092	13.552	8.058	215.962	35.652	3.7812	247.432	0.952
4396	6	2902.47	61.805	24.93	140.82	359.35	24.76	9.88	7	577.8	101.04	6.299	438.74	1.428
4396	7	3317.74	123.302	77.35	146.772	391.256	29.134	19.982	16.296	1795.35	129.99	14.772	575.466	7.22
4396	8	3395.64	111.302	49.35	137.112	448.406	30.174	20.762	12.686	3177.25	126.85	19.428	875.066	5
4396	9	2389.64	50.046	5.6	72.496	396.148	29.362	18.156	10.408	467.25	92.05	2.944	363.108	0
4396	10	3813.45	94.67	45.675	153.315	530.895	30.25	13.95	12.06	969.4	130.325	6.635	401.075	2.7
4396	11	2715.12	68.766	35.32	153.136	290.648	31.712	12.746	7.568	1743.4	208.3	18.334	560.218	1.552
