# Supplementary material for: Pre- and post-natal macronutrient supplementation for HIV–positive women in Tanzania: Effects on infant birth weight and HIV transmission
Source: PLoS One. 2018 Oct 11;13(10):e0201038. doi: 10.1371/journal.pone.0201038 (PMC6181269; doi:10.1371/journal.pone.0201038)
Supplement: S3 File — (ZIP) [file pone.0201038.s003.zip › dataset/Form DE Foods.xlsx]

## Sheet: Sheet1
Study ID	R2_Relatedtoform	R5a_CD4	R5c_Hct	R5d_Hb	R5e_WBC	R5f_albumin	R5g_HIV elisa	R7a_BPD	R7b_HC	R7c_AC	R7d_FL	R7e_EFW
4301	S	365					POSITIVE
4301	B		33.4	10.7	7.4	2.9		7.67	28.1	26.5	5.75
4301	DE	858				3.37
4301	F(2B)	419
4301	F(2B)	614
4301	AP						NEGATIVE
4302	s	153					POSITIVE
4302	B		34.7	11.2	3.3			7.45	27.3	23.7	5.36
4302	F(2B)							8.43	29.8	27.9	6.14
4302	F(2B)	252	31.1	10.8	2.4	3.75
4302	F(2B)	262
4302	F(2B)	267
4303	S						POSITIVE	7.39	27.2	23.7	5.43
4303	B	121
4303	F(2B)							8.07	29.3	28.2	6.15
4303	DE/F(2B)	54	25	8	4.9	3.48
4303	F(2B)	54
4304	S						POSITIVE
4304	B		26.6	8.9	7.4	3.7		8.19	28.8	27.6	6.05
4304	F(2B)							9.54	34.3	34.2	7.68
4304	F(2B)	93	17.6	5.9	8	3.19
4305	S						POSITIVE
4305	B	417	33.7	11.3	7.6	3.31		8.01	27.2	28	5.68
4305	F(2B)	632	35.4	12.1	5.6	4
4305	F(2B)	577
4305	AP						NEGATIVE
4306	S						POSITIVE
4306	B	218	35.3	11.7	7	3.42		7.7	27.2	26.3	5.73
4306	F(2B)	283	35.11	11.9	4.3	3.26
4307	S						POSITIVE
4307	B	177	26.4	8.7	5	3.26		7.08	26	24.2	5.64
4307	F(2B)							8.27	30	29.6	6.5
4307	F(2B)	464	26.7	9.1	3.7	4.11
4307	F(2B)	415
4307	F(2B)		35.3	12.9	2.5
4307	AP						NEGATIVE (HIV ELISA)
4308	S						POSITIVE
4308	B	699	28.1	8.9	6.3	3.17		8.05	28	27.8	5.99
4308	F(2B)							8.73	31.6	30.6	6.94
4308	DE-3							8.15	29.1	28.3	6.31
4308	F(2B)	656	25	8	4.7	3.10
4309	S						POSITIVE
4309	B	624	29.2	9.61	9.6	3.28		7.48	28.2	25.3	5.65
4309	DE-1							8.39	30.4	28.3	6.5
4309	F(2B)	861	40.1	13.2	7.4	3.83
4309	DE - 6	872
4309	AP						POSITIVE
4310	S						POSITIVE
4310	B	155	27.8	9.1	1.3	2.5		7.91	27.6	27.5	5.75
4310	F(2B)	197	30.8	10.4	3.9	2.70
4310		263
4310	AP						NEGATIVE (HIV ELISA)
4311	S						POSITIVE
4311	B	312	17.2	5.2	6.4	3.36		7.77	27.7	27.3	6
4311	F(2B)		20.6	6.1				8.77	31.5	31.5	6.61
4311	F(2B)	320	21.8	6.6	4	3.56
4311	F(2B)	437
4311	F(2B)		25.1	8.1	3.6
4311	DE						NEGATIVE (HIV ELISA)
4312	F(2B)	533
4312	S						POSITIVE
4312	B		30	10.1	3.7	3.36		8.44	30.2	26.9	6.04
4312	F(2B)	526	44.5	14.9	2.2
4312	F(2B)	583	31.9	10.4	4.3	3.96
4312	F(2B)	505
4313	S						POSITIVE	7.14	26.3	24.2	5.36
4313	B	421	30.7	10.3	3.8	3.27		7.14	26.3	24.2	5.36
4313	F(2B)							8.16	29.4	28.4	6.21
4313	F(2B)	745	27.5	8.9	4.5	4.09
4313	F(2B)	647
4313	F(2B)	569
4313	DE-10		27.4	8.5	4.3
4313	AP						NEGATIVE (HIV ELISA)
4314	S						POSITIVE
4314	B	617	32	11	5.9	3.36		7.62	27.6	26.4	5.71
4314	F(2B)							8.54	30.8	30.3	6.69
4314	F(2B)	777	41	13.7	5.1	3.73
4314	F(2B)	855
4314	F(2B)	742
4314	AP						NEGATIVE
4315	S						POSITIVE
4315	B	1160	29.6	9.6	9.4	3.68		7.59	27.6	26.4	5.79
4315	F(2B)	1203	28.9	11.8	5	4.47
4315	F(2B)	1058
4315	F(2B)	1048
4315	AP						NEGATIVE
4316	S						POSITIVE (HIV ELISA)
4316	B	216	27.8	4.25	7.2	3.17		7.57	27.7	26.2	5.64
4316	F(2B)							8.74	32.3	30.2	6.56
4316	F(2B)	336				3.78
4316	F(2B)	225
4316	F(2B)	232
4316	AP						NEGATIVE
4317	S						POSITIVE(HIV ELISA)
4317	B	227				3.61		0	0	24.2	5.15
4317	F(2B)							8.23	29.8	28.9	6.12
4317	F(2B)							9.69	33.8	33.7	7.23
4317	F(2B)	247	38.2	13.7	5.2
4317	F(2B)	251
4317	F(2B)	323
4317	AP						NEGATIVE (HIV ELISA)
4318	S	222				3.73	POSITIVE
4318	B							0	0	29.3	6.34	0
4318	F(2B)							9.14	33	32.8	7.35	0
4318	F(2B)	390	43.5	14.5	3.2	3.90
4318	F(2B)		38.3	13.3	2.9
4318	F(2B)	305
4318							NEGATIVE (HIV ELISA)
4319	S						POSITIVE
4319	B	1	16.8	5.2	3.8			7.63	27.1	25	5.52
4319	F(2B)							8.2	30.2	29.5	6.53
4319	F(2B)	11				2.45
4319	F(2B)	31
4319	F(2B)	53
4319	AP						NEGATIVE
4320	S	477	29.2	10		3.56	POSITIVE(HIV ELISA)
4320	B							7.3	27	25	5.66
4320	R	619	55.1	18.8	2.4	3.72
4320	F(2B)	505
4320	F(2B)	452	36.7	13.2	4.7
4320	DE-10						NEGATIVE (HIV ELISA)
4321	S						POSITIVE	6.19	23.3	20.9	4.39	0
4321	B	696	36.2	12.3	8.2	3.12		7.4	27.3	24.9	5.66	0
4321	F(2B)							8.06	29.1	27.4	6.31	0
4321	F(2B)	1061	40.7	16.4	5	3.82
4321	F(2B)	1041
4321	DE						NEGATIVE (HIV ELISA)
4322	S						POSITIVE
4322	B	284	36.2	12.2	4.8	3.6
4322	F(2B)	510	41.1	13.8	4.8	3.84
4322	F(2B)	493
4322	F(2B)	582
4322	DE						NEGATIVE (HIV ELISA)
4323	S	238					POSITIVE
4323	B	204	33	11.11	4.4	3.32		7.84	28.5	27.1	5.94	0
4323	F(2B)							8.65	31.5	31.1	6.95	0
4323	F(2B)							9.02	34.3	35.6	7.73
4323	F(2B)	226	35.3	13.1	4.2	3.24
4323	F(2B)	324
4323	F(2B)		38	12.7	3.5
4323	AP						NEGATIVE
4324	S	92	21.3	6.9	0.9		POSITIVE
4324	b	88	21.9	7.2	3.5	3.38		7.65	27.8	20.1	5.89
4324	f(2b)	112	23.6	7.7	2.8	3.57
4324	f(2b)	159
4324	f(2b)	133
4324	AP						NEGATIVE
4325	B	224	32.7	11.01	3.8	3.36		7.63	28.5	26	5.68	0
4325	F(2B)	330	36	12.3	2.5	4.20
4325	F(2B)	291	35.9	13.6	3.1
4325	AP						NEGATIVE
4326	S						POSITIVE
4326	B	516	29.2	9.6	10.2	3.79
4326	F(2B)	627	32.5	11.5	5.2	4.41
4326	F(2B)	741
4326	F(2B)		30.9	10.7	5.2
4326	DE						NEGATIVE
4327	S						POSITIVE
4327	B	60	29.7	9.7	5.1	3.25		8.21	29.6	26.5	6.09	0
4328	S						POSITIVE
4328	B	19	21.4	7.3	4.7	2.96		7.53	27.9	24.7	5.71	0
4328	F(2B)	22	21.2	8.1	4	3.03
4328	F(2B)	28
4328	F(2B)		30.5	10.1	5.8
4328	AP						NEGATIVE (HIV ELISA)
4329	S						POSITIVE
4329	B	318	31.7	10.7	6.3	3.34		7.07	25.5	24.3	5.41	0
4329	F(2B)	414	19.1	8.6	2.1	3.7
4329	F(2B)	472
4329	F(2B)		31.9	11	2.2
4330	S						POSITIVE
4330	B	441	31	10.4	5.6	3.24		28	25.6	23.7	5.28
4330	F(2B)	547	39.2	12.3	4.4
4330	F(2B)	392
4331	S						POSITIVE
4331	B	535	34.2	11.1	12.4	3.33		6.58	23.6	20.5	4.57
4331	F(2B)	602	42.8	14.7	13.3	3.82
4331	F(2B)	626
4331	F(2B)	659
4331	AP						NEGATIVE (HIV ELISA)
4332	S						POSITIVE
4332	B	57	27.2	8.7	5.4	3.37		6.99	26.3	24.4	5.44
4332	F(2B)							8.24	29.8	29.3	6.34
4332	F(2B)	225	28.8	9.4	4.4	5.76
4332	F(2B)	197
4333	S						POSITIVE
4333	B		32.9	10.6	11	3.33		7.17	26.3	24.4	5.4	0
4333	F(2B)	1250	35.6	12.9	8.5	3.94
4333	F(2B)	1650
4334	S						POSITIVE
4334	B	584	30.5	10.2	4.8	3.10		7.52	27.7	25	5.75
4334	F(2B)							8.59	30.6	30.1	6.55
4334	F(2B)							8.58	30.8	30.7	6.77
4334	F(2B)		37.1	12.6	5.2
4334	F(2B)	1029
4334	AP						NEGATIVE (HIV ELISA)
4335	S						POSITIVE
4335	B	538	29.8	9.6	6.4	3.22		7.51	26.6	23.9	5.32
4335	F(2B)							8.25	30.3	28.4	6.34
4335	F(2B)							8.78	31.6	30.1	6.82
4335	F(2B)	816	34.1	11	7
4335	F(2B)	677
4335	F(2B)			12.4	4.3
4336	S						POSITIVE
4336	B	751	29.2	9.7	6.4	3.48		7.04	26.2	23.2	5.27
4336	F(2B)							8.12	29.3	28.4	6.2
4336	F(2B)							9.07	33.4	34.1	7.41
4336	F(2B)		18.1	6	5.2	2.79
4336	F(2B)		21.6	6.3	4.6
4336	F(2B)	1027
4336	F(2B)		31.6	9.8	4.2
4337	S						POSITIVE
4337	B	388	25.8	8.2	9.3	3.74		7.5	26.8	24.8	5.46
4337	F(2B)	565	25.4	8.2	34.6	3.41
4338	S						POSITIVE
4338	B	135	28.8	9.6	2.3	3.27		7.37	26.7	24.8	5.49	0
4338	F(2B)	238				3.52
4338	F(2B)	531
4339	S						POSITIVE
4339	B	787	32.1	9.9	7.4	3.48		6.2	23	20	4.75
4339	F(2B)	699	36.7	13	6.1	3.56
4340	S						POSITIVE
4340	B	590	29.4	9.6	7.2	2.79		7.57	27.7	24.7	5.76
4340	F(2B)							8.62	31.2	30.7	6.69
4340	F(2B)	597	32	11.5	7.7	2.70
4340	F(2B)	621
4340	AP						NEGATIVE (HIV ELISA)
4341	S						POSITIVE
4341	B	833	28.1	9.4	8.6	3.41		6.88	26.4	24.9	5.18	0
4342	S						POSITIVE
4342	B					3.47
4343	S						POSITIVE
4343	B	402				3.44		8.05	28.7	26.8	5.77	0
4343	F(2B)	413
4343	F(2B)		30.7	10.3	4.4
4343	AP						NEGATIVE (HIV ELISA)
4344	S						POSITIVE
4344	B	774	26.8	10.5	5.9	2.98		8.44	30.7	30.5	6.69
4344	F(2B)		32.4	10.8	5.8
4344	M						NEGATIVE (HIV ELISA)
4345	S						POSITIVE
4345	B	162	24.8	8.2	5.6	2.64
4345	F(2B)	179	28.1	9.2	6.2	2.77
4345	F(2B)	270
4345	F(2B)			11.1	4.3
4345	AP						NEGATIVE (HIV ELISA)
4346	S						POSITIVE
4346	B	371	29.6	12.8	5.6	4.1		7.28	27.1	25.3	5.69	0
4346	F(2B)	425	35	12.2	6	2.82
4346	F(2B)	348
4346	F(2B)		38.8	13.4	4.3
4346	AP						NEGATIVE (HIV ELISA)
4347	S						POSITIVE
4347	B	590	28.9	10.5	8.5	3.56
4347	F(2B)							9.02	32.2	32.7	7.28	0
4347	F(2B)	1071	28.1	9	7.7	3.64
4348	S						POSITIVE
4348	B	441	31.5	11.8	3.9	2.84	POSITIVE	7.31	27.2	24.8	5.65
4348	F(2B)	630	27.2	9.2	14.5	3.18
4348	F(2B)	348
4348	F(2B)		37.9	12.8	6.5
4348	M						NEGATIVE (HIV ELISA)
4349	S						POSITIVE
4349	F(2B)	654	37.6	11.9	3.9	3.81
4349	AP						NEGATIVE (HIV ELISA)
4350	S						POSITIVE
4350	B	680	29.2	10.2	9.6	3.66		7.19	26.3	23.7	5.33
4350	F(2B)	770	34.01	10.9	4.1	3.22
4350	F(2B)	598
4350	F(2B)		38.3	12.8	6.6
4350	AP						NEGATIVE
4351	S						POSITIVE
4351	B	405	31	11.5	2.8	3.59		7.43	27.2	25	5.52	0
4351	F(2B)	549
4352	S						POSITIVE
4352	B	471	26	12.7	3.9	3.52		7.79	28	25.5	5.92
4352	F(2B)	441	30.3	9.5	4.7	3.52
4352	F(2B)	294
4352	F(2B)	440
4352	F(2B)			10.8	3.8
4352	AP						NEGATIVE (HIV ELISA)
4353	S						POSITIVE
4353	B	481	27.7	3.96	5	3.27		7.48	27.3	26.6	5.72	0
4354	S	535					POSITIVE
4354	B		35.7	12.8	6.7	2.70
4354	F(2B)							8.86	31.9	31.9	7.02
4354	F(2B)	294
4354	F(2B)		38.2	12.7	4.6
4355	S						POSITIVE
4355	B	263	33.6	12.3	4.7	3.02		7.7	28.2	26.6	6.02	0
4355	F(2B)	433	40.5	13.6	5.3	4.29
4355	F(2B)	371
4355	DE-6		38.4	13	4.3
4356	S						POSITIVE
4356	B	447	29.7	12	10	3.73		6.97	25.8	23.2	5.18
4356	F(2B)	435	40.2	14	2.4	4.37
4356	F(2B)	480
4356	F(2B)		36.4	12.2	4.9
4357	S						POSITIVE
4357	B	656	36.4	12.3	1.8	3.48		7.68	27.6	22.7	5.69	0
4357	F(2B)		43.5	14.4	7
4357	F(2B)	661
4357	F(2B)	713
4357	AP						NEGATIVE
4358	S						POSITIVE
4358	B	753	30.1	9.9	2.8	2.88		7.1	26.4	23	5.15
4358	F(2B)	1092	39.2	12.7	6.6	3.60
4358	F(2B)	732
4358	F(2B)		40	13.5	5.8
4358	AP						NEGATIVE (HIV ELISA)
4359	S						POSITIVE	6.43	23.8	20.7	4.65
4359	B	627	25.4	8.8	8.8	3.29		6.94	25.8	23.2	5.34	0
4359	F(2b)	544	26.7	8.9	15	3.40
4359	F(2B)	611
4359	F(2B)		32.2	10.8	3.5
4360	S						POSITIVE
4360	B	691	33.7	11.7	5.8	3.34		7.42	26.6	24.8	5.38
4361	S						POSITIVE
4361	B	339	28.9	9.9	8.8	3.45		7.83	28.8	27.6	5.88	0
4361	F(2B)							9.1	32.7	32.8	7.22	0
4361	F(2B)		31.9	10.4	6.8	3.60
4361	F(2B)	1027
4362	S						POSITIVE
4362	B	552	25.8	8.4	6.8	2.72		7.19	26.3	23.9	5.36
4362	F(2B)	633	32	9.2	7.1	3.63
4362	F(2B)	967
4362	F(2B)		32.3	10.3	6.3
4362	AP						NEGATIVE (HIV ELISA)
4363	S						POSITIVE
4363	B	359	37.7	12	5.5	>6		8.54	31	29.8	6.63
4363	F(2B)	621	42.2	15.1	3.4	4.38
4363	AP	569
4363	F(2B)		39.3	13.4	4.2
4364	S						POSITIVE
4364	B	421	22.3	6.6	6.8	2.35		7.41	27.3	25.6	5.5
4364	F(2B)	582	26	8.3	5.3	2.83
4364	F(2B)	751
4364	F(2B)		30.1	9.7	5.5
4365	B		20.3	6.9	2.6	2.88
4365								7.96	29.3	27.8	6.12
4365	F(2B)	230	25.3	7.7	3.1	4.50
4365	F(2B)	367
4365	F(2B)		30.7	10	3.3
4365	AP						NEGATIVE
4366	S						POSITIVE
4366	B	169	25.7	8.4	8.3			7.3	26.5	24.7	5.64	0
4366	F(2B)	153	21.8	7	8	3.22
4367	S						POSITIVE
4367	B	277	23.9	7.8	3.4	2.85		8.56	31.2	32	6.99
4367	F(2B)	244	24.3	7.8	3.9	2.87
4367	F(2B)	400
4367	F(2B)		32.3	10.5	3.1
4367	AP						NEGATIVE
4368	S						POSITIVE
4368	B	636	28.3	8.9	7	3.17		7.55	27.5	25.9	5.83	0
4368	F(2B)	1062	39.2	13.3	5.8	3.79
4368	DE-6	988
4368	AP		38.3	12.7	6.8
4368	AP						NEGATIVE (HIV ELISA)
4369	S						POSITIVE
4369	B	1085	26.6	8.5	8	3.28		7.94	29	28.3	6.14	0
4369	F(2B)	978	35.3	10.7	7.4	3.57
4369	F(2B)	1416
4369	F(2B)		41.8	13.5	8
4369	AP						NEGATIVE (HIV ELISA)
4370	S						POSITIVE
4370	B		20.1	6.3	2	3.2		7.23	26.8	24.8	5.54	0
4370	F(2B)	163
4370	AP						NEGATIVE
4370	AP						NEGATIVE (HIV ELISA)
4371	B	510	25.4	8.1	7.8	3.25		7.76	28.3	27.1	5.98	0
4371	F(2B)		35.1	11.8	6.8	4.19
4371	F(2B)	1196
4371	F(2B)	710
4371	M						NEGATIVE (HIV ELISA)
4372	B	575	32.9	11	4.7			8.01	29.4	27.9	6.4	0
4372	F(2B)	844	38.3	13.1	4.7	3.6
4372	F(2B)
4372	F(2B)		41.2	13.5	2.6
4372	AP						NEGATIVE
4373	S						POSITIVE
4373	B	237	29.1	8.5	4.1	3.38		6.7	24.9	22.6	5.19	0
4373		376	29.4	9.3	3	3.82
4373	F(2B)	423
4373	F(2B)	370
4373	AP						NEGATIVE
4374	S						POSITIVE
4374	F(2B)	825	32	11.2	3.2	3.35		7.4	27.1	25.8	5.75
4374	F(2B)	710	37	12.5	5.4	3.54
4374	F(2B)	1039
4374	F(2B)		37	12.8	3.1
4374	AP						NEGATIVE
4375	S						POSITIVE
4375	B	211	33.5	11.6	4.7	3.62		8.38	30.3	27.7	6.35
4375	F(2B)	378	41.5	14	6.2	3.80
4375	DE-4	288
4375	F(2B)		44.7	14.1	7.7
4375	AP						NEGATIVE (HIV ELISA)
4376	S						POSITIVE
4376	B	600	20	6.1	7.4	3.42		8.13	29.2	27.6	6.21
4376	F(2B)	931	22.4	6.7	5.8	3.72
4376	F(2B)	712
4377	S						POSITIVE
4377	B	754	29.9	10	9	3.52		7.59	27.8	25.9	5.74
4377	F(2B)	925	32.7	10.5	6	3.47
4377	F(2B)	1032
4377	F(2B)		34	10.6	8.1
4377	AP						NEGATIVE (HIV ELISA)
4378	S						POSITIVE
4378	B	360	32.7	11.2	7.6	3.67		7.29	26.8	24.5	5.57	0
4378	F(2B)	471	40.6	13.4	4.5	3.76
4378	AP	367
4378	F(2B)		39.4	12.7	5.4
4378	DE						NEGATIVE
4379	S						POSITIVE
4379	B	369	25.6	9.6	5.2	2.84		7.4	27.3	25	5.62	0
4379	DE-4	643	28.3	9.5	5.6	5.78
4379	F(2B)	579
4379	F(2B)		36.8	12.7	4.2
4379	AP						NEGATIVE (HIV ELISA)
4380	S						POSITIVE
4380	B	257	31.8	10.7	8.1	3.56		8.06	29.1	28.3	6.26	0
4380	F(2B)	350	31.2	10.3	4.5	4.07
4380	F(2B)
4381	s						POSITIVE
4381	B	323	26.7	8.9	4.9	2.59		7.15	25.9	23.5	5.25	0
4381	F(2B)	444	27.3	8.9	4.2	4.55
4381	F(2B)	354
4381	F(2B)		31.4	10.5	2.8
4381	DE						NEGATIVE
4382	S						POSITIVE
4382	B	142	27.7	9.4	5.2
4382	DE-4	242	33.4	11.4	4	5.24
4382	F(2B)	178
4382	DE						NEGATIVE (HIV ELISA)
4383	S						POSITIVE	8.15	29.3	28.4	6.25
4383	B	389	28	9.3	4.1
4383	F(2B)	515	35.9	11.6	2.8	0.55
4383	F(2B)	547
4383	F(2B)	467
4384	s						POSITIVE
4384	B		28.1	10.2	8.3	2.88		7.05	0	24.4	5.41	0
4384	F(2B)	743
4384	DE-4	621	33.1	10.9	8.9	3.34
4384	F(2B)	670
4384	F(2B)		37.6	12.5	3.9
4385	S						POSITIVE
4385	B	267	27.9	9.7	6.4	3.07		7.34	26.9	25	5.36	0
4385	F(2B)	308	32.6	10.9	3.32
4385	F(2B)	473
4385	AP		33.4	11.6	4.3
4385	AP						NEGATIVE (HIV ELISA)
4386	S						POSITIVE
4386	B	443	29.5	10.4	4.5	3.2		6.54	25.9	24.1	5.31
4386	F(2B)	578	30.1	10.1	4.2	4.98
4386	F(2B)	622
4386	F(2B)		36.6	12.3	4.9
4386	DE						NEGATIVE (HIV ELISA)
4387	S						POSITIVE
4387	B	258	28.4	9	3	2.78		7.29	26.5	25	5.49
4387								9.77	35	36.7	7.82
4387	F(2B)	551				3.27
4387	F(2B)	433
4387	AP						NEGATIVE (HIV ELISA)
4388	F(2B)	60	26.1	8.3	5.2	2.5		7.71	27.4	25.2	5.6	0
4388	F(2B)	50	35.2	11.6	3.7	2.98
4388	F(2B)	102
4389	S						POSITIVE
4389	B	482	27.2	9.1	2.7			7.22	26.2	24.6	5.45	0
4389	F(2B)	485	34.3	11.5	3.1	5.18
4390	B	84	29.4	10.1	5.2	3.39	POSITIVE	7.31	26	24.5	5.4	0
4390	F(2B)	156	37	12.5	5.1	3.76
4390	M						NEGATIVE (HIV ELISA)
4391	B	489	34.6	11.5	4	3.59		8.4	30.4	29.7	6.51
4391	F(2B)	726	34.1	11.5	5.7	3.72
4391	F(2B)	936
4391	F(2B)	872
4392	S						POSITIVE
4392	B	844	23.3	6.8	6.4	3.34		8.09	29.6	28	6.16	0
4392	DE-3	793				4.81
4392	F(2B)	1105
4393	S						POSITIVE
4393	B	575	29.9	10.1	5.2	3.62		7.61	27.7	26.7	5.79
4393	F(2B)	598	35.6	12	3.3	4.8
4393	F(2B)	693
4393	AP						NEGATIVE (HIV ELISA)
4394	S						POSITIVE
4394	B	388	30.8	10.7	4.7			7.45	27.1	24.9	5.53	0
4394	DE-4	395	35.6	12.3	4.6	3.59
4394	F(2B)	509
4394	M						NEGATIVE (HIV ELISA)
4395	B	460	23.2	7.3	8.5	3.56		7.32	27	25.5	5.58	0
4395	DE-4	495
4395		1018
4395	F(2B)	423
4396	S						POSITIVE
4396	B	729	31.7	10.8	12.3	3.6		6.55	24.4	21.8	4.82
4396	F(2B)	1074	31.6	10.2	4.9
4396	F(2B)	951
4396	F(2B)	1115
4396	AP						NEGATIVE (HIV ELISA)
