# Supplementary material for: Pre- and post-natal macronutrient supplementation for HIV–positive women in Tanzania: Effects on infant birth weight and HIV transmission
Source: PLoS One. 2018 Oct 11;13(10):e0201038. doi: 10.1371/journal.pone.0201038 (PMC6181269; doi:10.1371/journal.pone.0201038)
Supplement: S3 File — (ZIP) [file pone.0201038.s003.zip › dataset/Form F.xlsx]

## Sheet: Sheet1
Study ID	twin	F2_days take MNS	F3a_days any PCS	F3b_days all PCS	F3c_how much PCS	F3d_how many PCS	F3e_PCS alone	F3f_share PCS	F3f_share PCS days	F3g_how PCS taste	F4a_BF every day	F4a_BF every day number	F4b_other foods other1	F4b_other foods other1 number	F4b_other foods other1 specify	F4b_other foods other2	F4b_other foods other2 number	F4b_other foods other2 specify	F4b_other foods water	F4b_other foods water number	F5a_3TC	F5a_azt	F5a_EFV	F5a_HIVantiviral	F5a_NVP	F5a_Other ART	F5a_Other ART list	F5a_Other Prot Inh	F5a_Other Prot Inh list	F5a_Ritonavir	F5ab_Trimethoprim	F5ac_Malaria	F5ad_Iron therapy	F5ae_Folic Acid	F5af_INH for latent TB	F5ag_traditional meds	F5ah_traditional meds specify	F5ai_Vitamins	F5ai_vitamins specify	F5aj_other	F5aj_other specify	F5b_diarrhea	F5b_diarrhea describe	F5b_mastitis	F5b_mastitis describe	F5b_other	F5b_other describe	F5b_other specify	F5b_resp infection
4301	no	30																			0	1	0	1	1	0		0		0	0	0	0	0	0	0		0		0
4301	no	15									1	0							0		0	1	0	1	1	0		0		0	1	0	0	0	0	0		0		0		0		0		0			0
4301	no	30									1								0		0	1	0	1	1	0		0		0	1	0	0	0	0	0		1	MULTIVITAMINS	0		0		1	CRACKED NIPPLES	0			1
4301	no	30									1	12							0		0	1	0	1	1	0		0		0	1	0	0	0	0	0		1	MULTIVITAMINS	0		0		0		0			0
4301	no	30									1	0							0					0							1	0	0	0	0	0		0		0		0		0		0			0
4301	no	30									1	0							0					0							1	0	0	0	0	0		0		0		0		0		0			0
4301	no	30									1	5							0					0							1	0	0	0	0	0		0		0		0		0		0			0
4301	no	30									0					1	3	PORRIDGE						0							1	0	0	0	0	0		0		0		0		0		0			0
4301	no	30									0					1	3	PORRIDGE						0							0	0	0	0	0	0		1	MULTIVITAMINS	0		0		0		0			0
4302	no	29		29		3	0	0													0	1	0	1	0	0		0		0	1	0	0	0	0	0		0		0		0		0		0			0
4302	no	30	0	30	100	3	0	0		4											1	1	0	1	0	0		0		0	1	0	0	0	0	0		1	MULTIVITAMINS	0		0		0		0			0
4302	no	30	0	30	100	3	1	0		4	0										1	1	0	1	0	0		0		0	0	0	0	0	0	0		0		0		0		0		0			0
4302	no	30	0	30	100	3	0	0		4	0										1	1	0	1	0	0		0		0	1	0	0	0	0	0		0		0		0		0		0			0
4302	no	30	0	30	100	3	0	0		4	0										1	1	0	1	0	0		0		0	1	0	0	0	0	0		1		0		0		0		0			0
4302	no	30	0	30	100	3	1	0			0										1	1	0	1	0	0		0		0	1	0	0	0	0	0		0		0		0		0		0			0
4302	no	40	0	30	100	3	1	0		4	0										1	1	0	1	0	0		0		0	1	0	0	1	0	0		0		0		0		0		0			0
4302	no	30	30	0	50	2	0	0		4	0										1	1	0	1	0	0		0		0	1	0	0	0	0	0		1	MULTIVITAMINS	0		0		0		0			0
4303	no	25																			0	1	0	1	1	0		0		0	0	0	0	0	0	0		1	MULTIVITAMINS	0		0		0		0			0
4303	no	26									1	0							0					0							0	0	1	0	0	0		0		0		0		0		1	dry cough due to anesthesia		0
4303	no										0
4304	no	30	0	27	89.1	2	0	0		4											0	1	0	1	0	0		0		0	1	0	0	0	0	0		0		0		0		0		0			0
4304	no	30	0	26	100	0	1	0		4	1								0		1	1	0	1	0	0		0		0	0	0	0	0	0	0		0		0		0		0		1	HISTORY CRACKED NIPPLES FOR FIVE DAYS PAINFU AT SUCKING OF THE BABY ADVICE TO EXPRESS MILK	CRACKED NIPPLE	0
4304	no	30	0	30	100	2	0	0		4	1								0		1	1	0	1	1	0		0		0	0	0	0	0	0	0		1	MULTIVITAMINS	0		0		0		0			0
4304	no										0
4305	no	30	0	30	100	3	0	0		3											1	1	0	1	0	0		0		0	0	0	0	0	0	0		1	MULTIVITAMINS	0		0		0		0			0
4305	no	30	0	30	100	3	99	0		3	1	6							0		1	1	0	1	0	0		0		0	1	0	0	0	0	0		0		0		0		0		0			0
4305	no	30	0	30	100	3	0	0		4	1	0							0					0							1	0	0	0	0	0		0		0		0		0		0			0
4305	no	30	0	30	100	3	0	0		4	1	4							0					0							1	0	0	0	0	0		0		0		0		0		0			0
4305	no	30	0	29	100	3	0	0		4	1								0					0							1	0	0	0	0	0		0		0		0		0		0			0
4305	no	30	30	0	100	3	0	0		4	1	0							0					0							1	0	0	0	0	0		0		0		0		0		0			0
4305	no	30	0	30	100	3	0	0			1	7							0					0							0	0	0	0	0	0		1	MULTIVITAMINS	0		0		0		0			0
4306	no	29																			0	1	0	1	0	0		0		0	1	0	0	0	0	0		0		0		0		0		0			0
4306	no	30									0													0							1	0	0	0	0	0		0		0		0		0		0			0
4307	no	29	0	29	100	3	0	0													1	1	0	1	0	0		0		0	0	0	0	0	0	0		1	MULTIVITAMINS	0		0		0		0			0
4307	no	30	3	27		3	0	0		4	0								1	4	1	1	0	1	1	0		0		0	0	0	0	0	0	0		0		0		0		0		0			0
4307	no	30	0	30	100	3	0	0		4	0								1	3	1	1	0	1	0	0		0		0	1	0	0	0	0	0		1	MULTIVITAMINS	0
4307	no	30	0	28	100	3	0	0		4	0		1	8	FORMULA						1	1	0	1	0	0		0		0	1	0	0	0	0	0		0		0		0		0		0			0
4307	no	30	0	30	100	3	0	0			0										1	1	0	1	0	0		0		0	1	0	0	0	0	0		0		0		0		0		0			0
4307	no	30	0	30	100	3	0	0			0								1	8	1	1	0	1	0	0		0		0	0	0	0	0	0	0		0		0		0		0		0			0
4307	no	40	0	8	100	3	0	0		4	0										1	1	0	1	1	0		0		0	1	0	0	0	0	0		0		0		0		0		0			0
4308	no	30		27	100	3	0	0		3											1	1	0	1	1	0		0		0	0	0	0	0	0	0		0		0		0		0		0			0
4308	no	30	0	30	100	3	0	0		4											1	1	0	1	1	0		0		0	0	0	0	0	0	0		1	MULTIVITAMINS	0		0		0		0			0
4308	no	30	0	30	100	3	1	0		4	0													0							1	0	0	0	0	0		0		0		0		0		0			0
4308	no	30	0	30	100	3	0	0		3	0	0												0							0	0	0	0	0	0		0		0		0		0		0			0
4308	no	30	0	0	0	0		0		1	0													0							0	0	0	0	0	0		0		0		0		0		0			0
4309	no	30																			0	1	0	1	0	0		0		0	1	0	1	1	0	0		0		0		0		0		0			0
4309	no	30																			0	1	0	1	0	0		0		0	0	0	0	0	0	0		1	MULTIVITAMINS	0	0	0		0		0			0
4309	no	30									1	0							0					0							0	0	0	0	0	0		1	MULTIVITAMINS	0		0		0		0			0
4309	no	30									1	0							0					0							0	0	0	0	0	0		0		0		0		0		0			0
4309	no	30									1	0							0					0							0	0	0	0	0	0		1	MULTIVITAMINS	0	0	0		0		0			0
4310	no	30																			1	1	0	1	1	0		0		0	1	0	1	1	0	0		1	MULTIVITAMINS	0		0		0		0			1
4310	no	30									1	12							0		1	1	0	1	1	0		0		0	1	0	0	0	0	0		1	MULTIVITAMINS	0		0		0		0			1
4310	no	30									1	0							0		1	1	0	1	0	0		0		0	1	0	0	0	0	0		0		0		0		0		0			0
4310	no	30									1								0		1	1	0	1	0	0		0		0	1	0	0	0	0	0		0		0		0		0		0			0
4311	no	30	0	30	100	2	0	0													1	1	0	1	1	0		0		0	1	0	1	1	0	1		1	MULTIVITAMINS	0		0		0		0			0
4311	no	30	29	29	100	2	0			4	1	0							0		0	1	0	1	0	0		0		0	1	0	0	0	0	0		0		0		0		0		0			0
4311	no	35	0	30	100	2	0	0		4	1	0							0		0	1	0	1	0	0		0		0	1	0	0	0	0	0		0		0		0		0		0			0
4311	no	30	0	27	100	2	0	0		4	1								0		0	1	0	1	0	0		0		0	1	0	0	0	0	0		0		0		0		0		0			0
4311	no	30	30	0	100	2	0	0		4	1	0							0		1	1	0	1	1	0		0		0	1	0	0	0	0	0		1	MULTIVITAMINS	0		0		0		0			0
4311	no	30	0	30	100	2	0	0		4	0										1	1	0	1	1	0		0		0	1	0	0	0	0	0		1	MULTIVITAMINS	0		0		0		0			0
4311	no	34	0	30	100	2	0	0			0										1	1	0	1	1	0		0		0	1	0	0	0	0	0		0		0		0		0		0			0
4311	no	30	10	30	100	2	0	0		4	0					1	4	MILK			1	1	0	1	1	0		0		0	1	0	0	0	0	0		1	MULTIVITAMINS	0		0		0		0			0
4312	no	30										0									0	1	0	1	1	0		0		0	1	0	1	1	0	0		1	MULTIVITAMIN	0		0		0		0			0
4312	no	30										0									0	1	0	1	1	0		0		0	1	0	1	1	0	0		1	MULTIVITAMINS	0		0		0		0			0
4312	no	30									1	0							0		0	1	0	1	1	0		0		0	1	0	0	0	0	0		0		0		0		0		0			0
4312	no	30									1	0							0		0	1	0	1	1	0		0		0	0	0	0	0	0	0		1	MULTIVITAMINS	0		0		0		0			0
4312	no	30									1	0							0					0							0	0	0	0	0	0		1	MULTIVITAMINS	0		0		0		0			0
4312	no	30									1	0							0					0							1	0	0	0	0	0		0		0		0		0		0			0
4313	no	30	0	28	100	2	0	0		4											0	1	0	1	0	0		0		0	0	0	0	0	0	0		1	MULTIVITAMINS	0		0		0		0			0
4313	no	30	0	30	100	2	0	0		4											0	1	0	1	0	0		0		0	1	0	0	0	0	0		1	MULTIVITAMINS	0		0		0		0			0
4313	no	39	0	30	100	2	0	0		4	1	6												0							1	0	0	0	0	0		0		0		0		0		0			0
4313	no	34	0	30	100	2	0	0		4	1	0							0					0							1	0	0	0	0	0		0		0		0		0		0			0
4313	no	30	0	30	100	2	0	0		4	1	0							0					0							1	0	0	0	0	0		0		0		0		0		0			0
4313	no	30	0	30	100	2	0	0		3	1	0							0					0							1	0	0	0	0	0		0		0	0	0		0		0			0
4313	no	30	0	30	100	3	0	0		3	1	0							0					0							1	0	0	0	0	0		1	MULTIVITAMINS	0	0	0		0		0			0
4313	no	30	0	30	100	2	0	0		4	1													0							1	0	0	0	0	0		1	MULTIVITAMINS	0		0		0		0			0
4314	no	30																			0	1	0	1	0	0		0		0	1	0	0	0	0	0		1	MULTIVITAMINS	0		0		0		0			1
4314	no	30																			0	1	0	1	0	0		0		0	0	0	0	0	0	0		1	MULTIVITAMINS	0		0		0		0			0
4314	no	30									1	4							0		0	1	0	1	0	0		0		0	1	0	0	0	0	0		0		0		0		0		0			0
4314	no	30									1	5												0							1	0	0	0	0	0		1	MULTIVITAMIN	0		0		0		0			0
4314	no	30									1	6							0					0							1	0	0	0	0	0		0		0		0		0		0			0
4314	no	30									1	0							0					0							1	0	1	1	0	0		0		0		0		0		0			0
4314	no	30									1	0							0					0							1	0	0	0	0	0		0		0		0		0		0			0
4314	no	30									0	0							1	2				0							0	0	0	0	0	0		1	MULTIVITAMINS	0		0		0		0			0
4315	no	30	0	28		3	0	0													1	1	0	1	1	0		0		0	1	0	0	0	0	0		1	MULTIVITAMINS	0		0		0		0			0
4315	no	30	0	30	100	3	0	0		4	1								0		1	1	0	1	1	0		0		0	1	0	0	0	0	0		1	MULTIVITAMINS	0		0		0					0
4315	no	30	0	30	100	3	0	0		4	1	0							0		1	1	0	1	1	0		0		0	1	0	0	0	0	0		0		0		0		0		0			0
4315	no	30	30	0	100	3	0	0		4	1	0							0		1	1	0	1	1	0		0		0	1	0	0	0	0	0		1	MULTIVITAMINS	0		0		0		0			0
4315	no	30	30	0	100	3	0	0		4	1	0							0		1	1	0	1	1	0		0		0	1	0	0	0	0	0		1	MULTIVITAMINS	0		0		0		0			0
4315	no	30	30	0	100	3	0	0		3	0								1	5	1	1	0	1	1	0		0		0	1	0	0	0	0	0		1	MULTIVITAMINS	0		0		0		0			0
4316	no	30																						0							1	0	0	0	0	0		1	MULTIVITAMINS	0		0		0		1	VAGINOSIS	VAGINAL	0
4316	no	30																						0							1	0	1	1	0	0		1	MULTIVITAMINS	0		0		0		0			0
4316	no	30									1	0							0					0							1	0	1	0	0	0		0		0		0		0		0			0
4316	no	30									1	-7							0					0							1	0	0	0	0	0		0		0		0		0		0			0
4316	no	30									1	6							0					0							1	0	0	0	0	0		0		0		0		0		0			0
4316	no	42									1	0							0					0							1	0	0	0	0	0		0		0		0		0		0			0
4316	no	30									0													0							1	0	0	0	0	0		1	MULTVITAMINS	0		0		0		0			0
4316	no	30									0		1	0	PORRIDGE WITH MILK									0							1	0	0	0	0	0		1	MULTIVITAMINS	0		0		0		0			0
4317	no	30	0	30	100	2	0	0		3											1	1	0	1	1	0		0		0	1	0	0	0	0	0		0		0		0		0		0			0
4317	no	30	0	30	100	2	0	0		4											1	1	0	1	1	0		0		0	1	0	0	0	0	0		1	MULTIVITAMINS	0		0		0		0			0
4317	no	20	0	18	100	2	0	0		4	1	0							0		1	1	0	1	1	0		0		0	1	0	0	0	0	0		0		0		0		0		0			0
4317	no	30	0	30	100	2	0	0		4	1	0							0		1	1	0	1	1	0		0		0	1	0	0	0	0	0		1	MULTIVITAMINS	0		0		0		0			0
4317	no	30	0	30	100	2	0	0		4	1	0							0		1	1	0	1	1	0		0		0	1	0	0	0	0	0		1	MULTIVITAMINS	0		0		0		0			0
4317	no	42	0	30	100	2	1	0		4	1	0							0		1	1	0	1	1	0		0		0	1	0	0	0	0	0		0		0		0		0		0			0
4317	no	30	0	30	100	2	0	0		4	1	0							0		1	1	0	1	1	0		0		0	1	0	0	0	0	0		0		0		0		0		0			0
4317	no	30	0	30	100	2	0	0		4	0	5	1		COW'S MILK						1	1	0	1	1	0		0		0	1	0	0	0	0	0		0		0		0		0		0			0
4318	no	30																			1	1	0	1	0	0		0		0	1	0	0	0	0	0		1	MULTIVITAMINS	0		0		0		0			0
4318	no	30									1	0							0		1	1	0	1	0	0		0		0	1	0	0	0	0	0		0		0		0		0		0			0
4318	no	30									1	0							0		1	1	0	1	0	0		0		0	1	0	0	0	0	0		0		0		0		0		0			0
4318	no	30									1	0							0		1	1	0	1	0	0		0		0	1	0	0	0	0	0		1	MULTIVITAMINS	0		0		0		0			0
4318	no	30									1	0							0		1	1	0	1	1	0		0		0	1	0	0	0	0	0		0		0		0		0		0			0
4318	no	30									1	0							0		1	1	0	1	0	0		0		0	1	0	0	0	0	0		1	MULTIVITAMINS	0		0		0		0			0
4318	no	30									1	0							0		1	1	0	1	0	0		0		0	1	0	0	0	0	0		0		0		0		0		0			0
4319	no	30	0	30	100	3	0	0		4											1	1	0	1	1	0		0		0	1	0	0	0	0	0		1	MULTIVITAMINS	0		0		0		0			0
4319	no	30	0	30	100	3	0	0		4	1	7							0		1	1	0	1	1	0		0		0	1	1	0	1	0	0		1	MULTIVITAMINS	0		0		0		0			0
4319	no	30	0	30	100	3	0	0		4	1								0		1	1	0	1	1	0		0		0	1	0	0	0	0	0		1	MULTIVITAMINS	0		0		0		0			0
4319	no	30	0	30	100	3	0	0		4	1	8							0		1	1	0	1	1	0		0		0	1	0	0	0	0	0		1	MULTIVITAMINS	0		0		0		0			0
4319	no	30	0	30	100	3	1	0		4	1	0							0		1	1	0	1	1	0		0		0	1	0	0	0	0	0		0		0		0		0		0			0
4319	no	30	0	30	100	3	0	0		4	1	0							0		1	1	0	1	1	0		0		0	1	0	0	0	0	0		1	MULTIVITAMINS	0		0		0		0			0
4319	no	30	0	30	100	3	0	0		4	1	0							0		1	1	0	1	1	0		0		0	1	0	0	0	0	0		1	MULTIVITAMINS	0		0		0		0			0
4320	no	30																			0	1	0	1	0	0		0		0	1	0	0	0	0	0		1	MULTIVITAMINS	0		0		0		0			0
4320	no	30																			0	1	0	1	0	0		0		0	1	1	0	1	0	0		1	MULTIVITAMINS	0		0		0		0			0
4320	no	30																			0	1	0	1	0	0		0		0	1	0	0	0	0	0		1	MULTIVITAMINS	0		0		0		0			0
4320	no	30									1	0							0		0	1	0	1	0	0		0		0	1	0	0	0	0	0		1	MULTIVITAMINS	0		0		0		0			0
4320	no	30									1								0					0							1	0	0	0	0	0		1	MULTIVITAMINS	0		0		0		0			0
4320	no	30									1	0							0					0							0	0	0	0	0	0		0		0		0		0		0			0
4320	no	30									1	0							0					0							0	0	0	0	0	0		1	MULTIVITAMINS	0		0		0		0			0
4320	no	30									1								0					0							0	0	0	0	0	0		1	MULTIVITAMINS	0		0		0		0			0
4321	no	30	0	30	100	2	0	0		4											1	1	0	1	1	0		0		0	0	0	0	0	0	0		1	MULTIVITAMINS	0		0		0		0			1
4321	no	30	0	27	99	2	0	0		4	1	0									1	1	0	1	1	0		0		0	0	0	0	0	0	0		1	MULTIVITAMINS	0		0		0		0			0
4321	no	30	0	30	100	2	0	0		4	1								0		1	1	0	1	1	0		0		0	1	0	0	0	0	0		1	MULTIVITAMINS	0		0		0		0			0
4321	no	30	0	30	100	2	1	0		4	1	0							0		1	1	0	1	1	0		0		0	1	0	1	1	0	0		0		0		0		0		0			0
4321	no	30	0	30	100	2	0	0		4	1	0							0		1	1	0	1	1	0		0		0	1	0	0	0	0	0		1	MULTIVITAMINS	0		0		0		0			0
4321	no	30	0	30	100	2	0	0		4	0								1	3	1	1	0	1	1	0		0		0	1	0	0	0	0	0		1	MULTIVITAMINS	0		0		0		0			0
4321	no	30	0	30	100	2	0	0		4	0					1	3	PORRIDGE			1	1	0	1	1	0		0		0	1	0	0	0	0	0		1	MULTIVITAMINS	0		0		0		0			0
4322	no	30									1	0							0		1	0	0	1	1	0		0		0	1	0	0	0	0	0		0		0		0		0		0			0
4322	no	30									1	0							0		1	0	0	1	0	0		0		0	1	0	0	0	0	0		0		0		0		0		0			0
4322	no	30									1	0							0		1	0	0	1	1	0		0		0	1	0	0	0	0	0		1	MULTIVITAMINS	0		0		0		0			0
4322	no	30									1	0							0		1	0	0	1	1	0		0		0	1	0	0	0	0	0		1	MULTIVITAMINS	0		0		0		0			0
4322	no	42									1
4322	no	30									1	0							0		1	1	0	1	1	0		0		0	1	0	0	0	0	0		0		0		0		0		0			0
4323	no	30																			1	1	0	1	1	0		0		0	1	0	0	0	0	0		1	MULTIVITAMINS	0		0		0		0			0
4323	no	30																			1	1	0	1	1	0		0		0	1	0	0	0	0	0		1	MULTIVITAMINS	0		0		0		0			0
4323	no	30									1	7							0		1	1	0	1	1	0		0		0	1	0	1	0	0	0		0		0		0		0		1	OEDEMA HEADACHE	HEADACHE	0
4323	no	30									1	8							0		1	1	0	1	1	0		0		0	1	0	0	0	0	0		1	MULTIVITAMINS	0		0		0		0			0
4323	no	30									0										1	1	0	1	1	0		0		0	1	0	0	0	0	0		0		0		0		0		0			0
4323	no	30									0										1	1	0	1	1	0		0		0	1	0	0	0	0	0		0		0		0		0		0			0
4323	no	30									0										1	1	0	1	1	0		0		0	1	0	0	0	0	0		0		0		0		0		0			0
4323	no	30									0		1		PORRIDGE	1		JUICE	1	3	1	1	0	1	1	0		0		0	1	0	0	0	0	0		1	MULTIVITAMINS	0		0		0		0			0
4324	no	20	0	27	100	2	0	0		4	1	0							0		1	1	0	1	1	0		0		0	1	0	0	0	0	0		0		0		0		0		0			0
4324	no	30	0	25	100	2	0	0		4	1								0		1	1	0	1	1	0		0		0	1	0	0	0	0	0		1	MULTIVITAMINS	0		0		0		0			0
4324	no	25	0	30	100	2	0	0		4	1	0							0		1	1	0	1	1	0		0		0	1	0	1	1	0	0		0		0		0		0		0			0
4324	no	30	0	30	100	2	0	0		4	1	0							0		1	1	0	1	1	0		0		0	1	0	1	1	0	0		0		0		0		0		0			0
4324	no	39	0	30	100	2	1	0		3	1	0							0		1	1	0	1	1	0		0		0	1	0	1	1	0	0		0		0		0		0		0			1
4324	no	30	0	30	100	2	0	0		4	0										1	1	0	1	1	0		0		0	1	0	0	0	0	0		1	MULTIVITAMINS	0		0		0		0			0
4325	no	30																			1	1	0	1	0	0		0		0	1	0	0	0	0	0		0		0		0		0		0			0
4325	no	30																			1	1	0	1	0	0		0		0	1	0	0	0	0	0		1	MULTIVITAMINS	0		0		0		0			0
4325	no	30									1	0							0		0	1	0	1	1	0		0		0	1	0	0	0	0	0		0		0		0		0		0			0
4325	no	30									1	0							0		0	1	0	1	1	0		0		0	1	0	0	0	0	0		0		0		0		0		0			0
4326	no	20	0	20	100
4326	no	30	0	15	100	2	0	0		3	0		1		FORMULA						1	1	0	1	1	0		0		0	1	0	0	0	0	0		0		0		0		0		0			0
4326	no	30	0	20	100	2	0	0		4	0										1	1	0	1	1	0		0		0	1	0	0	0	0	0		1	MULTIVITAMINS	0		0		0		1	FLUCOMEX TABLETS	PARATITIS	0
4326	no	30	0	24	100	2	0	0		3	0										1	1	0	1	1	0		0		0	1	0	0	0	0	0		0		0		0		0		0			0
4327	no										0										1	1	0	1	1	0		0		0	1	0	0	0	0	0		0		0		0		0		0			0
4328	no	30									1	0							0		1	1	0	1	1	0		0		0	1	0	0	0	0	0		1	MULTIVITAMINS	0		0		0		0			0
4328	no	0									0										1	1	1	1	0	0		0		0	0	0	0	0	0	0		0		0		0		0		1	IS ON ANALGESICS (PANADOL)	PAINFUL LEGS	0
4328	no	30									0	5	1		PORRIDGE WITH MILK						1	1	1	1	0	0		0		0	1	0	0	0	0	0		1	MULTIVITAMINS	0		0		0		1	TB		0
4328	no	30									0					1		MILK/PORRIDGE			1	1	1	1	0	0		0		0	1	0	0	0	0	0		1	MULTVITAMINS	0		0		0		0			0
4328	no	30									0					1		MILK/PORRIDGE			1	1	1	1	0	0		0		0	1	0	0	0	0	0		1	MULTIVITAMINS	0		0		0		0			0
4329	no	27																			1	1	0	1	1	0		0		0	1	0	0	0	0	0		0		0		0		0		0			0
4329	no	30									1	0							0		1	1	0	1	1	0		0		0	1	0	0	0	0	0		0		0		0		0		0			0
4329	no	30									1								0		1	1	0	1	1	0		0		0	1	0	0	0	0	0		0		0		0		0		0			0
4329	no	30									0	0									1	1	0	1	1	0		0		0	1	0	0	0	0	0		1	MULTIVITAMINS	0		0		0		0			0
4329	no	30									0	0									1	1	0	1	1	0		0		0	1	0	0	0	0	0		0		0		0		0		0			0
4329	no	30									0	0									1	1	0	1	1	0		0		0	1	0	0	0	0	0		1	MULTIVITAMINS	0		0		0		0			0
4329	no	30									0	0									1	1	0	1	1	0		0		0	1	0	0	0	0	0		1	MULTIVITAMINS	0		0		0		0			0
4330	no	30	25	25	100	3	0	0		4											0	1	0	1	0	0		0		0	1	0	0	0	0	0		0		0		0		0		0			0
4330	no	30	0	29	100	3	0	0													0	1	0	1	0	0		0		0	1	0	0	0	0	0		0		0		0		0		0			0
4330	no	30									0													0							1	0	0	0	0	0		0		0		0		0		0			0
4330	no	30	0	30	100	3	0	0		4	0	0												0							0	0	0	0	0	0		1	MULTIVITAMINS	0		0		0		0			0
4330	no	30	0	30	100	3	0	0		4	0	0												0							0	0	0	0	0	0		1	MULTIVITAMINS	0		0		0		0			0
4330	no	30	0	30	100		0	0		4	0	0												0							0	0	0	0	0	0		1	MULTIVITAMINS	0		0		0		0			0
4330	no	30	0	30	100	3	0	0		4	0	0												0							0	0	0	0	0	0		1	MULTIVITAMINS	0		0		0		0			0
4331	no	30																			0	1	0	1	0	0		0		0	1	0	0	0	0	0		0		0		0		0		0			0
4331	no	30																			0	1	0	1	0	0		0		0	1	0	0	0	0	0		0		0		0		0		0			0
4331	no	30																			0	1	0	1	0	0		0		0	1	0	0	0	0	0		0		0		0		0		0			0
4331	no	30									1	10							0					0							1	0	0	0	0	0		1	MULTIVITAMINS	0		0		0		0			0
4331	no	30									1	0							0					0							1	0	0	0	0	0		1	MULTIVITAMINS	0		0		0		0			0
4331	no	30									1	0							0					0							0	0	0	0	0	0		0		0		0		0		0			0
4331	no	30									1	0							0					0							0	0	0	0	0	0		0		0		0		0		0			0
4331	no	30									1	0							0					0							0	0	0	0	0	0		0		0		0		0		0			0
4331	no	30									1	0							0					0							0	0	0	0	0	0		0		0		0		0		0			0
4332	no	30																			1	1	0	1	1	0		0		0	1	0	0	0	0	0		1	MULTIVITAMINS	0		0		0		0			0
4332	no	30																			1	1	0	1	1	0		0		0	0	0	0	0	0	0		1	MULTIVITAMINS	0		0		0		0			0
4332	no	30									1	0							0		1	1	0	1	1	0		0		0	1	0	1	1	0	0		0		0		0		0		0			0
4332	no	30									1								0		1	1	0	1	1	0		0		0	1	0	0	0	0	0		1	MULTIVITAMINS	0		0		0		0			0
4332	no	30									1	0							0		1	1	0	1	1	0		0		0	1	0	0	0	0	0		0		0		0		0		0			0
4332	no	30									1	0							0		1	1	0	1	1	0		0		0	1	0	0	0	0	0		0		0		0		0		0			0
4332	no	30									1								0		1	1	0	1	1	0		0		0	1	0	0	0	0	0		1	MULTIVITAMINS	0		0		0		0			0
4332	no	30									1								0		1	1	0	1	1	0		0		0	1	0	0	0	0	0		1	MULTIVITAMINS	0		0		0		0			0
4332	no	30									1	3							0		1	1	0	1	1	0		0		0	1	0	0	0	0	0		0		0		0		0		0			0
4333	no	30																			0	1	0	1	0	0		0		0	1	0	0	0	0	0		1	MULTIVITAMINS	0		0		0		0			0
4333	no	30									0													0							1	0	0	0	0	0		1	MULTIVITAMINS	0		0		0		0			0
4333	no	30									0													0							0	0	0	0	0	0		0		0		0		0		0			0
4333	no	30									0													0							0	0	0	0	0	0		0		0		0		0		0			0
4333	no	30									0													0							0	0	0	0	0	0		1	MULTIVITAMINS	0		0		0		0			0
4333	no	30									0	0												0							0	0	0	0	0	0		0		0		0		0		0			0
4333	no	30									0	0												0							0	0	0	0	0	0		1	MULTIVITAMINS	0		0		0		0			0
4334	no	30	0	30	100	2	0	0		4											0	1	0	1	0	0		0		0	1	0	0	0	0	0		1	MULTIVITAMINS	0		0		0		0			0
4334	no	30	0	30	100	2	0	0		4											0	1	0	1	0	0		0		0	1	0	0	0	0	0		0		0		0		0		0			0
4334	no	30	0	30	100	2	0	0		4	1	6							0		0	1	0	1	0	0		0		0	0	0	0	0	0	0		0		0		0		0		0			0
4334	no	30	0	30	100	3	0	0		3	1	0							0		0	1	0	1	0	0		0		0	1	0	0	0	0	0		0		0		0		0		0			0
4334	no	30	0	30	100	2	0	0		3	1	0							0		0	1	0	1	0	0		0		0	1	0	0	0	0	0		0		0	0	0		0		0			0
4334	no	30	0	30	100	2	0	0		3	1	0							0					0							0	0	0	0	0	0		0		0		0		0		0			0
4334	no	30	0	30	100	3	0	0		4	1								0					0							1	0	0	0	0	0		0		0		0		0		0			0
4335	no	30	0	30	100	3	0	0		4											0	1	0	1	0	0		0		0	1	0	0	0	0	0		1	MULTIVITAMINS	0		0		0		0			0
4335	no	30	0	24	100	3	0	0		4											0	1	0	1	0	0		0		0	1	0	0	0	0	0		1	MULTIVITAMINS	0		0		0		0			0
4335	no	30	0	30	100	3	0	0		4	1	7							0		0	1	0	1	0	0		0		0	1	0	1	1	0	0		1	MULTIVITAMINS	0	0	0		0		0			0
4335	no	30	0	30	100	3	0	0		4	1	0							0					0							1	0	0	0	0	0		1	MULTIVITAMINS	0		0		0		0			0
4335	no	30	0	30	100	2	0	0		4	1	0							0					0							1	0	0	0	0	0		1	MULTIVITAMINS	0	0	0		0		0			0
4335	no	30	0	30	100	2	0	0		4	0	0				1		PORRIDGE/MILK						0							1	0	0	0	0	0		1	MULTIVITAMINS	0		0		0		0			0
4335	no	30	0	0	0	0	0				0													0							1	0	0	0	0	0		0		0		0		0		0			0
4336	no	30	0	30	100	3	0	0		4											0	1	0	1	0	0		0		0	1	0	0	0	0	0		0		0		0		0		0			0
4336	no	30	3	27	100	3	0	0		4											0	1	0	1	0	0		0		0	1	0	0	0	0	0		0		0		0		0		0			0
4336	no	30	6	24		3	0	0		4	1	0							0					0							0	0	0	0	0	0		1	MULTIVITAMINS	0		0		0		0			0
4336	no	30	0	30	100	2	0	0		4	1	0							0					0							0	0	0	0	0	0		1	MULTIVITAMINS	0		0		0		0			0
4336	no	30	0	30	100	3	0	0		4	0					1		MILK	1	3				0							1	0	0	0	0	0		1	MULTIVITAMINS	0		0		0		0			0
4336	no	30	0	30	100	2	0	0		3	0		1		FORMULA				0					0							1	0	0	0	0	0		0		0		0		0		0			0
4336	no	30	0	30	100	2	0	0		4	0		1		MILK	1		PORRIDGE	1					0							0	0	0	0	0	0		1	MULTIVITAMINS	0		0		0		0			0
4336	no	30	0	30	100	2	0	0		4	0					1		PORRIDGE						0							1	0	0	0	0	0		1	MULTIVITAMINS	0		0		0		0			0
4337	no	30																			0	1	0	1	0	0		0		0	1	0	0	0	0	0		0		0		0		0		0			0
4337	no	30									1	0							0		1	1	0	1	1	0		0		0	1	0	0	0	0	0		0		0		0		0		0			0
4337	no	30									1	0							0		1	1	0	1	1	0		0		0	1	0	0	0	0	0		0		0		0		0		0			0
4337	no	30									1	0							0		1	1	0	1	1	0		0		0	1	0	0	0	0	0		1	MULTIVITAMINS	0	0	0		0		0			0
4338	no	30																			1	1	0	1	0	1	LAMIVUDINE	0		0	1	0	0	0	0	0		0		0		0		0		0			0
4338	no	30									0										0	1	0	1	1	1	LAMIVUDINE	0		0	1	0	0	0	0	0		1	MULTIVITAMINS	0		0		0		0			0
4338	no	30									0	0									0	1	0	1	1	1	LAMIVUDINE	0		0	1	0	0	0	0	0		1	MULTIVITAMINS	0		0		0		0			0
4338	no	30									0	0									0	1	0	1	1	1	LAMIVUDINE	0		0	1	0	0	0	0	0		1	MULTIVITAMINS	0		0		0		0			0
4338	no	30									0	0									0	1	0	1	1	0		0		0	1	0	0	0	0	0		0		1	LAMIVUDINE	0		0		0			0
4338	no	30									0	0									1	1	0	1	1	0		0		0	1	0	0	0	0	0		1	LAMIVUDINE	0		0		0		0			0
4338	no	30									0	0									1	1	0	1	0	0		0		0	0	0	0	0	0	0		1	MULTIVITAMINS	0		0		0		0			0
4338	no	0									0	0									1	1	0	1	0	0		0		0	0	0	0	0	0	0		1	MULTIVITAMINS	0		0		0		0			0
4339	no	30									0	0												0							1	0	0	0	0	0		0		0		0		0		0			0
4339	no	30									0	0												0							1	0	0	0	0	0		0		0		0		0		0			0
4339	no	30									0	0																													0	0		0		0			0
4339	no	30									0	0												0							1	0	0	0	0	0		1	MULTIVITAMINS	0		0		0		0			0
4340	twin	30	0	23	100	3	0	0		4											0	1	0	1	0	0		0		0	1	0	0	0	0	0		1	MULTIVITAMINS	0		0		0		0			0
4340	twin	30	0	15	100	3	0	0		4	1	0							0		0	1	0	1	0	0		0		0	1	0	0	0	0	0		0		0		0		1	LEFT BREAST, SWOLLEN FOR SEVEN DAYS IS PAINFULL	0			0
4340	twin	30	0	15	100	3	0	0		4	1	0							0		0	1	0	1	0	0		0		0	1	0	0	0	0	0		0		0		0		1	LEFT BREAST,SWOLLEN AND REDISH FOR SEVEN DAYS PAINFUL	0			0
4340	twin	30	0	30	100	3	0	0		4	1	10							0					0							1	0	0	0	0	0		1	MULTIVITAMINS	0		0		0		0			0
4340	twin	30	0	30	100	3	0	0		4	1	10							0					0							1	0	0	0	0	0		1	MULTIVITAMINS	0		0		0		0			0
4340	twin	30	0	30	100	3	0	0		4	1	0							0					0							0	0	0	0	0	0		1	MULTIVITAMINS	0		0		0		0			0
4340	twin	30	0	30	100	3	0	0		4	1	0							0					0							0	0	0	0	0	0		0		0		0		0		0			0
4340	twin	30	0	30	100	3	0	0		4	1	0							0					0							0	0	0	0	0	0		0		0		0		0		0			0
4340	twin	30	0	30	100	3	0	0		4	1	0							0					0							0	0	0	0	0	0		1	MULTIVITAMINS	0		0		0		0			0
4340	twin	30	0	30	100	3	0	0			1	0							0					0							0	0	0	0	0	0		0		0		0		0		0			0
4340	twin	30	0	30	100	3	0	0		4	1	0							0					0							0	0	0	0	0	0		0		0		0		0		0			0
4340	twin	30	0	30	100	3	0	0		4	1	0							0					0							0	0	0	0	0	0		0		0		0		0		0			0
4340	twin	30	0	30	100	3	0	0		4	1	0							0					0							0	0	0	0	0	0		0		0		0		0		0			0
4342	no	30	0	30	100	3		0		4											1	1	0	1	1	0		0		1	1	0	0	0	0	0		1	MULTIVITAMINS	0		0		0		0			0
4343	no	30										0									0	1	0	1	0	0		0		0	0	0	0	0	0	0		1	MULTIVITAMINS	0		0		0		0			0
4343	no	30																			0	1	0	1	0	0		0		0	0	0	0	0	0	0		1	MULTIVITAMINS	0		0		0		0			0
4343	no	30									1								0					0							0	0	0	0	0	0		0		0		0		0		0			0
4343	no	30									1	0							0					0							0	0	0	0	0	0		0		0		0		0		0			0
4343	no	30									1	0							0					0							1	0	0	0	0	0		1	MULTIVITAMINS	0		0		0		0			0
4343	no	0									1	7												0							0	0	0	0	0	0		0		0		0		0		0			0
4344	no	0									1	4							1	2				0							0	0	0	0	0	0		0		0		0		0		0			0
4345	no	30	10	17	65	2	0	1	10	4											1	1	0	1	1	0		0		0	1	0	0	0	0	0		1	MULTIVITAMINS	0		0		0		0			0
4345	no	30	0	30	100	2	0	0		4											1	1	0	1	1	0		0		0	1	0	0	0	0	0		1	MULTIVITAMINS	0		0		0		0			0
4345	no	30	0	23	100	2	0	0		3	1	0							0		1	1	0	1	1	0		0		0	1	0	0	0	0	0		0		0		0		0		0			0
4345	no	30	0	30	100	2	0	0		4	1	0							0		1	1	0	1	1	0		0		0	1	0	0	0	0	0		1	MULTIVITAMINS	0		0		0		0			0
4345	no	30	0	30	100	2	0	0		4	1								0		1	1	0	1	1	0		0		0	1	0	0	0	0	0		1	MULTIVITAMINS	0		0		0		0			0
4345	no	30	0	30	100	2	0	0		4	1								0		1	1	0	1	1	0		0		0	1	0	0	0	0	0		1	MULTIVITAMINS	0		0		0		0			0
4345	no	30	0	30	100	2	0	0		4	1	0							0		1	1	0	1	1	0		0		0	1	0	0	0	0	0		0		0		0		0		0			0
4345	no	30	0	30	100	2	0	0		4	1	0							0		1	1	0	1	1	0		0		0	1	0	0	0	0	0		0		0		0		0		0			0
4346	no	30																			1	1	0	1	1	0		0		0	1	0	0	0	0	0		1	MULTIVITAMINS	0		0		0		0			0
4346	no	30									1	5							0		1	1	0	1	1	0		0		0	1	0	0	0	0	0		1	MULTIVITAMINS	0		0		0		0			0
4346	no	30									0										1	1	0	1	1	0		0		0	1	0	0	0	0	0		0		0		0		0		0			0
4346	no	30									0					1	8	FORMULA	1		1	1	0	1	1	0		0		0	1	0	0	0	0	0		1	MULTIVITAMINS	0		0		0		0			0
4346	no	30									0		1		Formula						1	1	0	1	1	0		0		0	1	0	0	0	0	0		1	MULTIVITAMINS	0		0		0		0			0
4346	no	30									0		1		FORMULA						1	1	0	1	1	0		0		0	1	0	0	0	0	0		1	MULTIVITAMINS	0		0		0		0			0
4346	no	30									0										1	1	0	1	1	0		0		0	1	0	0	0	0	0		0		0		0		0		0			0
4347	no	30	10	20	90	3	0	0		2											0	0	0	1	1	1	ATRIPLA	0		0	1	0	1	1	0	0		1	MULTIVITAMINS	0		0		0		0			0
4347	no	30																			0	0	0	1	1	1	ATRIPLA	0		0	1	0	1	1	0	0		1	MULTIVITAMINS	0		0		0		0			0
4347	no	30	0	0	0	0				1	1								0		0	0	0	1	1	1	ATRIPLA	1		0	1	0	0	0	0	0		1	MULTIVITAMINS	0		0		0		0			0
4347	no	30	0	0	0	0	0			1	0								0		0	0	0	1	1	1	ATRIPLA	0		0	1	0	0	0	0	0		1	MULTIVITAMINS	0		0		0		0			0
4347	no	30									1	0							0		0	0	0	1	1	1	ATRIPLA	0		0	1	0	0	0	0	0		1	MULTIVITAMINS	0		0		0		0			0
4348	no	30	0	27	100	3	0	0		4											0	1	0	1	1	0		0		0	1	0	0	0	0	0		0		0		0		0		0			0
4348	no	30	0	31	100	2	0	1	4	4	1	0							0		0	1	0	1	1	0		0		0	1	0	0	0	0	0		0		0		0		0		1	GENERALIZED BODY PAIN		0
4348	no	30	0	0							1								0					0							1	0	0	0	0	0		1	MULTIVITAMINS	0		0		0		0			0
4348	no	30	0	15	100	2	0	0		4	1								0					0							1	0	0	0	0	0		1	MULTIVITAMINS	0		0		0		0			0
4348	no	0									0													0							1	0	0	0	0	0		0		0		0		0		0			0
4349	no	30	0	30	100	3	0	0		3											0	1	0	1	0	0		0		0	1	0	0	0	0	0		1	MULTIVITAMINS	0		0		0		0			0
4349	no	30	0	30	100	3	0	0		4	1								0					0							1	0	0	0	0	0		1	MULTIVITAMINS	0		0		0		0			0
4349	no	30	0	30	100	2	0	0		4	1	0							0					0							1	0	0	0	0	0		0		0		0		0		0			0
4349	no	30	0	29	100	3	0	0		3	1	0							0					0							1	0	0	0	0	0		0		0		0		0		0			0
4349	no	30	0	30	100	3	0	0		3	1	0							0					0							1	0	0	0	0	0		0		0		0		0		0			0
4349	no	30	0	30	100	3	0	0		4	1	0							0					0							1	0	0	0	0	0		1	MULTIVITAMINS	0		0		0		0			0
4349	no	30	0	30	100	3	0	0			1	0							0					0							1	0	0	0	0	0		1	MULTIVITAMINS	0		0		0		0			0
4350	no	30	0	30	100	2	1	0		4	0										0	1	0	1	1	0		0		0	1	0	0	0	0	0		0		0		0		0		0			0
4350	no	30	0	30	100	2	0	0		4	1	0							0					0							0	0	0	0	0	0		1	MULTIVITAMINS	0		0		0		0			0
4350	no	30	0	30	100	2	0	0		4	1								0					0							0	0	0	0	0	0		1	MULTIVITAMINS	0		0		0		0			0
4350	no	30	0	30	100	2	0	0		4	1	0							0					0							1	0	0	0	0	0		0		0		0		0		0			0
4350	no	30	0	30	100	2	0	0		4	1								0					0							0	0	0	0	0	0		1	MULTIVITAMINS	0		0		0		0			0
4350	no	30	0	30	100	2	0	0		4	1	0							0					0							1	0	0	0	0	0		1	MULTIVITAMINS	0		0		0		0			0
4350	no	30	0	30	100	2	0	0		4	1	0							0					0							0	0	0	0	0	0		0		0		0		0		0			0
4351	no	30																			1	1	0	1	1	0		0		0	1	0	0	0	0	0		0		0		0		0		0			0
4351	no	30									1	0							0		1	1	0	1	1	0		0		0	1	0	0	0	0	0		0		0		0		0		1		GENERALIZED BODY WEAKNESS	0
4352	no	30									0	0									0	1	0	1	0	0		0		0	1	0	0	0	0	0		1	MULTIVITAMINS	0		0		0		0			0
4352	no	30									1	0							0					0							1	0	0	0	0	0		1	MULTIVITAMINS	0		0		0		0			0
4352	no	30									1	0							0					0							1	0	0	0	0	0		1	MULTIVITAMINS	0	0	0		0		0			0
4352	no	30									1	0							0					0							0	0	0	0	0	0		1	MULTIVITAMINS	0		0		0		0			0
4352	no	30									1	0							0					0							0	0	0	0	0	0		1	MULTIVITAMINS	0		0		0		0			0
4352	no	30									1	0							0					0							0	0	0	0	0	0		1	MULTIVITAMINS	0		0		0		0			0
4352	no	30									1								0					0							0	0	0	0	0	0		1	MULTIVITAMINS	0		0		0		0			0
4353	no	30									0	0									0	1	0	1	0	0		0		0	1	0	1	1	0	0		0		0		0		0		0			0
4354	no	30	0	28	100	3	0	1	2	4	0	0									0	1	0	1	0	0		0		0	1	0	0	0	0	0		1	MULTIVITAMINS	0		0		0		0			0
4354	no	30	0	30	100	3	0	0		4	0										0	1	0	1	0	0		0		0	1	0	0	0	0	0		1	MULTIVITAMINS	0		0		0		0			0
4354	no	30	6	24	97	3	0	0		4	1													0							1	0	0	0	0	0		0		0		0		0		0			0
4354	no	30	0	30	100	3	0	0		4	0	0												0							1	0	0	0	0	0		1	MULTIVITAMINS	0		0		0		0			0
4354	no	30	0	30	100	3	0	0		4	0	0												0							1	0	0	0	0	0		0		0		0		0		0			0
4354	no	30	0	30	100	3	0	0			0													0							1	0	0	0	0	0		0		0		0		0		0			0
4354	no	30	0	30	100	3	0	0		4	0													0							1	0	0	0	0	0		1	MULTIVITAMINS	0		0		0		0			0
4354	no	30	0	30	100	3	0	0		4	0													0							1	0	0	0	0	0		1	MULTIVITAMINS	0		0		0		0			0
4355	no	30																			0	1	0	1	0	0		0		0	1	0	1	1	0	0		0		0		0		0		0			0
4355	no	30									1	0							0					0							1	0	0	0	0	0		1	MULTIVITAMINS	0		0		0		0			0
4355	no	30									1	0							0					0							1	0	0	0	0	0		0		0		0		0		0			0
4355	no	30									1	0							0					0							1	0	0	0	0	0		0		0		0		0		0			0
4355	no	0									0													0							1	0	0	0	0	0		0		0		0		0		0			0
4356	no	30									0										0	1	0	1	0	0		0		0	1	0	1	1	0	0		0		0	0	0		0		0			0
4356	no	30									1	0							0					0							1	0	1	0	0	0		0		0		0		0		0			0
4356	no	30									1	0												0							1	0	0	0	0	0		1	MULTIVITAMINS	0		0		0		0			0
4356	no	30									1	0							0					0							1	0	0	0	0	0		1	MULTIVITAMINS	0		0		0		0			0
4356	no	30									1	0												0							1	0	0	0	0	0		1	MULTIVITAMINS	0		0		0		0			0
4356	no	30									0					1	6	BABY FORMULA			0	1	0	1	0	0		0		0	1	0	0	0	0	0		0		0		0		0		0			0
4356	no	0									0													0							0	0	0	0	0	0		0		0		0		0		0			0
4357	no	30	0	29	100	3	0	0		4	0										0	1	0	1	0	0		0		0	0	0	0	0	0	0		0		0		0		0					0
4357	no	30	0	30	100	3	0	0		4	1	0							0		0	1	0	1	0	0		0		0	0	0	0	0	0	0		0		0		0		0		0			0
4357	no	30	0	27	100	3	0	0		4	1	0							0		0	1	0	1	0	0		0		0	0	0	0	0	0	0		0		0		0		0		0			0
4357	no	30	0	30	100	3	0	0		4	1	0							0		1	1	0	1	1	0		0		0	0	0	0	0	0	0		1	MULTIVITAMINS	0		0		0		0			0
4357	no	30	0	0	0	0					1	0							0		1	1	0	1	1	0		0		0	0	0	0	0	0	0		1	MULTIVITAMINS	0		0		0		0			0
4357	no	30	0	0	0	0					1	0							0		1	1	0	1	1	0		0		0	0	0	0	0	0	0		1	MULTIVITAMIN	0		0		0		0			0
4358	no	30	0	30	100	3	0	0		4	0										1	1	0	1	1	0		0		0	1	0	0	0	0	0		1	MULTIVITAMINS	0		0		0		0			1
4358	no	30	0	30	100	3	0	0		4	1	0							0		1	1	0	1	1	0		0		0	1	0	0	0	0	0		1	MULTIVITAMINS	0		0		0		0			0
4358	no	30	0	30	100	3	0	0		3	1	0							0		1	1	0	1	1	0		0		0	1	0	0	0	0	0		1	MULTIVITAMINS	0		0		0		0			0
4358	no	30	0	30	100	3	0	0			1	0							0		1	1	0	1	1	0		0		0	0	0	0	0	0	0		1	MULTIVITAMINS	0		0		0		0			0
4358	no	30	0	18	100	3	0	0		4	1	0							0		1	1	0	1	1	0		0		0	1	0	0	0	0	0		1	MULTIVITAMINS	0		0		0		0			0
4358	no	30	0	30	100	3	0	0		4	1	0									1	1	0	1	1	0		0		0	1	0	0	0	0	0		1	MULTIVITAMINS	0	0	0		0		0			0
4358	no	30	0	30	100	3	0	0		4	1	0							0		1	1	0	1	1	0		0		0	1	0	0	0	0	0		1	MULTIVITAMIN	0		0		0		0			0
4358	no	30	0	30	100	3	0	0		4	1	0							0		1	1	0	1	1	0		0		0	1	0	0	0	0	0		1	MULTIVITAMIN	0		0		0		0			0
4359	no	30									0													0							0	0	0	0	0	0		1	MULTIVITAMINS	0		0		0		0			0
4359	no	30																						0							0	0	0	0	0	0		1	MULTIVITAMINS	0		0		0		0			0
4359	no	30									0	0												0							1	0	0	0	0	0		1	MULTIVITAMINS	0		0		0		0			0
4359	no	30									0	0												0							1	0	0	0	0	0		0		0		0		0		0			0
4359	no	30									0	0												0							1	0	0	0	0	0		0		0		0		0		0			0
4361	no	43									0	0									1	1	0	1	1	0		0		0	1	0	1	0	0	0		0		0		0		0		0			0
4361	no	30									1	7							0		1	1	0	1	1	0		0		0	1	0	0	0	0	0		0		0		0		0		0			0
4361	no	30									1	0							0		1	1	0	1	1	0		0		0	1	0	0	0	0	0		0		0		0		0		0			0
4361	no	30									1	0							0		1	1	0	1	1	0		0		0	1	0	0	0	0	0		0		0		0		0		0			0
4361	no	30									1	0							0		1	1	0	1	1	0		0		0	1	0	0	0	0	0		1	MULTIVITAMINS	0		0		0		0			0
4361	no										1								0		1	1	0	1	1	0		0		0	1	0	0	0	0	0		1	MULTIVITAMIN	0		0		0		0			0
4361	no	30									1	4							0		1	1	0	1	1	0		0		0	1	0	0	0	0	0		0		0		0		0		0			0
4362	no	30	0	30	100	3	0	0		4											0	1	0	1	0	0		0		0	1	0	0	0	0	0		1	MULTIVITAMINS	0		0		0		0			0
4362	no	30	0	11	100	3	0	0		4											0	1	0	1	0	0		0		0	1	1	0	0	0	0		1	MULTIVITAMINS	0		0		0		0			0
4362	no	30	0	10	100	3	0	0		4	1	0							0					0							1	0	0	0	0	0		1	MULTIVITAMINS	0		0		0		0			0
4362	no	30	0	26	100	3	0	0		4	1	0							0					0							1	0	0	0	0	0		0		0		0		0		0			0
4362	no	30	0	30	100	3	0	0		4	1	0							0					0							1	0	0	0	0	0		1	MULTIVITAMINS	0		0		0		0			0
4362	no	30	0	30	100	3	0	0			0	0				1		MILK/PORRIDGE						0							0	0	0	0	0	0		1	MULTIVITAMINS	0		0		0		0			0
4362	no	30	0	30	100	3	0	0		4	0					1		MILK/PORRIDGE						0							0	0	0	0	0	0		1	MULTIVITAMINS	0		0		0		0			0
4362	no	30	0	30	100	3		0		4	0													0							0	0	0	0	0	0		0		0		0		0		0			0
4363	no	30	0	25	100	2	0	0		4											0	1	0	1	0	0		0		0	1	0	1	1	0	0		1	MULTIVITAMINS	0		0		0		0			0
4363	no	30	0	30	100	2	0	0		4	1	0							1	2	1	1	0	1	1	0		0		0	0	0	1	1	0	0		0		0		0		0		0			0
4363	no	30	0	30	100	2	0	0		4	1	0									1	1	0	1	1	0		0		0	1	0	0	0	0	0		1	MULTIVITAMINS	0		0		0		0			0
4363	no	30	0	26	100	2	0	0		4	1	0							0		1	1	0	1	1	0		0		0	1	0	1	1	0	0		0		0		0		0		0			0
4363	no	30	0	30	100	2	1	0		4	1								0		0	1	0	1	0	0		0		0	1	0	0	0	0	0		0		0		0		0		0			0
4363	no	30	0	31	100	2	0	0		4	1	0							0		1	1	0	1	1	0		0		0	1	0	0	0	0	0		1	MULTIVITAMINS	0		0		0		0			0
4363	no	30									1	5							0		0	1	0	1	0	0		0		0	1	0	0	0	0	0		0		0		0		0		0			0
4364	no	30	0	30	100	2	0	0		4											0	0	0	1	1	0		0		1	1	0	0	0	0	0		1	MULTIVITAMINS	0		0		0		0			0
4364	no	30	0	30	100	2	0	0		4	1								0		0	0	0	1	1	0		0		1	1	0	0	0	0	0		1	MULTIVITAMINS	0		0		0		0			0
4364	no	30	0	30	100	2	0	0		4	1	0							0		0	0	0	1	1	0		0		1	1	0	0	0	0	0		1	MULTIVITAMINS	0		0		0		0			0
4364	no	30	0	30	100	2	0	0		4	1	0							0		0	0	0	1	1	0		0		1	0	0	0	0	0	0		0		0		0		0		0			0
4364	no	30	0	30	100	2	0	0		4	1	0							0		0	0	0	1	1	0		0		1	0	0	0	0	0	0		0		0		0		0		0			0
4364	no	0	0	30	100	2	0	0		4	1	0							0		0	0	0	1	1	0		0		1	0	0	0	0	0	0		0		0		0		0		0			0
4364	no	30	0	30	100	2	0	0		4	1								0		0	0	0	1	1	0		0		1	0	0	0	0	0	0		1	MULTIVITAMINS	0		0		0		0			0
4364	no	30	0	30	100	2	0	0		4	0										0	0	0	1	1	0		0		1	0	0	0	0	0	0		0		0		0		0		0			0
4365	no	30																			1	1	0	1	1	0		0		0	1	0	0	0	0	0		1	MULTIVITAMINS	0		0		0		0			0
4365	no	30									1	0							0		1	0	0	1	1	0		0		0	1	0	0	0	0	0		0		0		0		0		0			0
4365	no	30									1	6									1	1	0	1	1	1	ABC	0		0	1	0	0	0	0	0		0		0		0		0		0			0
4365	no	30									1	0							0		0	1	0	1	1	1	ABACAVIR	0		0	0	0	0	0	0	0		0		0		0		0		0			0
4365	no	30									1	0							0		1	1	0	1	1	0		0		0	0	0	0	0	0	0		0		0		0		0		0			0
4365	no	30									1	5							0		0	1	0	1	1	0		0		0	0	0	0	0	0	0		0		0		0		0		0			0
4365	no	30									0					1		MILK/PORRIDGE			1	0	0	1	1	0		0		0	1	0	0	0	0	0		1	MULTIVITAMINS	0		0		0		0			0
4366	no	30																			0	0	0	1	1	0		0		1	1	0	0	0	0	0		1	MULTIVITAMINS	0		0		0		0			0
4366	no	30									0					1		FORMULA FEEDING			0	0	0	1	1	0		0		1	1	0	0	0	0	0		1	MULTIVITAMINS	0		0		0		0			0
4367	no	30	0	30	100	2	0	0		4	0	0									1	1	0	1	1	0		0		0	1	0	0	0	0	0		1	MULTIVITAMINS	0		0		0		0			0
4367	no	30	0	22	100	2	0	0		4	0	0									1	1	0	1	1	0		0		0	0	0	0	0	0	0		1	MULTIVITAMINS	0		0		0		0			0
4367	no	30	0	30	100	2	0	0		4	1	0							0		1	1	0	1	1	0		0		0	1	0	0	0	0	0		0		0		0		0		0			0
4367	no	30	0	30	100	1	0	0		4	1								0		1	1	0	1	1	0		0		0	1	0	0	0	0	0		1	MULTIVITAMINS	0		0		0		0			0
4367	no	30	0	30	100	1	0	0		4	1								0		1	1	0	1	1	0		0		0	1	0	0	0	0	0		1	MULTIVITAMINS	0		0		0		0			0
4367	no	30	0	25	90	1	0	0		4	1								0		1	1	0	1	1	0		0		0	1	0	0	0	0	0		1	MULTIVITMANIS	0	0	0		0		0			0
4367	no	30	0	30	100	1	0	0		4	1								0		1	1	0	1	1	0		0		0	1	0	0	0	0	0		1	MULTIVITAMINS	0		0		0		0			0
4367	no	30	0	26	100		0	0		4	0		1	4	PORRIDGE, MILK POWDER	1		AVOCADO, BANANA RIPE, ORANGE						0							1	0	0	0	0	0		1	MULTIVITAMINS	0		0		0		0			0
4368	no	30	0	30	100	2	0	0		4	0	0									0	1	0	1	0	0		0		0	1	0	0	0	0	0		1	MULTIVITAMINS	0		0		0		0			0
4368	no	30	0	30	100	2	0	0		4	0										0	1	0	1	0	0		0		0	1	0	0	0	0	0		1	MULTIVITAMINS	0		0		0		0			0
4368	no	30	0	24	100	1	0	0		4	1	0							0					0							1	0	0	0	0	0		0		0		0		0		0			0
4368	no	30	0	30	100	1	0	0		4	1								0					0							1	0	0	0	0	0		0		0		0		0		0			0
4368	no	30	0	30	100	1	0	0		4	1	0							0					0							1	0	0	0	0	0		0		0		0		0		0			0
4368	no	30	0	30	100	1	0	0		4	1								0					0							1	0	0	0	0	0		1	MULTIVITAMIN	0		0		0		0			0
4368	no	30	0	30	100	1	0	0		4	1	0							0					0							1	0	0	0	0	0		1	MULTIVITAMINS	0		0		0		0			0
4368	no	30	0	30	100	2	0	0		4	1	0							0					0							1	0	0	0	0	0		1	MULTIVITAMINS	0		0		0		0			0
4369	no	30									0										0	1	0	1	0	0		0		0	1	0	0	0	0	0		1	MULTIVITAMINS	0		0		0		0			0
4369	no	30									1	0							0		0	1	0	1	0	0		0		0	1	0	0	0	0	0		0		0		0		0		0			0
4369	no	30									1								0					0							1	0	0	0	0	0		1	MULTIVITAMINS	0	0	0		0		0			0
4369	no	30									1	0							0					0							1	0	0	0	0	0		0		0		0		0		0			0
4369	no	30									1	0												0							1	0	0	0	0	0		1	MULTIVITAMINS	0		0		0		0			0
4369	no	30									1	0							0					0							1	0	0	0	0	0		0		0		0		0		0			0
4369	no	30									1	0							0					0							1	0	0	0	0	0		1	MULTIVITAMINS	0		0		0		0			0
4369	no	30									0					1	3	MILK	1	3				0							0	0	0	0	0	0		1	MULTIVITAMINS	0	0	0		0		0			0
4370	no	30																			1	1	0	1	1	0		0		0	1	0	0	0	0	0		1	MULTIVITAMINS	0		0		0		0			0
4370	no										1	0	1	2	MAIZE PORRIDGE						1	1	0	1	1	0		0		0	1	0	0	0	0	0		0		0	0	0		0		0			0
4370	no	0											1	2	MAIZE PORRIDGE				1		1	1	0	1	1	0		0		0	1	0	0	0	0	0		0		0		0		0		0			0
4371	no	30																			1	1	0	1	1	0		0		0	1	0	0	0	0	0		1	MULTIVITAMINS	0		0		0		0			0
4371	no	27									1								0		1	1	0	1	1	0		0		0	1	0	0	0	0	0		1	MULTIVITAMINS	0		0		0		0			0
4371	no	30									1								0		1	1	0	1	1	0		0		0	1	0	0	0	0	0		1	MULTIVITAMINS	0		0		0		0			0
4371	no	30									1	0							0		1	1	0	1	1	0		0		0	1	0	0	0	0	0		0		0		0		0		0			0
4372	no	30	0	30	100	2	0	0		3	0	0									0	1	0	1	0	0		0		0	1	0	0	0	0	0		1	MULTIVITAMINS	0		0		0		0			0
4372	no	30	0	24	90	3	0	0		4	0		1		FORMULA									0							0	0	0	0	0	0		1	MULTIVITAMINS	0		0		0		0			0
4372	no	30	0	26	100	3	0	0		4	0													0							0	0	0	0	0	0		0		0	0	0		0		0			0
4372	no	30	0	28	100	3	0	0		4	0													0							0	0	0	0	0	0		1	MULTIVITAMINS	0		0		0		0			0
4372	no	0	0	30	100	3	0	0		4	0													0							0	0	0	0	0	0		1	MULTIVITAMINS	0		0		0		0			0
4372	no	30	0	30	100	2	0	0		4	0					1		PORRIDGE/MILK						0							0	0	0	0	0	0		1	MULTIVITAMINS	0		0		0		0			0
4372	no	30	0	30	100		0	0		3	0													0							0	0	0	0	0	0		0		0		0		0		0			0
4373	no	30																			1	1	0	1	1	0		0		0	1	0	0	0	0	0		0		0		0		0		0			0
4373	no	30																			1	1	0	1	1	0		0		0	1	0	0	0	0	0		1	MULTIVITAMINS	0		0		0		0			0
4373	no	30									1	0									1	1	0	1	1	0		0		0	1	0	0	0	0	0		0		0		0		0		0			0
4373	no	30									1	0							0		1	1	0	1	1	0		0		0	1	0	0	0	0	0		1	MULTIVITAMIN	0		0		0		0			0
4373	no	30									1								0		1	1	0	1	1	0		0		0	1	0	0	0	0	0		1	MULTIVITAMIN	0		0		0		0			0
4373	no	30									0										1	1	0	1	1	0		0		0	1	0	0	0	0	0		0		0		0		0		0			0
4373	no	28									0		1	5	MILK	1	2	PORRIDGE	1	1	1	1	0	1	1	0		0		0	1	0	0	0	0	0		1	MULTIVITAMINS	0		0		0		0			0
4373	no	30									0		1	2	MILK	1	4	PORRIDGE	1	0	1	1	0	1	1	0		0		0	1	0	0	0	0	0		1	MULTIVITAMINS	0		0		0		0			0
4374	no	30																			1	1	0	1	1	0		0		0	0	0	0	0	0	0		0		0		0		0		0			0
4374	no	30									1	0							0		1	1	0	1	1	0		0		0	1	0	0	0	0	0		1	MULTIVITAMINS	0		0		0		0			0
4374	no	30									1	0							0		1	1	0	1	1	0		0		0	1	0	0	0	0	0		1	MULTIVITAMINS	0		0		0		0			0
4374	no	30									1	0									1	1	0	1	1	0		0		0	1	0	0	0	0	0		1	MULTIVITAMINS	0		0		0		0			0
4374	no	30									1										1	1	0	1	1	0		0		0	1	0	0	0	0	0		1	MULTIVITAMINS	0		0		0		0			0
4374	no	30									1	0							0		1	1	0	1	1	0		0		0	0	0	0	0	0	0		1	MULTIVITAMINS	0		0		0		0			0
4374	no	30									1	0							0		1	1	0	1	1	0		0		0	0	0	0	0	0	0		1	MULTIVITAMINS	0		0		0		0			0
4375	no	30									1								0		1	1	0	1	1	0		0		0	1	0	0	0	0	0		1	MULTIVITAMINS	0		0		0		0			0
4375	no	30									1	0							0		1	1	0	1	1	0		0		0	0	0	0	0	0	0		1	MULTIVITAMINS	0		0		0		0			0
4375	no	30									1	0									1	1	0	1	1	0		0		0	1	0	0	0	0	0		1	MULTIVITAMINS	0		0		0		0			0
4375	no	30									1								0		1	1	0	1	1	0		0		0	1	0	0	0	0	0		1	MULTIVITAMINS	0		0		0		0			0
4375	no	30									1	0							0		1	1	0	1	1	0		0		0	1	0	0	0	0	0		1	MULTIVITAMINS	0		0		0		0			0
4375	no	30									1	8							0		1	1	0	1	1	0		0		0	1	0	0	0	0	0		0		0		0		0		0			0
4376	no	30	0	10	100	2	0	0		4	0										0	1	0	1	0	0		0		0	1	0	0	0	0	0		1	MULTIVITAMINS	0		0		0		0			0
4376	no	30	0	30	100	2	0	0		4	1	0							0		0	1	0	1	0	0		0		0	1	0	0	0	0	0		0		0		0		0		0			0
4376	no	30	0	30	100	2	0	0		3	1	0							0					0							0	0	0	0	0	0		0		0		0		0		0			0
4376	no	30	0	25	97	2	0	0		4	1	0							0					0							0	0	0	0	0	0		1	MULTIVITAMINS	0		0		0		0			0
4376	no	30	0	30	100	2	0	0		4	1	0							0					0							0	0	0	0	0	0		1	MULTIVITAMINS	0		0		0		0			0
4376	no	30	0	29	100	2	0	0		4	1	0							0					0							0	0	0	0	0	0		0		0		0		0		0			0
4376	no	30	0	30	100	2	0	0		4	1	4				1	3	MILK						0							0	0	0	0	0	0		0		0		0		0		0			0
4377	no	30	0	30	100	2	0	0		4	0										1	1	0	1	1	0		0		0	1	0	0	0	0	0		1	MULTVITAMINS	0	0	0		0		0			0
4377	no		0	27	100	2	1	0		4	1	0							0		1	1	0	1	1	0		0		0	1	0	1	1	0	0		0		0		0		0		0			0
4377	no	30	0	30	100	2		0		4	1								0		1	1	0	1	1	0		0		0	1	0	0	0	0	0		1	MULTIVITAMIN	0		0		0		0			0
4377	no	30	0	30	100	2	0	0		4	1	0							0		1	1	0	1	1	0		0		0	0	0	0	0	0	0		0		0		0		0		0			0
4377	no	0	0	0							0										1	1	0	1	1	0		0		0	0	0	0	0	0	0		0		0		0		0		0			0
4378	no	30	0	30	100	2	0	0		4											0	1	0	1	0	0		0		0	1	0	1	1	0	0		0		0		0		0		0			0
4378	no	30	1	29	100	3	0	0		4											0	1	0	1	0	0		0		0	1	0	0	0	0	0		1	MULTIVITAMINS	0	0	0		0		0			0
4378	no	30	0	20	100	2	0	0		3	1								0		0	1	0	1	0	0		0		0	1	0	0	0	0	0		0		0	0	0		0		0			0
4378	no	30		27	90	1	0	0			1	0							0					0							1	0	0	0	0	0		1	MULTIVITAMINS	0		0		0		0			0
4378	no	30	0	30	100	1	1	0		4	0	3												0							1	0	0	0	0	0		1	MULTIVITAMINS	0		0		0		0			0
4378	no	30	0	30	100	1	0	0		3	0													0							1	0	0	0	0	0		1	MULTIVITAMINS	0		0		0		0			0
4378	no	30	0	30	100	2	0	0		4	0		1	6	MILK	1	2	PORRIDGE	1	3				0							1	0	0	0	0	0		1	MULTIVITAMINS	0		0		0		0			0
4378	no	30	0	30	100	2	0	0			0		1		MILK, PORRIDGE				1	4				0							1	0	0	0	0	0		1	MULTIVITAMINS	0		0		0		0			0
4379	no	30	0	26	100	2	0	0		3											1	1	0	1	1	0		0		0	1	0	0	0	0	0		0		0		0		0		0			0
4379	no	30	0	28	100	2	0	0		4											1	1	0	1	1	0		0		0	1	0	0	0	0	0		1	MULTIVITAMINS	0		0		0		0			0
4379	no	30	0	25	100	2	0	0		3	1	0							0		1	1	0	1	1	0		0		0	1	0	0	0	0	0		0		0		0		0		0			0
4379	no	0	0	0							1	5							0		1	1	0	1	1	0		0		0	1	0	0	0	0	0		0		0		0		0		0			0
4379	no	30	0	28	100	2	0	0		4	1	0							0		1	1	0	1	1	0		0		0	1	0	0	0	0	0		1	MULTIVITAMINS	0	0	0		0		0			0
4379	no	30	0	30	100	2	0	0		4	1	0							0		1	1	0	1	1	0		0		0	1	0	0	0	0	0		1	MULVITAMINS	0		0		0		0			0
4379	no	30	0	30	100	2	0	0		4	1	0							0		1	1	0	1	1	0		0		0	1	0	0	0	0	0		1	MULTIVITAMINS	0		0		0		0			0
4380	no	30																			1	1	0	1	1	0		0		0	1	0	0	0	0	0		0		0		0		0		0			0
4380	no	30									1	0									1	1	0	1	1	0		0		0	1	0	0	0	0	0		1	MULTIVITAMINS	0		0		0		0			0
4380	no	30									1	0							0		1	1	0	1	1	0		0		0	1	0	0	0	0	0		0		0		0		0		0			0
4380	no	30									1	0							0		1	1	0	1	1	0		0		0	1	0	0	0	0	0		0		0		0		0		0			0
4380	no	30									1	0							0		1	1	0	1	1	0		0		0	1	0	0	0	0	0		0		0		0		0		0			0
4380	no	30									1	0							0		1	1	0	1	1	0		0		0	1	0	0	0	0	0		1	MULTIVITAMINS	0	0	0		0		0			0
4380	no	30									1	0							0		1	1	0	1	1	0		0		0	1	0	0	0	0	0		1	MULTIVITAMINS	0		0		0		0			0
4381	no	30	0	30	100	3	0	0		4														1							1	0	0	0	0	0		1	MULTIVITAMINS	0		0		0		0			0
4381	no	30	0	30	100	3	0	0		4											0	1	0	1	0	0		0		0	1	0	0	0	0	0		1	MULTIVITAMINS	0		0		0		0			0
4381	no	30	0	30	100	3	0	0		4	1	0									0	1	0	1	0	0		0		0	1	0	0	0	0	0		1	MULTIVITAMINS	0		0		0		0			0
4381	no	30	0	30	100	3	0	0		4	1								0					0							1	0	0	0	0	0		1	MULTIVITAMINS	0		0		0		0			0
4381	no	30	0	30	100	3	0	0		4	1								0					0							1	0	0	0	0	0		1	MULTIVITAMINS	0		0		0		0			0
4381	no	30	0	30	100	3	0	0		4	1	0							0					0							1	0	0	0	0	0		1	MULTIVITAMINS	0	0	0		0		0			0
4381	no	30	0	30	100	3	0	0		4	1	0							0					0							1	0	0	0	0	0		1	MULTIVITAMINS	0		0		0		0			0
4381	no	30	0	16	100	3	0	0		4	1								0					0							1	0	0	0	0	0		1	MULTIVITAMINS	0		0		0		0			0
4382	no	30	0	27	100	3	0	0		4	0										1	1	0	1	1	0		0		0	1	0	0	0	0	0		1	MULTIVITAMINS	0		0		0		0			0
4382	no	30	0	25	100	2	0	0		4											1	1	0	1	1	0		0		0	1	0	0	0	0	0		1	MULTIVITAMINS	0		0		0		0			0
4382	no	30	0	30	100	2	0	0		4	1	0							0		1	1	0	1	1	0		0		0	1	0	0	0	0	0		0		0		0		0		0			0
4382	no	30	0	30	100	2	0	0		4	1								0		1	1	0	1	1	0		0		0	1	0	0	0	0	0		1	MULTIVITAMINS	0		0		0		0			0
4382	no	30	0	29	100	2	0	0		4	1								0		1	1	0	1	1	0		0		0	1	0	0	0	0	0		1	MULTIVITAMINS	0		0		0		0			0
4382	no	30	0	30	100	2	0	0		4	1								0		1	1	0	1	1	0		0		0	1	0	0	0	0	0		1	MULTIVITAMINS	0		0		0		0			0
4382	no	30	0	28	100	2	0	0		4	0										1	1	0	1	1	0		0		0	1	0	0	0	0	0		1	MULTIVITAMINS	0		0		0		0			0
4383	no	30									1	0							0					0							1	0	0	0	0	0		1	MULTIVITAMINS	0		0		0		0			0
4383	no	30									1	0							0					0							1	0	0	0	0	0		1	MULTIVITAMINS	0		0		0		0			0
4383	no	30									1	0							0					0							1	0	0	0	0	0		0		0		0		0		0			0
4383	no	30									1	0							0					0							1	0	0	0	0	0		1	MULTIVITAMINS	0		0		0		0			0
4383	no	30									1	0							0					0							1	0	0	0	0	0		1	MULTIVITAMINS	0		0		0		0			0
4383	no	30									1	0							0					0							1	0	0	0	0	0		1	MULTIVITAMINS	0		0		0		0			0
4383	no										0													0							1	0	0	0	0	0		1	MULTIVITAMIN	0		0		0		0			0
4384	twin	30																			0	1	0	1	0	0		0		0	1	0	1	1	0	0		1	MULTIVITAMINS	0		0		0		0			0
4384	twin	30																			0	1	0	1	0	0		0		0	1	0	0	0	0	0		1	MULTIVITAMINS	0		0		0		0			0
4384	twin	30									1	0							0					0							1	0	0	0	0	0		0		0		0		0		0			0
4384	twin	30									1	0							0					0							1	0	0	0	0	0		0		0		0		0		0			0
4384	twin	30									0		1		MILK / PORRIDGE									0							1	0	0	0	0	0		1	MULTIVITAMINS	0		0		0		0			0
4384	twin	30									0		1		MILK	1		PORRIDGE						0							1	0	0	0	0	0		1	MULTIVITAMINS	0		0		0		0			0
4384	twin	30									0													0							0	0	0	0	0	0		1	MULTIVITAMINS	0		0		0		0			0
4384	twin	30									0													0							0	0	0	0	0	0		1	MULTIVITAMINS	0		0		0		0			0
4384	twin	30									0		1	4	MILK	1	2	PORRIDGE	1	2				0							0	0	0	0	0	0		1	MULTIVITAMINS	0		0		0		0			0
4384	twin	30									0		1	4	MILK	1	2	PORRIDGE	1	2				0							0	0	0	0	0	0		1	MULTIVITAMIN	0		0		0		0			0
4384	twin	30									0													0							0	0	0	0	0	0		1	MULTIVITAMINS	0		0		0		0			0
4384	twin	30									0													0							0	0	0	0	0	0		1	MULTIVITAMINS	0		0		0		0			0
4384	twin	30									0		1	3	MILK	1	3	PORRIDGE	1	3				0							0	0	0	0	0	0		1	MULTIVITAMINS	0		0		0		0			0
4384	twin	30									0		1	3	MILK	1	3	PORRIDGE	1	3				0							0	0	0	0	0	0		1	MULTIVITAMINS	0		0		0		0			0
4385	no	30									1								0		1	1	0	1	1	0		0		0	1	0	0	0	0	0		1	MULTIVITAMINS	0		0		0		0			0
4385	no	30																						0							1	0	0	0	0	0		0		0		0		0		0			0
4385	no	30									1	0							0		1	1	0	1	1	0		0		0	1	0	0	0	0	0		1	MULTIVITAMINS	0		0		0		0			0
4385	no	30									1	0							0		1	1	0	1	1	0		0		0	1	0	0	0	0	0		1	MULTIVITAMINS	0		0		0		0			0
4385	no	30									1	0							0		1	1	0	1	1	0		0		0	1	0	0	0	0	0		0		0		0		0		0			0
4385	no	30									1	0							0		1	1	0	1	1	0		0		0	1	0	0	0	0	0		1	MULTIVITAMINS	0		0		0		0			0
4385	no	30									1	0							0		1	1	0	1	1	0		0		0	1	0	0	0	0	0		1	MULTIVITAMINS	0		0		0		0			0
4385	no	30									1	0							0		1	1	0	1	1	0		0		0	1	0	0	0	0	0		1	MULTIVITAMINS	0	0	0		0		0			0
4385	no	30									1	0							0		1	1	0	1	1	0		0		0	1	0	0	0	0	0		1	MULTIVITAMINS	0		0		0		0			0
4386	no	30	0	18	100	2	0	0		4											1	1	0	1	1	0		0		0	0	0	0	0	0	0		1		0		0		0		0			0
4386	no	30	0	30	100	2	0	0		4	1	0									0	0	1	1	0	1	ATRIPLA	0		0	1	0	0	0	0	0		1	MULTIVITAMINS	0		0		0		0			0
4386	no	30	0	23	100	2	0	0		3	1	0							0		0	0	0	1	0	1	ATRIPLA	0		0	1	0	0	0	0	0		0		0		0		0		0			0
4386	no	30	0	13	100	2	0	0			1	0							0		0	0	0	1	0	1	ATRIPLA	0		0	1	0	0	0	0	0		1	MULTIVITAMINS	0		0		0		0			0
4386	no	30	0	30	100	2	0	0		4	1	0							0		1	1	0	1	1	0		0		0	1	0	0	0	0	0		1	MULTIVITAMINS	0		0		0		0			0
4386	no	30	0	30	100	2	0	0		4	1	0							0		1	1	0	1	1	0		0		0	1	0	0	0	0	0		0		0	0	0		0		0			0
4386	no	30	0	30	100	2	0	0		3	1	0							0		1	1	0	1	1	0		0		0	1	0	0	0	0	0		1	MULTIVITAMINS	0		0		0		0			0
4386	no	30	0	24	100	2	0	0		4	1	0	1	2	PORRIDGE (ONES)				1	2	1	1	0	1	1	0		0		0	1	0	0	0	0	0		1	MULTIVITAMINS	0		0		0		0			0
4387	no	30	0	27	90	2	0	0		4											0	0	0	1	1	1	TREVADA	0		0	1	0	0	0	0	0		1	MULTIVITAMINS	0		0		0		0			0
4387	no	30	0	30	100	2	1	0		4											0	0	0	1	1	1	TRUVADA	0		0	1	0	0	0	0	0		0		0		0		0		0			0
4387	no	30	0	30	100	1	0	0		4	1	0							0		0	0	0	1	1	0		0		0	1	0	0	0	0	0		0		0		0		0		0			0
4387	no	30	0	30	100	2	1	0		4	1	0							0		0	0	0	1	1	1	TRUVADA	0		0	1	0	0	0	0	0		0		0		0		0		0			0
4387	no	30	0	30	100	2	1	0		4	1	0							0		0	0	0	1	1	1	TRUVADA	0		0	1	0	0	0	0	0		0		0		0		0		0			0
4387	no	30	0	30	100	2	0	0		4	1	0							0		0	0	0	1	1	1	TRUVADA	0		0	1	0	0	0	0	0		1	MULTIVITAMINS	0		0		0		0			0
4387	no	30	0	30	100	2	0	0		4	0					1		PORRIDGE/MILK	0		0	0	0	1	1	1	TRUVADA	0		0	1	0	0	0	0	0		1	MULTIVITAMINS	0		0		0		0			0
4387	no	30	0	30	100	2	0	0		4	0		1		PORRIDGE/MILK				1		0	0	0	1	1	1	TRUVADA	0		0	1	0	0	0	0	0		1	MULTIVITAMINS	0		0		0		0			0
4388	no	30																			0	1	0	1	0	0		0		0	1	0	0	0	0	0		1	MULTVITAMIN	0		0		0		0			0
4388	no	30									1	0							0		0	1	0	1	0	0		0		0	1	0	0	0	0	0		0		0		0		0		0			0
4388	no	30									1	0							0		0	1	0	1	0	0		0		0	1	0	0	0	0	0		1	MULTIVITAMIN	0		0		0		0			0
4388	no	30									1	0							0		1	1	0	1	1	0		0		0	1	0	0	0	0	0		1	MULTIVITAMINS	0		0		0		0			0
4389	no	30																						1							1	0	0	0	0	0		1	MULTIVITAMINS	0		0		0		0			0
4389	no	30																			1	1	0	1	1	0		0		0	1	0	0	0	0	0		1	MULTIVITAMINS	0		0		0		0			0
4389	no	30									1	0							0		1	1	0	1	1	0		0		0	0	0	0	0	0	0		1	MULTIVITAMINS	0		0		0		0			0
4389	no	30									1	0							0		1	1	0	1	1	0		0		0	1	0	0	0	0	0		0		0		0		0		0			0
4390	no	30	0	30	100	3	0	0		4	0	0									0	1	0	1	0	0		0		0	1	0	0	0	0	0		0		0		0		0		0			0
4390	no	30	0	30	100	3	0	0		4											0	1	0	1	0	0		0		0	1	0	0	0	0	0		1	MULVITAMINS	0		0		0		0			0
4390	no	30	0	26	100	3	0	0		3	1	0							0		0	1	0	1	0	0		0		0	1	0	0	0	0	0		0		0		0		0		0			0
4390	no	30	0	30	100	3	0	0		4	0										0	1	0	1	0	0		0		0	1	0	0	0	0	0		0		0		0		0		0			0
4390	no	30	0	30	100	3	0	0			1	0							0					0							1	0	0	0	0	0		1	MULTIVITAMINS	0		0		0		0			0
4390	no	30	0	24	100	3	0	0		4	0													0							1	0	0	0	0	0		1	MULTIVITAMINS	0	0	0		0		0			0
4390	no	30	0	0	100	2	0	0		3	0													0							1	0	0	0	0	0		0		0		0		0		0			0
4391	no	30									1	0							0		0	1	0	1	0	0		0		0	1	0	0	0	0	0		1	MULTIVITAMINS	0		0		0		0			0
4391	no	30									1	0							0					0							1	0	0	0	0	0		1	MULTIVITAMINS	0		0		0		0			0
4391	no	30									1	0							0		0	0	0	0	0	0		0		0	1	0	0	0	0	0		0		0		0		0		0			0
4391	no	30									1	0							0					0							1	0	0	0	0	0		1	MULTIVITAMINS	0		0		0		0			0
4391	no	30									0													0							1	0	0	0	0	0		1	MULTIVITAMINS	0		0		0		0			0
4391	no	30									0													0							1	0	0	0	0	0		1	MULTIVITAMINS	0		0		0		0			0
4391	no	30									0													0							1	0	0	0	0	0		1	MULTIVITAMINS	0		0		0		0			0
4392	no	30									1	0												0							0	0	0	0	0	0		0		0		0		0		0			0
4392	no	30									1	0									0	0	0	1	0	0		0		0	1	0	0	0	0	0		1	MULTIVITAMINS	0	0	0		0		0			0
4392	no	30									1	0							0					0							0	0	0	0	0	0		0		0		0		0		0			0
4392	no	30									1	0							0					0							0	0	0	0	0	0		0		0		0		0		0			0
4392	no	30									1	0	1	1	PORRIDGE				1	2				0							0	0	0	0	0	0		1	MULTIVITAMINS	0		0		0		0			0
4393	no	30	0	30	100	2	0	0		4											0	1	0	1	0	0		0		0	1	0	0	0	0	0		1	MULTIVITAMINS	0		0		0		0			0
4393	no	30	0	30	100	2	0	0		4	1	0							0		0	1	0	1	0	0		0		0	1	0	0	0	0	0		1	MULTIVITAMINS	0	0	0		0		0			0
4393	no	30	0	26	100	2	0	0		4	1	0							0					0							1	0	0	0	0	0		1	MULTIVITAMINS	0		0		0		0			0
4393	no	30	0	23	100	2	0	0		4	1	0							0					0							1	0	0	0	0	0		1	MULTIVITAMINS	0	0	0		0		0			0
4393	no	30	0	18	100	2	0	0		4	1								0					0							1	0	0	0	0	0		1		0	0	0		0		0			0
4393	no	30	0	30	100	2	0	0		4	1								0					0							1	0	0	0	0	0		0		0		0		0		0			0
4393	no	30	0	30	100	2	1	0		4	0	0												0							1	0	0	0	0	0		1	MULTIVITAMINS	0		0		0		0			0
4394	no	30																			1	1	0	1	1	0		0		0	1	0	0	0	0	0		1	MULTIVITAMINS	0		0		0		0			0
4394	no	30																			1	1	0	1	1	0		0		0	1	0	0	0	0	0		0		0		0		0		0			0
4394	no	30									1								0		1	1	0	1	1	0		0		0	1	0	0	0	0	0		1	MULTIVITAMINS	0		0		0		0			0
4394	no	30									1	0							0		1	1	0	1	1	0		0		0	1	0	0	0	0	0		0		0		0		0		0			0
4394	no	30									1	0							0		1	1	0	1	1	0		0		0	1	0	0	0	0	0		1	MULTIVITAMINS	0		0		0		0			0
4394	no	30									0										1	1	0	1	1	0		0		0	1	0	0	0	0	0		1	MULTIVITAMINS	0		0		0		0			0
4394	no	30									0	212									1	1	0	1	1	0		0		0	1	0	0	0	0	0		0		0		0		0		0			0
4395	no	30	0	30	100	2	0	0		4	1								0		0	1	0	1	0	0		0		0	1	0	0	0	0	0		1	MULTIVITAMINS	0		0		0		0			0
4395	no	30	0	30	100	2	0	0		4														0							1	0	0	0	0	0		1	MULTIVITAMINS	0		0		0		0			0
4395	no	30	0	30	100	2	0	0		4	1	0							0					0							1	0	1	0	0	0		1	MULTIVITAMINS	0		0		0		0			0
4395	no	30	0	30	100	2	0	0		4	1	0							0					0							1	0	0	0	0	0		1	MULTIVITAMINS	0		0		0		0			0
4395	no	30	0	30	100	2	0	0		4	0													0							1	0	0	0	0	0		1	MULTIVITAMINS	0		0		0		0			0
4395	no	30	0	0	0						0	0												0							1	0	0	0	0	0		1	MULTIVITAMINS	0		0		0		0			0
4395	no	30	0	0	0	0					0	0												0							1	0	0	0	0	0		1	MULTIVITAMINS	0		0		0		0			0
4396	no	30	0	23	90	2	0	0		4	0										1	1	0	1	1	0		0		0	1	0	0	0	0	0		1	MULTIVITAMINS	0		0		0		0			0
4396	twin	30	0	18	100	3	0	0													1	1	0	1	1	0		0		0	1	0	0	0	0	0		0		0		0		0		0			0
4396	twin	30	0	10	100	1	1	0		4	1	0							0		1	1	0	1	1	0		0		0	1	0	0	0	0	0		1	MULTIVITAMINS	0		0		0		0			0
4396	twin	30	0	10	100	1	1	0		4	1	0							0		1	1	0	1	1	0		0		0	1	0	0	0	0	0		1	MULTIVITAMINS	0	0	0		0		0			0
4396	twin	30	0	19	100		0	0			1	0							0		1	1	0	1	1	0		0		0	1	0	0	0	0	0		1	MULTIVITAMINS	0		0		0		0			0
4396	twin	30	0	19	100		0	0			1	0							0		1	1	0	1	1	0		0		0	1	0	0	0	0	0		1	MULTIVITAMINS	0		0		0		0			0
4396	twin	30	0	8	100	2	0	0		4	1								0		1	1	0	1	1	0		0		0	0	0	0	0	0	0		1	MULTIVITAMINS	0		0		0		0			0
4396	twin	30	0	8	100	2	0	0		4	1								0		1	1	0	1	1	0		0		0	0	0	0	0	0	0		1	MULTIVITAMINS	0		0		0		0			0
4396	twin	30	0	30	100	1	1	0		4	1	0							0		1	1	0	1	1	0		0		0	0	0	0	0	0	0		0		0		0		0		0			0
4396	twin	30	0	30	100	1	1	0		4	1	0							0		1	1	0	1	1	0		0		0	0	0	0	0	0	0		0		0		0		0		0			0
4396	twin	30	0	30	100	1	0	0		4	1	0							0		1	1	0	0	1	0		0		0	1	0	0	0	0	0		0		0		0		0		0			0
4396	twin	30	0	30	100	1	0	0		4	1	0							0		1	1	0	1	1	0		0		0	1	0	0	0	0	0		0		0		0		0		0			0
4396	twin	30	0	13	100	1	1	0		4	1	0							0		1	1	0	1	1	0		0		0	1	0	0	0	0	0		1		0		0		0		0			0
4396	twin	30	0	13	100	1	1	0		4	1	0							0		1	1	0	1	1	0		0		0	1	0	0	0	0	0		1		0		0		0		0			0
[truncated: 46 more columns]
