# Supplementary material for: Pre- and post-natal macronutrient supplementation for HIV–positive women in Tanzania: Effects on infant birth weight and HIV transmission
Source: PLoS One. 2018 Oct 11;13(10):e0201038. doi: 10.1371/journal.pone.0201038 (PMC6181269; doi:10.1371/journal.pone.0201038)
Supplement: S3 File — (ZIP) [file pone.0201038.s003.zip › dataset/Form FI 6-3-15.xlsx]

## Sheet: Sheet1
Study ID	FI score 2	FI score 3	FI score 4	FI score 5	FI score 6	FI score 7	FI score 8	FI score 9	FI score 10	FI score TOTAL
4301	3	3	2	1	2	2	0	0	0	13
4301	2	1	2	1	1	1	1	1		10
4301	1	1	2	1	1	1	1	1	1	10
4301	2	3	2	1	2	1	0	0	0	11
4301	2	0	2	0	2	2	0	0	0	8
4301	1	1	2	0	1	1	0	0	0	6
4301	1	2		1	0	1	1	1	0	7
4301	1	1	1	1	1	1	1	1	1	9
4301	2		3	2	3	3	2	2	1	18
4301	0	1	3	2	1	2	0	0	0	9
4301	2	1	2	0	1	2	0	0	0	8
4302	1	2	1	1	2	1	0	1	0	9
4302	2	1	2	2	2	2	0	0	0	11
4302	1	2	1	1	2	1	0	0	0	8
4302	0	0	2	0	0	1	0	0	0	3
4302	0	2	1	1	1	2	0	0	0	7
4302	0	1	2	0	0	2	0	0	0	5
4302	0	1	2	0	2	0	0	0	0	5
4302	0	2	2	0	0	2	0	0	0	6
4302	0	2	2	0	0	1	0	0	0	5
4302	0	0	0	0	0	0	0	0	0	0
4302	0	1	0	0	0	0	0	0	0	1
4303	0	0	2	0	0	0	0	0	0	2
4303	0	0	2	0	0	0	0	0	0	2
4303	0	0	0	0	0	0	0	0	0	0
4304	0	3	3	0	0	0	0	0	0	6
4304	2	2	2	0	2	2	2	0	0	12
4304	0	2	2	0	0	2	0	0	0	6
4304	0	2	2	0	0	1	0	0	0	5
4305	1	2	2	2	1	2	0	2	0	12
4305	1	1	0	0	0	0	0	0	0	2
4305	1	2	2	2	1	1	0	0	0	9
4305	0	2	2	2	2	2	0	1	0	11
4305	1	2	2	0	2	1	1	0	0	9
4305	2	1	1	2	1	1	2	0	0	10
4305	1	1	1	0	0	0	0	0	0	3
4305	0	0	0	0	0	0	0	0	0	0
4305	1	2	2		2	3	0	3	0	13
4305	1	2	3	0	0	0	0	0	0	6
4306	0	0	0	0	0	0	0	0	0	0
4306	0	0	0	0	0	0	0	0	0	0
4306	0	0	0	0	0	0	0	0	0	0
4307	0	2	2	1	0	0	0	0	0	5
4307	0	0	0	0	0	0	0	0	0	0
4307	0	0	0	0	0	0	0	0	0	0
4307	0	0	0	0	0	0	0	0	0	0
4307	0	2	2	1	0	0	0	0	0	5
4307	0	0	0	0	0	0	0	0	0	0
4307	0	0	0	0	0	0	0	0	0	0
4307	0	0	0	0	0	0	0	0	0	0
4307	0	0	0	0	0	0	0	0	0	0
4307	0	0	0	0	0	0	0	0	0	0
4308	1	0	0	0	0	0	0	0	0	1
4308	0	0	2	0	0	0	0	0	0	2
4308	0	0	0	0	0	0	0	0	0	0
4308	0	1	2	0	0	0	0	0	0	3
4308	0	0	0	0	0	0	0	0	0	0
4308	0	0	0	0	0	0	0	0	0	0
4309	0	0	2	0	0	0	0	0	0	2
4309	0	0	0	0	0	0	0	0	0	0
4309	0	0	0	0	0	0	0	0	0	0
4309	0	0	2	0	0	0	0	0	0	2
4309	0	0	1	0	1	0	0	0	0	2
4309	1	2	2	0	0	2	0	1	0	8
4309	0	0	0	0	0	0	0	0	0	0
4309	0	0	2	0	0	0	0	0	0	2
4310	0	2	1	2	0	0	0	0	0	5
4310	2	2	0			2	0	0	0	6
4310	0	1	2	0	0	1	0	0	0	4
4310	2	2	1	1	2	2	0	0	0	10
4310	1	1	2	1	2	1	1	1	0	10
4311	0	2	3	0	0	0	0	0	0	5
4311	0	0	0	0	0	0	0	0	0	0
4311	0	0	0	0	0	0	0	0	0	0
4311	0	0	2	0	0	0	0	0	0	2
4311	0	2	2	0	0	0	0	0	0	4
4311	0	2	2	0	0	0	0	0	0	4
4311	0	0	0	0	0	0	0	0	0	0
4311	0	0	0	0	0	0	0	0	0	0
4311	0	2	1	0	0	0	0	0	0	3
4311	0	2	2	0	0	0	0	0	0	4
4312	3	2	1	2	2	1	0	0	0	11
4312	2	2	3	0	0	0	0	0	0	7
4312	0	0	0	0	0	0	0	0	0	0
4312	0	1	1	0	0	0	0	0	0	2
4312	0	0	0	0	0	0	0	0	0	0
4312	0	0	0	0	0	0	0	0	0	0
4312	0	0	0	0	0	0	0	0	0	0
4312	0	0	0	0	0	0	0	0	0	0
4313	0	0	0	0	0	0	0	0	0	0
4313	0	0	0	0	0	0	0	0	0	0
4313	0	0	0	0	0	0	0	0	0	0
4313	0	0	0	0	0	0	0	0	0	0
4313	0	0	0	0	0	0	0	0	0	0
4313	0	1	0	1	0	0	0	0	0	2
4313	0	0	0	0	0	0	0	0	0	0
4313	0	0	0	0	0	0	0	0	0	0
4313	0	0	0	0	0	0	0	0	0	0
4313	0	0	0	0	0	0	0	0	0	0
4313	0	0	0	0	0	0	0	0	0	0
4314	2	3	2	0	0	0	0	0	0	7
4314	2	2	2	3	2	1	0	0	0	12
4314	2	3	2	0	0	0	0	0	0	7
4314	0	1		0	0	0	0	0	0	1
4314	1	1	2	0	0	0	0	0	0	4
4314	0	2	2	0	0	1	0	0	0	5
4314	2	2	2	0	1	2	0	1	0	10
4314	0	0	0	0	0	0	0	0	0	0
4314	2	1	0	0	0	1	0	0	0	4
4314	2	3	2	2	2	0	0	0	0	11
4314	2	2	1	0	0	2	0	0	0	7
4315	2	1	2	0	0	0	0	0	0	5
4315	0	0	0	0	0	0	0	0	0	0
4315	1	1	0	1	0	0	0	0	0	3
4315	2	2	2	0	1	0	0	0	0	7
4315	2	1	2	0	0	0	0	0	0	5
4315	0	0	0	0	0	0	0	0	0	0
4315	0	0	0	0	0	0	0	0	0	0
4315	0	0	0	0	0	0	0	0	0	0
4315	0	2	2	0	0	0	0	0	0	4
4316	3	2	2	1	1	2	0	0	0	11
4316	2	2	3	1	1	2	0	0	0	11
4316	0	0	0	0	0	0	0	0	0	0
4316	2	1	2	1	2	2	0	0	0	10
4316	1	1	1	1	1	1	2	0	0	8
4316	0	1	2	0	0	0	0	0	0	3
4316	1	0	1	0	1	0	1	1	0	5
4316	0	2	2	0	0	0	0	0	0	4
4316	0	0	0	0	0	0	0	0	0	0
4316	0	2	3	0	0	0	0	0	0	5
4316	0	2	0	0	0	0	0	0	0	2
4317	0	2	1	0	0	0	0	0	0	3
4317	0	1	2	0	0	0	0	0	0	3
4317	0	2	0	0	0	0	0	0	0	2
4317	0	0	1	0	0	0	0	0	0	1
4317	1	2	2	0	0	0	0	0	0	5
4317	0	1	0	0	0	0	0	0	0	1
4317	0	1	2	0	0	0	0	0	0	3
4317	1	2	2	0	0	0	0	0	0	5
4317	2	2	3	0	1	1	0	0	0	9
4317	0	1	2	0	0	0	0	0	0	3
4317	2	3	2	0	0	0	0	0	0	7
4318	3	2	3	0	0	0	0	0	0	8
4318	2	3	2	1	1	0	0	0	0	9
4318	1	2	1	2	2	2	0	0	0	10
4318	2	2	2	2	1	0	0	0	0	9
4318	2	2	2	0	0	0	0	0	0	6
4318	2	1	2	1	0	0	0	0	0	6
4318	0	0	0	0	0	0	0	0	0	0
4318	0	2	2	0	1	1	0	2	0	8
4318	2	2	3	2	2	2	2	2	0	17
4318	0	0	0	0	0	0	0	0	0	0
4319	3	2	2	0	0	0	0	0	0	7
4319	0	2	2	0	0	0	0	0	0	4
4319	0	1	1	0	0	0	0	0	0	2
4319	0	2	2	0	0	0	0	0	0	4
4319	1	2	2	0	0	0	0	0	0	5
4319	2	2	1	2	2	0	1	1	0	11
4319	3	2	0	0	2	0	0	0	0	7
4319	2	1	3	3	2	2	0	0	0	13
4319	3	2	2	2	1	3	0	0	0	13
4319	2	2	1	0	0	2	0	0	0	7
4320	2	3	2	1	2	2	2	1	0	15
4320	2	3	3	0	2	0	0	0	0	10
4320	1	2	2	1	1	0	0	0	0	7
4320	2	2	1	2	1	0	0	0	0	8
4320	2	2	2	0	0	1	0	0	0	7
4320	2	2	3	2	1	1	0	0	0	11
4320	2	3	2	3	2	2	0	0	0	14
4320	2		2	2	1	2	0	0	0	9
4320	3	2	2	0	2	0	0	0	0	9
4320	2	1	0	2	0	1	0	0	0	6
4320	2	2	2	0	1	0	0	0	0	7
4321	2	2	1	0	0	2	0	0	0	7
4321	0	2	2	0	0	2	0	0	0	6
4321	2	2	1	0	0	2	0	0	0	7
4321	0	0	0	0	0	0	0	0	0	0
4321	1	1	0	1	1	0	0	0	0	4
4321	2	1	1	2	1	1	0	0	0	8
4321	2	1	2	2	1	1	0	0	0	9
4321	2	1	2	2	0	0	0	0	0	7
4321	0	2	1	2	0	0	0	0	0	5
4321	0	0	0	0	0	0	0	0	0	0
4322	0	0	0	0	0	0	0	0	0	0
4322	0	1	2	2	2	2	1	1	0	11
4322	1	2	2	1	1	1	0	0	0	8
4322	2	2	1	0	2	2	0		0	9
4322	0	0	0	0	0	0	0	0	0	0
4322		2	2	1	0		2	1	0	8
4322	0	0	2	0	2	1	0	1	0	6
4322	2	2	2	3	1	2	0	0	0	12
4322	1	2	2	1	2	2	0	0	0	10
4323	0	2	0	1	2	1	0	0	0	6
4323	0	1	0	0	0	0	0	0	0	1
4323	0	0	0	0	0	0	0	0	0	0
4323	0	1	1	0	1	1	0	0	0	4
4323	0	2	1	0	0	0	0	0	0	3
4323	0	2	0	1	1	2	1	0	0	7
4323	0	1	0	0	0	0	0	0	0	1
4323	0	0	0	0	0	0	0	0	0	0
4323	0	0	0	0	0	0	0	0	0	0
4323	0	1	1	2	0	0	0	0	0	4
4323	0	0	0	0	0	0	0	0	0	0
4324	0	0	0	0	0	0	0	0	0	0
4324	0	0	0	0	0	0	0	0	0	0
4324	0	0	0	0	0	0	0	0	0	0
4324	0	0	2	0	0	1	0	0	0	3
4324	0	0	0	0	0	0	0	0	0	0
4324	0	0	0	0	0	0	0	0	0	0
4324	0	0	0	0	0	0	0	0	0	0
4324	2	2	3	2	0	1	0	1	0	11
4324	0	2	2	0	0	1	0	0	0	5
4325	2	2	2	2	1	1	2	1	0	13
4325	2	2	2	2	1	1	1	1	0	12
4325	1	1	1	0	2	0	0	0	0	5
4325	2	2	2	1	2	3	1	2	2	17
4325	0	0	2	0	1	2	0	1	0	6
4325	3	2	2	3	2	2	1	1	0	16
4325	2	2	1	0	2	2	1	1	0	11
4326	1	0	0	0	0	0	0	0	0	1
4326	0	0	0	0	0	0	0	0	0	0
4326	0	0	0	0	0	0	0	0	0	0
4326	0	0	0	0	0	0	0	0	0	0
4326	0	0	0	0	0	0	0	0	0	0
4326	0	0	0	0	0	0	0	0	0	0
4326	0	0	0	0	0	0	0	0	0	0
4326	0	0	0	0	0	0	0	0	0	0
4327	1	1	2	1	1	0	0	0	0	6
4327	0	0	0	0	0	0	0	0	0	0
4328	1	1	1	2	0	0	0	0	0	5
4328	2	3	3	2	2	3	0	2	0	17
4328	3	3	2	2	2	0	0	0	0	12
4328	2	3	3	0	2	0	0	0	0	10
4328	3	2	2	3	1	2	0	0	0	13
4328	0	0	0	0	0	0	0	0	0	0
4328	2	3	3	0	0	0	0	0	0	8
4329	2	1	2	2	1	2	1	2	1	14
4329	1	1	2	2	1	2	2	0	0	11
4329	1	2	2	2	2	2	1	2	0	14
4329	3	2	2	1	2	3	2	2	0	17
4329	3	2	3	0	2	2	1	1	0	14
4329	2	2	3	1	2	3	2	1	1	17
4329	3	2	2	3	2	1	0	0	0	13
4329	3	3	3	0	2	2	1	0	0	14
4329	2	1	3	2	1	2	0	0	0	11
4329	3	2	3	2	2	1	2	0	0	15
4330	0	2	3	0	0	0	0	0	0	5
4330	0	1	1	2	2	2	0	0	0	8
4330	0	0	0	0	2	0	0	0	0	2
4330	2	2	3	1	2	2	1	0	0	13
4330	3	3	3	0	3	0	0	0	0	12
4330	2	2	2	0	0	0	0	0	0	6
4330	2	2	2	0	0	3	0	0	0	9
4330	3	2	2	2	1	3	0	0	0	13
4330			2		0	2	0	0	0	4
4330	0	0	3	2	0	0	0	0	0	5
4331	2	2	2	2	2	1	0	0	0	11
4331	1	2	2	2	2	3	0	0	0	12
4331	1	2	3	1	2	2	0	0	0	11
4331	1	2	2	2	1	1	0	0	0	9
4331	1	2	1	1	2	1	0	0	0	8
4331	1	2	2	3	2		0	0	0	10
4331	0	2	3	1	2	2	0	0	0	10
4331	2	2	3	2	1	2	0	1	0	13
4331	0	2	2	1	2	2	0	0	0	9
4331	2	3	2		1	1	0	0	0	9
4331	3	2	0	0	2	2	0	0	0	9
4331	0	0	0	0	0	0	0	0	0	0
4332	2	2	2	1	2	3	0	0	0	12
4332	0	0	0	0	0	0	0	0	0	0
4332	0	2	2	0	0	0	0	0	0	4
4332	1	0	0	0	0	1	1	0	0	3
4332	3	2	2	3	2	2	1	1	1	17
4332	1	2	1	0	0	0	0	0	0	4
4332	1	1	0	0	1	2	1	0	0	6
4332	0	0	0	0	0	0	0	0	0	0
4332	0	0	0	0	0	0	0	0	0	0
4332	0	0	2	0	1	0	0	0	0	3
4332	0	0	2	0	0	0	0	0	0	2
4332	0	1	1	0	0	0	0	0	0	2
4333	0	0	0	0	0	0	0	0	0	0
4333	0	0	0	0	0	0	0	0	0	0
4333	0	0	0	0	0	0	0	0	0	0
4333	0	0	0	0	0	0	0	0	0	0
4333	0	0	0	0	0	0	0	0	0	0
4333	0	0	0	0	0	0	0	0	0	0
4333	0	0	0	0	0	0	0	0	0	0
4333	2	0	2	0	3	0	0	0	0	7
4333	0	0	0	0	0	0	0	0	0	0
4333	0	0	0	0	0	0	0	0	0	0
4334	1	2	3	2	0	1	0	0	0	9
4334	1	1	1	2	0	0	0	0	0	5
4334	1	2	2	2	0	2	0	0	0	9
4334	1	1	1	1	1	0	0	0	0	5
4334	2	2	2	1	1	2	0	0	0	10
4334	1	1	2	1	2	2	0	1	0	10
4334	3	2	2	2	2	1	0	0	0	12
4334	2	1	2	2	3	1	0	0	0	11
4334	2	3	2	0	0	0	0	0	0	7
4334	0	0	0	0	0	0	0	0	0	0
4335	1	2	2	1	1	1	0	0	0	8
4335	0	0	0	0	0	0	0	0	0	0
4335	0	0	0	0	0	0	0	0	0	0
4335	0	0	0	0	0	0	0	0	0	0
4335	0	0	0	0	0	0	0	0	0	0
4335	2	2	3	0	0	0	0	0	0	7
4335	1	2	1	2	1	1	1	1	1	11
4335	0	0	1	0	0	0	0	0	0	1
4335	0	0	0	0	0	0	0	0	0	0
4336	0	1	2	0	0	0	0	0	0	3
4336	2	2	1	2	3	2	1	1	0	14
4336	0	0	2	0	0	0	0	0	0	2
4336	0	0	0	0	0	0	0	0	0	0
4336	0	0	0	0	0	0	0	0	0	0
4336	2	1	2	2	1	2	0	0	0	10
4336	3	1	1	2	2	2	0	0	0	11
4336	0	0	0	0	0	0	0	0	0	0
4336	0	0	0	0	0	0	0	0	0	0
4336	0	2	2	0	0	0	0	0	0	4
4336	2	3	2	1	2	3	2	2	0	17
4337	0	2	3	2	2	2	1	2	1	15
4337	0	0	0	0	0	0	0	0	0	0
4337	2	2	2	1	1	2	1	1	1	13
4337	2	2	1	2	2	2	0	0	0	11
4338	1	1	2	2	1	2	0	0	0	9
4338	0	1	2	0	0	1	0	0	0	4
4338	0	0	0	0	0	0	0	0	0	0
4338	0	2	0	0	0	0	0	0	0	2
4338	0	2	2	0	0	0	0	0	0	4
4338	1	2	1	0	0	1	1	0	0	6
4338	0	0	0	2	0	1	0	0	0	3
4338	2	1	1	2	0	0	0	0	0	6
4338	0	1	0	2	0	0	0	0	0	3
4338	0	1	2	0	0	0	0	0	0	3
4339	2	3	2	3	2	3	0	1	0	16
4339	2	2	3	2	2	3	1	0	0	15
4339	0	1	1	1	2	2	1	1	0	9
4339	1	1	1	0	1	2	1	1	1	9
4339	3	3	2	2	2	3	1	1	1	18
4340	0	0	0	0	0	0	0	0	0	0
4340	0	0	2	0	0	0	0	0	0	2
4340	0	0	3	2	0	2	0	0	0	7
4340	0	0	2	0	0	0	0	0	0	2
4340	0	0	0	0	0	0	0	0	0	0
4340	0	0	0	0	0	0	0	0	0	0
4340	0	0	0	0	0	0	0	0	0	0
4340	0	0	0	0	0	0	0	0	0	0
4340	0	0	0	0	0	0	0	0	0	0
4340	0	0	0	0	0	0	0	0	0	0
4341	0	0	2	0	0	0	0	0	0	2
4342	2	2	1	2	2	2	0	0	0	11
4342	2	2	2	0	2	1	0	0	0	9
4343	0	0	0	0	0	0	0	0	0	0
4343	0	0	0	0	0	0	0	0	0	0
4343	0	0	1	0	0	0	0	0	0	1
4343	0	0	0	0	0	0	0	0	0	0
4343	0	0	0	0	0	0	0	0	0	0
4343	0	0	0	1	1	0	0	0	0	2
4343	0	0	0	0	0	0	0	0	0	0
4343	0	2	2	0	0	2	0	0	0	6
4344	1	2	1	2	1	1	1	1	1	11
4344	2	2	3	2	2	3	0	0	0	14
4345	0	0	0	0	0	0	0	0	0	0
4345	0	0	0	0	0	0	0	0	0	0
4345	0	0	0	0	0	0	0	0	0	0
4345	0	0	0	0	0	0	0	0	0	0
4345	0	0	2	0	0	0	0	0	0	2
4345	0	0	0	0	0	0	0	0	0	0
4345	0	0	0	0	0	0	0	0	0	0
4345	0	0	0	0	0	0	0	0	0	0
4345	0	0	0	0	0	0	0	0	0	0
4345	0	0	0	0	0	0	0	0	0	0
4345	0	0	0	0	0	0	0	0	0	0
4346	0	0	0	0	0	0	0	0	0	0
4346	0	0	0	0	0	0	0	0	0	0
4346	0	0	0	0	0	0	0	0	0	0
4346	0	0	0	0	0	0	0	0	0	0
4346	0	0	0	0	0	0	0	0	0	0
4346	0	0	0	0	0	0	0	0	0	0
4346	0	0	0	0	0	0	0	0	0	0
4346	0	0	0	0	0	0	0	0	0	0
4346	0	0	0	0	0	0	0	0	0	0
4347	0	0	0	0	0	0	0	0	0	0
4347	0	0	0	0	0	0	0	0	0	0
4347	0	0	0	0	0	0	0	0	0	0
4347	1	1	0	1	0	0	0	0	0	3
4347	0	0	0	0	0	0	0	0	0	0
4348	0	0	0	0	0	0	0	0	0	0
4348	0	1	0	0	0	0	0	0	0	1
4348	0	1	1	1	0	0	0	0	0	3
4348	0	0	0	0	0	1	0	0	0	1
4348	0	0	0	0	0	0	0	0	0	0
4348	0	2	2	0	0	0	0	0	0	4
4349	2	3	2	0	0	0	0	0	0	7
4349	2	2	1	0	0	1	0	0	0	6
4349	2	3	2	3	2	1	2	1	0	16
4349	2	2	3	3	2	2	1	0	0	15
4349	1	1	3	1	2	1	2	1	0	12
4349	1	1	2	2	1	1	1	0	0	9
4349	3	2	2	2	1	2	0	0	0	12
4349	2	2	2	1	1	1	0	0	0	9
4349	2	2	2	0	2	3	1	0	0	12
4349	2	3	1	1	1	1	1	2	0	12
4350	2	2	2	2	2	1	2	2	1	16
4350	1	1	2	1		1	0	1	0	7
4350	1	1	0	1	1					4
4350	0	0	0	0	0	0	0	0	0	0
4350	0	0	2	0	1	0	0	0	0	3
4350		0	0	2	0	2	0	0	0	4
4350	0	2	1	2	0	0	0	0	0	5
4350	1	1	1	0	1	1	0	0	0	5
4350	3	2	2	0	1	2	1	1	0	12
4350	0	1	0	1	0	1	0	0	0	3
4351	2	2	2	2	0	2	1	1	0	12
4351	1	2	3	1	0	1	1	1	0	10
4351	3	2	2	2	2	1	1	1	0	14
4352	0	2	1	0	0	0	0	0	0	3
4352	0	0	0	0	0	0	0	0	0	0
4352	0	0	0	0	0	0	0	0	0	0
4352	0	0	0	0	0	0	0	0	0	0
4352	0	0	0	0	0	0	0	0	0	0
4352	0	0	0	0	0	0	0	0	0	0
4352	0	0	0	0	0	0	0	0	0	0
4352	0	0	0	0	0	0	0	0	0	0
4352	0	0	0	0	0	0	0	0	0	0
4352	0	0	0	0	0	0	0	0	0	0
4353	2	1	2	1	0	1	1	0	0	8
4353	1	1	1	1	0	2	0	0	0	6
4354	0	0	0	0	0	0	0	0	0	0
4354	0	0	0	0	0	0	0	0	0	0
4354	0	0	0	0	0	0	0	0	0	0
4354	0	0	0	0	0	0	0	0	0	0
4354	0	0	0	0	0	0	0	0	0	0
4354	0	1	0	0	0	0	0	0	0	1
4354	0	0	0	0	0	0	0	0	0	0
4354	0	0	0	0	0	0	0	0	0	0
4354	0	0	0	0	0	0	0	0	0	0
4355	1	2	2	1	1	0	2	2	0	11
4355	0	0	0	0	0	0	0	0	0	0
4355	3	3	3	0	2	0	0	0	0	11
4355	2	3	3	0	1	1	1	0	0	11
4355	0	0	2	1	1	0	0	0	0	4
4355	2	2	1	0	1	1		0	0	7
4355	2	2	2	1	1	2	2	0	0	12
4356	0	0	0	0	0	0	0	0	0	0
4356	0	0	0	0	0	0	0	0	0	0
4356	0	0	0	0	0	0	0	0	0	0
4356	0	0	0	0	0	0	0	0	0	0
4356	0	0	0	0	0	0	0	0	0	0
4356	0	0	0	0	0	0	0	0	0	0
4356	0	0	0	0	0	0	0	0	0	0
4356	0	0	0	0	0	0	0	0	0	0
4356	0	0	0	0	0	0	0	0	0	0
4356	0	0	0	0	0	0	0	0	0	0
4357	0	0	1	0	0	0	0	0	0	1
4357	2	0	1	0	0	0	0	0	0	3
4357	0	0	0	0	0	0	0	0	0	0
4357	1	2	2	0	0	0	0	0	0	5
4357	0	2	0	2	0	0	0	0	0	4
4357	0	0	0	0	0	0	0	0	0	0
4357	0	0	0	0	0	0	0	0	0	0
4357	0	0	0	0	0	0	0	0	0	0
4357	0	0	0	0	0	0	0	0	0	0
4358	1	2	1	1	2	1	1	0	0	9
4358	2	1	1	2	1	1	0	0	0	8
4358	0	1	2	2	0	0	0	0	0	5
4358	0	0	0	0	0	0	0	0	0	0
4358	1	3	3	2	1	1	2	0	0	13
4358	0	2	2	0	0	0	0	0	0	4
4358	2	2	2	2	1	2	0	0	0	11
4358	2	3	1	2	0	0	0	0	0	8
4358	2	2	1	2	2	1	0	0	0	10
4358	2	2	1	2	1	2	0	0	0	10
4358	2	2	1	0	0	2	0	0	0	7
4358	0	1	2	0	0	1	1	0	0	5
4359	1	3	2	2	0	2	0	0	0	10
4359	1	1	1	1	0	0	0	0	0	4
4359	2	1	3	1	1	1	1	0	0	10
4359	0	0	0	0	0	1	0	0	0	1
4359	0	0	2	0	1	1	0	0	0	4
4359	1	1	2	2	1	0	0	0	0	7
4359	0	2	2	0	0	0	0	0	0	4
4359	1	1	1	2	1	1	1	0	0	8
4360	2	2	2	2	3	2	2	0	0	15
4361	0	1	2	1	0	2	0	0	0	6
4361	1	2	2	1	1	1	1	0	0	9
4361	2	1	2	1	2	2	0	0	0	10
4361	1	2	3	1	1	1	0	0	0	9
4361	1	1	1	1	1	0	0	0	0	5
4361	2	1	2	2	0	0	0	0	0	7
4361	2	3	1	1	1	1	0	0	0	9
4361	1	2	1	2	0	2	0	0	0	8
4361	1	1	2	0	0	0	0	0	0	4
4361	1	1	1	0	0	0	0	0	0	3
4362	0	0	0	0	0	0	0	0	0	0
4362	0	0	0	0	0	0	0	0	0	0
4362	0	0	0	0	0	0	0	0	0	0
4362	0	0	0	0	0	0	0	0	0	0
4362	0	0	0	0	0	0	0	0	0	0
4362	0	0	0	0	0	0	0	0	0	0
4362	0	0	0	0	0	0	0	0	0	0
4362	0	0	0	0	0	0	0	0	0	0
4362	0	0	0	0	0	0	0	0	0	0
4362	0	0	0	0	0	0	0	0	0	0
4362	0	0	0	0	0	0	0	0	0	0
4363	2	2	2	0	0	0	0	0	0	6
4363	0	0	0	0	0	0	0	0	0	0
4363	1	0	2	0	2	1	1	0	0	7
4363	2	2	0	2	0	2	0	2	0	10
4363	0	0	1	0	1	1	0	1	0	4
4363	1	1	1	0	1	1	0	0	0	5
4363	0	0	0	0	0	0	0	0	0	0
4363		1	1	0	1	1	0	0	0	4
4364	3	3	2	2	3	2	2	2	2	21
4364	3	3	3	3	2	1	0	2	0	17
4364	2	1	2	0	1	0	0	0	0	6
4364	2	2	2	1	1	2	2	1	2	15
4364	2	3	2	2	2	2	2	2	0	17
4364	2	3	2	1	2	2	2	1	0	15
4364	2	3	3	3	2	2	2	2	0	19
4364	2	2	2	3	2	2	0	0	0	13
4364	2	2	3	2	2	2	0	2	0	15
4364	3	3	3	0	2	2	1	1	1	16
4364	3	3	2	3	2	3	2	2	2	22
4365	0	2	2	0	2	2	2	0	0	10
4365	0	2	0	2	0	0	0	0	0	4
4365	0	0	2	0	1	0	0	0	0	3
4365	1	0	2	0	0	0	0	0	0	3
4365	2	2	3	1	2	2	1	1	0	14
4365	0	0	0	0	0	0	0	0	0	0
4365	0	0	0	0	0	0	0	0	0	0
4365	0	0	0	0	0	0	0	0	0	0
4365	0	0	0	0	0	0	0	0	0	0
4365	0	0	1	0	0	0	0	0	0	1
4366	1	2	1	1	1	1	0	0	0	7
4366	0	0	0	0	1	2	0	0	0	3
4366	0	0	0	2	0	1	0	0	0	3
4367	0	0	0	0	0	0	0	0	0	0
4367	2	2	1	0	0	0	0	0	0	5
4367	0	0	0	0	0	0	0	0	0	0
4367		3	2	0	0	0	0	0	0	5
4367	0	0	0	0	0	0	0	0	0	0
4367	0	1	0	1	0	0	0	0	0	2
4367	0	0	0	0	0	0	0	0	0	0
4367	0	0	0	0	0	0	0	0	0	0
4367	0	0	2	0	0	0	0	0	0	2
4367	2	2	3	1	2	2	0	0	0	12
4367	0	0	0	0	0	0	0	0	0	0
4368	0	0	0	0	0	0	0	0	0	0
4368	0	0	0	0	0	0	0	0	0	0
4368	0	0	0	0	0	0	0	0	0	0
4368	0	2	2	0	0	0	0	0	0	4
4368	0	2	1	0	0	0	0	0	0	3
4368	0	1	2	0	0	0	0	0	0	3
4368	0	0	0	0	0	0	0	0	0	0
4368	0	0	0	0	0	0	0	0	0	0
4368	0	0	0	0	0	0	0	0	0	0
4368	0	0	0	0	0	0	0	0	0	0
4368	0	0	0	0	0	0	0	0	0	0
4369	0	0	0	0	0	0	0	0	0	0
4369	0	0	0	0	0	0	0	0	0	0
4369	0	1	0	0	1	2	1	0	0	5
4369	2	2		2	1	2	0	0	0	9
4369	1	1	2	1	2	2	1	1	0	11
4369	2	2	1	0	0	2	0	0	0	7
4369	2	1	2	2	1	1	1	1	0	11
4369	2	1	1	1	0	2	0	0	0	7
4369	2	1	2	0	2	2	0	0	0	9
4369	1	1	1	0	1	1	0	0	0	5
4369	2	2	2	2	1	1	1	1	0	12
4370	0	0	0	0	0	0	0	0	0	0
4370	0	2	0	0	0	0	0	0	0	2
4370	0	0	0	0	0	0	0	0	0	0
4370	2	2	1	0	0	0	0	0	0	5
4370	2	1	2	0	2	2	0	0	0	9
4371	0	0	0	0	0	0	0	0	0	0
4371	1	3	2	0	2	2	1	1	0	12
4371	2	3	2	2	1	2	1	0	0	13
4371	2	2	1	2	0	3	0	0	0	10
4371	0	0	1		0	0	0	0	0	1
4372	0	0	0	0	0	0	0	0	0	0
4372	0	0	0	0	0	0	0	0	0	0
4372	0	0	2	1	1	1	0	0	0	5
4372	0	0	0	0	0	0	0	0	0	0
4372	0	0	0	0	0	0	0	0	0	0
4372	0	0	0	0	0	0	0	0	0	0
4372	0	0	0	0	0	0	0	0	0	0
4372	0	0	0	0	0	0	0	0	0	0
4372	0	0	2	0	0	0	0	0	0	2
4372	0	0	0	0	0	0	0	0	0	0
4373	2	2	2	2	0	0	2	0	0	10
4373	0	2	3	2	0	0	0	0	0	7
4373	2	2	1	2	0	2	0	0	0	9
4373	1	2	2	2	1	1	1	1	0	11
4373	2	1	2	1		2	0	0	0	8
4373	1	0	0	2	0	1	0	0	0	4
4373	3	1	0	2	0	1	0	0	0	7
4373	2	2	3	0	0	2	0	0	0	9
4373	0	0	0	0	0	0	0	0	0	0
4373	0	1	2	0	0	2	0	0	0	5
4373	0	0	0	0	0	0	0	0	0	0
4374	0	0	0	0	0	0	0	0	0	0
4374	0	0	0	0	0	0	0	0	0	0
4374	0	0	0	0	0	0	0	0	0	0
4374	0	0	0	0	0	0	0	0	0	0
4374	0	0	0	0	0	0	0	0	0	0
4374	0	0	0	0	0	0	0	0	0	0
4374	0	0	0	0	0	0	0	0	0	0
4374	0	0	0	0	0	0	0	0	0	0
4374	0	0	0	0	0	0	0	0	0	0
4374	0	0	0	0	0	0	0	0	0	0
4375	0	0	0	0	0	0	0	0	0	0
4375	0	0	0	0	0	0	0	0	0	0
4375	0	2	2	0	0	0	0	0	0	4
4375	0	0	0	0	0	0	0	0	0	0
4375	0	0	0	0	0	0	0	0	0	0
4375	0	0	0	0	0	0	0	0	0	0
4375	0	0	1		0	0	0	0	0	1
4375	0	0	0	0	0	0	0	0	0	0
4375	0	0	0	0	0	0	0	0	0	0
4376	0	0	0	0	0	0	0	0	0	0
4376	0	2	0	1	0	0	0	0	0	3
4376	0	0	2	0	0	0	0	0	0	2
4376	0	1	2	0	1	0	0	0	0	4
4376	0	0	0	0	0	0	0	0	0	0
4376	0	0	0	0	0	0	0	0	0	0
4376	3	2	2	0	0	3	1	0	0	11
4376	3	2	3	1	0	3	3	0	0	15
4377	2	2	2	0	0	1	0	0	0	7
4377	2	1	2	2	0	0	0	0	0	7
4377	0	2	2	0	0	0	0	0	0	4
4377	0	1	0	0	0	0	0	0	0	1
4377	0	2	2	0	0	0	0	0	0	4
4377	0	0	1	0	0	0	0	0	0	1
4377	0	0	0	0	0	0	0	0	0	0
4377	0	0	0	0	0	0	0	0	0	0
4378	0	0	1	0	0	0	0	0	0	1
4378	0	0	0	0	0	0	0	0	0	0
4378	0	0	0	0	0	0	0	0	0	0
4378	0	0	0	0	0	0	0	0	0	0
4378	0	0	0	0	0	0	0	0	0	0
4378	0	0	0	0	0	0	0	0	0	0
4378	0	0	0	0	0	0	0	0	0	0
4378	0	0	0	0	0	0	0	0	0	0
4378	0	0	0	0	0	0	0	0	0	0
4378	0	0	0	0	0	0	0	0	0	0
4378	0	0	0	0	0	0	0	0	0	0
4378	0	0	0	0	0	0	0	0	0	0
4379	0	2	2	2	0	0	2	0	0	8
4379	0	0	2	0	0	0	0	0	0	2
4379	0	2	2	2		1	0	0	0	7
4379	0	2	2	0	0	0	1	0	0	5
4379	2	2	2	2	1	2	3	0	0	14
4379	0	0	0	0	0	0	0	0	0	0
4379	0	0	1	0	0	0	0	0	0	1
4379	0	1	1	0	0	0	0	0	0	2
4379	3	2	3	0	0	2	0	1	0	11
4380	0	1	2	1	1	1	0	0	0	6
4380	0	0	0	0	0	0	0	0	0	0
4380	0	0	0	0	0	0	0	0	0	0
4380	0	0	0	0	0	0	0	0	0	0
4380	0	1	0	0	0	0	0	0	0	1
4380	0	0	1	0	0	0	0	0	0	1
4380	0	0	1	0	0	0	0	0	0	1
4380	0	0	0	0	0	0	0	0	0	0
4380	0	0	0	0	0	0	0	0	0	0
4381	2	2	2	0	0	0	0	0	0	6
4381	0	0	2	0	0	0	0	0	0	2
4381	0	0	0	0	0	0	0	0	0	0
4381	0	0	0	0	0	0	0	0	0	0
4381	0	0	0	0	0	0	0	0	0	0
4381	0	0	0	0	0	0	0	0	0	0
4381	2	2	2	0	0	0	0	0	0	6
4381	0	0	0	0	0	0	0	0	0	0
4381	0	0	2	0	0	0	0	0	0	2
4381	0	0	0	0	0	0	0	0	0	0
4381	0	1	1	0	0	0	1	0	0	3
4382	1	1	2	0	1	2	1	0	0	8
4382	0	2	0	0	0	0	0	0	0	2
4382	0	0	0	0	0	0	0	0	0	0
4382	0	0	0	0	0	0	0	0	0	0
4382	3	2	2	1	2	2	0	0	0	12
4382	1	2	2	1	0	1	0	0	0	7
4382	1	2	2	0	2	1	0	0	0	8
4382	2	2	2	0	0	1	0	0	0	7
4382	2	3	3	2	2	3	3	0	0	18
4382	2		2	2	2	0	0	0	0	8
4383	0	0	0	0	0	0	0	0	0	0
4383	0	0	0	0	0	0	0	0	0	0
4383	0	2	2	2	2	2	0	0	0	10
4383	0	0	0	0	0	0	0	0	0	0
4383	0	0	0	0	0	0	0	0	0	0
4383	2	2	2	0	1	2	0	1	0	10
4383	0	0	0	0	0	0	0	0	0	0
4383	2	3	3	2	0	2	2	0	0	14
4384	0	0	0	0	0	0	0	0	0	0
4384	0	0	0	0	0	0	0	0	0	0
4384	0	0	0	0	0	0	0	0	0	0
4384	0	0	0	0	0	0	0	0	0	0
4384	0	0	0	0	0	0	0	0	0	0
4384	0	0	0	0	0	0	0	0	0	0
4384	0	0	1	0	0	0	0	0	0	1
4384	1	1	1	0	0	1	0	0	0	4
4384	1	0	1	0	0	2	0	0	0	4
4384	1	1	2	0	0	0	0	0	0	4
4384	0	0	0	0	0	0	0	0	0	0
4385	0	2	0	0	0	2	0	0	0	4
4385	0	2	2	0	0	0	0	0	0	4
4385	0	2	2	0	0	0	0	0	0	4
4385	0	0	0	0	0	0	0	0	0	0
4385	0	0	0	0	0	0	0	0	0	0
4385	0	1	1	0	0	0	0	0	0	2
4385	0	0	0	0	0	0	0	0	0	0
4385	0	0	0	0	0	0	0	0	0	0
4385	0	0	0	0	0	0	0	0	0	0
4385	0	0	0	0	0	0	0	0	0	0
4385	0	0	0	0	0	0	0	0	0	0
4385	0	0	0	0	0	0	0	0	0	0
4386	2	2	3	2	2	1	1	0	0	13
4386	3	2	2	0	3	3	0	0	0	13
4386	0	0	0	0	0	0	0	0	0	0
4386	2	1	2	2	1	2	0	0	0	10
4386	2	1	2	3	1	2	0	0	0	11
4386	1	2	2	2	1	2	2	0	0	12
4386	2	1	2	2	1	0	2	0	0	10
4386	1	2	3	1	2	2	1	0	0	12
4386	2	1	2	0	2	1	0	0	0	8
4386	2	1	2	0	2	2	0	0	0	9
4386	1	2	1	1	2	1	1	0	0	9
4387	0	0	0	0	0	0	0	0	0	0
4387	0	0	0	0	0	0	0	0	0	0
4387	0	2	1	0	0	0	0	0	0	3
4387	0	0	0	0	0	0	0	0	0	0
4387	1	0	1	0	1	0	0	0	0	3
4387	0	0	0	0	0	0	0	0	0	0
4387	2	2	0	1	2	2	0	0	0	9
4387	0	0	0	0	0	0	0	0	0	0
4387	2	2	1	0	0	0	0	0	0	5
4387	2	1	1	0	0	1	0	0	0	5
4387	1	2	2	1	0	0	0	0	0	6
4388	0	2	1	2	0	0	0	0	0	5
4388	0	0	0	0	0	0	0	0	0	0
4388	0	0	0	0	0	0	0	0	0	0
4388	0	0	0	0	0	0	0	0	0	0
4388	0	0	0	0	0	0	0	0	0	0
4388	2	2	1	0	0	1	0	0	0	6
4389	0	0	0	0	0	0	0	0	0	0
4389	0	0	0	0	0	0	0	0	0	0
4389	0	0	0	0	0	0	0	0	0	0
4389	0	0	0	0	0	0	0	0	0	0
4390	1	3	1	2	3	2	2	1	0	15
4390	2	2	2	1	2	2	2	1	0	14
4390	1	2	1	2	2	1	0	0	0	9
4390	1	1	2	1	0	1	1	0	0	7
4390	2	1	2	1	1	2	0	0	0	9
4390	2	1	2	0	1	2	1	0	0	9
4390	1	1	3	1	1	2	2	2	0	13
4390	2	2	2	2	2	2	3	1	2	18
4390	3	3	3	0	3	2	0	1	0	15
4391	0	0	1	0	0	0	0	0	0	1
4391	0	0	0	0	0	0	0	0	0	0
4391	0	0	0	0	0	0	0	0	0	0
4391	0	0	0	0	0	0	0	0	0	0
4391	0	0	0	0	0	0	0	0	0	0
4391	0	0	0	0	0	0	0	0	0	0
4391	0	0	0	0	0	0	0	0	0	0
4391	0	0	0	0	0	0	0	0	0	0
4391	0	0	0	0	0	0	0	0	0	0
4392	2	3	2	3	2	2	0	0	0	14
4392	2	3	2	1	2	2	0	0	0	12
4392	3	2	2	3	0	2	0	0	0	12
4392	0	0	0	2	0	0	0	0	0	2
4392	2	2	2	0	0	2	2	1	0	11
4392	2	2	2	0	0	0	0	0	0	6
4393	0	0	0	0	0	0	0	0	0	0
4393	0	0	0	0	0	0	0	0	0	0
4393	0	0	0	0	0	0	0	0	0	0
4393	0	0	0	0	0	0	0	0	0	0
4393	0	0	0	0	0	0	0	0	0	0
4393	0	0	3	0	0	0	0	0	0	3
4393	0	0	0	0	0	0	0	0	0	0
4393	0	0	0	0	0	0	0	0	0	0
4393	0	0	0	0	0	0	0	0	0	0
4393	0	0	0	0	0	0	0	0	0	0
4394	0	2	0	2	0	1	0	0	0	5
4394	0	2	0	0	0	0	0	0	0	2
4394	0	1	0	0	0	0	0	0	0	1
4394	0	0	0	0	0	0	0	0	0	0
4394	0	2	0	0	0	0	0	0	0	2
4394	0	2	2	2	1	2	2	0	0	11
4394	0	2	2	0	0	0	0	0	0	4
4394	0	0	0	0	0	0	0	0	0	0
4395	0	0	0	0	0	0	0	0	0	0
4395	0	0	0	0	0	0	0	0	0	0
4395	0	0	0	0	0	0	0	0	0	0
4395	0	0	0	0	0	0	0	0	0	0
4395	0	0	0	0	0	0	0	0		0
4395	2	1	2	0	0	2	0	0	0	7
4395	0	0	0	0	0	0	0	0	0	0
4395	3	2	3	0	2	2	0	1	0	13
4396	0	0	0	0	0	0	0	0	0	0
4396	0	0	0	0	0	0	0	0	0	0
4396	2	2	2		2	2	0	0	0	10
4396	2	3	2	2	2	0	0	0	0	11
4396	0	0	2	0	0	0	0	0	0	2
4396	0	0	0	0	0	0	0	0	0	0
4396	0	2	0	0	0	0	0	0	0	2
4396	0	0	0	0	0	0	0	0	0	0
4396	0	2	0	0	0	0	0	0	0	2
4396	0	0	0	0	0	0	0	0	0	0
4396	0	0	0	0	0	0	0	0	0	0
