# Supplementary material for: Pre- and post-natal macronutrient supplementation for HIV–positive women in Tanzania: Effects on infant birth weight and HIV transmission
Source: PLoS One. 2018 Oct 11;13(10):e0201038. doi: 10.1371/journal.pone.0201038 (PMC6181269; doi:10.1371/journal.pone.0201038)
Supplement: S3 File — (ZIP) [file pone.0201038.s003.zip › dataset/Form FI.xlsx]

## Sheet: Sheet1
Study ID	visit #	FI2_not enough food	FI2_not enough often	FI3_kinds food	FI3_kinds food often	FI4_limited food	FI4_limited food often	FI5_not want foods	FI5_not want foods often	FI6_smaller meals	FI6_smaller meals often	FI7_fewer meals	FI7_fewer meals often	FI8_no food	FI8_no food often	FI9_sleep hungry	FI9_sleep hungry often	FI10_whole day	FI10_whole day often	FI11_main staple	FI11_main staple other	FI12_where staple	FI12_where staple other	FI13_divide food	FI13_divide food other	FI14_nuts	FI14_nuts source	FI14_nuts source other	FI15_beans	FI15_beans source	FI15_beans source other	FI16_fish	FI16_fish source	FI16_fish source other	FI17_milk	FI17_milk source	FI17_milk source other	FI18_eggs	FI18_eggs source	FI18_eggs source other	FI19_chicken	FI19_chicken source	FI19_chicken source other	FI20_meat	FI20_meat source	FI20_meat source other	FI21_fruits	FI21_fruits source	FI21_fruits source other
4301	2	1	1	1	0	1	1	1	0	1	0	1	0	1	0	1	0	1	99	0		0		3		1	0		2	0		1	0		1	0		1	0		1	0		1	0		3	0
4301	3	1	0	1	0	1	1	1	0	1	0	1	0	1	0	1	0	1	0	1		2		3		1	0		2	0		1	0		1	0		1	0		1	0		1	0		1	0
4301	4	1	1	1	2	1	1	1	0	1	1	1	0	0		0		0		0		0		0		2	0		2	0		1	0		1	0		1	0		1	0		1	0		3	0
4301	5	1	1	0		1	1	0		1	1	1	1	0		0		0		0		0		3		1	0		2	0		1	0		1	0		1	0		1	0		1	0		2	0
4301	6	1	0	1	0	1	1	0		1	0	1	0	0		0		0		0		0		3		1	0		2	0		2	0		1	0		1	0		1	0		1	0		3	0
4301	7	1	0	1	1	1	99	1	0	0		1	0	1	0	1	0	0		0		0		3		1	0		2	0		1	0		1	0		1	0		1	0		1	0		2	0
4301	8	1	0	1	0	1	0	1	0	1	0	1	0	1	0	1	0	1	0	0		0		0		1	0		2	0		1	0		1	0		1	0		1	0		1	0		1	0
4301	9	1	1	1	99	1	2	1	1	1	2	1	2	1	1	1	1	1	0	0		0		0		1	0		2	0		1	0		1	0		1	0		1	0		1	0		1	0
4301	10	0		1	0	1	2	1	1	1	0	1	1	0		0		0		0		0		0		1	0		2	0		1	0		1	0		1	0		1	0		2	0		2	0
4301	1	1	2	1	2	1	1	1	0	1	1	1	1	0		0		0		0		0		0		1	0		2	0		2	0		1	0		1	0		1	0		2	0		3	0
4301	11	1	1	1	0	1	1	0		1	0	1	1	0		0		0		0		0		0		1	0		2	0		1	0		1	0		1	0		1	0		1	0		3	0
4302	1	1	0	1	1	1	0	1	0	1	1	1	0	0		1	0	0		0		0		0		2	0		3	0		1	0		1	0		1	0		1	0		2	0		2	0
4302	2	1	1	1	0	1	1	1	1	1	1	1	1	0		0		0		0		0		2		1	0		2	0		1	0		1	0		1	0		1	0		1	0		1	0
4302	3	1	0	1	1	1	0	1	0	1	1	1	0	0		0		0		0		0		0		1	0		2	0		1	0		1	0		1	0		1	0		1	0		2	0
4302	4	0		0		1	1	0		0		1	0	0		0		0		0		0		3		1	0		2	0		1	0		1	0		1	0		1	0		2	0		2	0
4302	5	0		1	1	1	0	1	0	1	0	1	1	0		0		0		0		0		0		2	0		2	0		2	0		2	0		2	0		1	0		2	0		2	0
4302	6	0		1	0	1	1	0		0		1	1	0		0		0		0		0		0		1	0		2	0		2	0		1	0		1	0		1	0		2	0		2	0
4302	7	0		1	0	1	1	0		1	1	0		0		0		0		0		0		3		1	0		2	0		1	0		2	0		2	0		1	0		2	0		2	0
4302	8	0		1	1	1	1	0		0		1	1	0		0		0		0		0		2		1	0		2	0		2	0		1	0		1	0		1	0		2	0		2	0
4302	9	0		1	1	1	1	0		0		1	0	0		0		0		0		0		2		1	0		2	0		1	0		1	0		1	0		1	0		2	0		2	0
4302		0		0		0		0		0		0		0		0		0		0		0		0		1	0		2	0		2	0		1	0		1	0		1	0		1	0		2	0
4302		0		1	0	0		0		0		0		0		0		0		0		0		0		1	0		2	0		2	0		1	0		1	0		1	0		2	0		3	0
4303	1	0		0		1	1	0		0		0		0		0		0		0		0		0		1	0		1	0		2	0		1	0		2	0		1	0		1	0		2	0
4303	2	0		0		1	1	0		0		0		0		0		0		0		0		0		1	0		1	0		2	0		1	0		2	0		1	0		1	0		99	99
4303	3	0		0		0		0		0		0		0		0		0		2	POTATO	0		3		1	0		2	0		2	0		1	0		1	0		1	0		2	0		2	0
4304	1	0		1	2	1	2	0		0		0		0		0		0		1		0		0		1	0		3	0		2	0		3	0		2	0		1	0		2	0		2	0
4304	3	0		1	1	1	1	0		0		1	1	0		0		0		2		0		0		1	0		1	0		1	0		1	0		1	0		1	0		3	0		3	0
4304	2	1	1	1	1	1	1	0		1	1	1	1	1	1	0		0		1		0		0		1	0		3	0		1	0		3	0		1	0		1	0		1	0		1	0
4304	4	0		1	1	1	1	0		0		1	0	0		0		0		0		0		0		2	0		2	0		1	0		1	0		1	0		1	0		2	0		3	0
4305	1	1	0	1	1	1	1	1	1	1	0	1	1	0		1	1	0		0		0		2		1	0		2	0		2	0		1	0		1	0		1	0		1	0		1	0
4305	2	1	0	1	0	0		0		0		0		0		0		0		0		0		2		2	0		2	0		2	0		2	0		2	0		2	0		2	0		2	0
4305	3	1	0	1	1	1	1	1	1	1	0	1	0	0		0		0		0		0		2		1	0		1	0		1	0		1	0		1	0		1	0		1	0		1	0
4305	5	1	0	1	1	1	1	0		1	1	1	0	1	0	0		0		0		0		2		1	0		2	0		1	0		3	0		1	0		1	0		1	0		1	0
4305	4	0		1	1	1	1	1	1	1	1	1	1	0		1	0	0		0		0		2		1	0		2	0		1	0		1	0		1	0		1	0		1	0		1	0
4305	6	1	1	1	0	1	0	1	1	1	0	1	0	1	1	0		0		0		0		0		1	0		2	0		1	0		3	0		1	0		1	0		1	0		1	0
4305	7	1	0	1	0	1	0	0		0		0		0		0		0		0		0		2		1	0		2	0		1	0		3	0		1	0		1	0		1	0		1	0
4305	8	0		0		0		0		0		0		0		0		0		0		0		0		1	0		2	0		1	0		2	0		1	0		1	0		2	0		3	0
4305		1	0	1	1	1	1	99		1	1	1	2	0		1	2	0		0		0		2		1	0		2	0		1	0		3	0		1	0		1	0		1	0		1	0
4305		1	0	1	1	1	2	0		0		0		0		0		0		0		0		2		1	0		2	0		1	0		3	1		2	1		1	1		1	0		2	0
4306	1	0		0		0		0		0		0		0		0		0		1		0		0		1	0		1	0		2	0		2	0		1	0		1	0		2	0		3	0
4306	2	0		0		0		0		0		0		0		0		0		0		0		0		1	0		1	0		2	0		2	0		1	0		1	0		2	0		2	0
4306	3	0		0		0		0		0		0		0		0		0		2		0		0		1	0		1	0		1	0		3	0		1	0		1	0		3	0		3	0
4307	1	0		1	1	1	1	1	0	0		0		0		0		0		0		0		0		1	0		3	0		2	0		3	0		2	0		2	0		2	0		3	0
4307	2	0		0		0		0		0		0		0		0		0		0		0		0		2	0		3	0		2	0		2	0		1	0		1	0		2	0		3	0
4307	3	0		0		0		0		0		0		0		0		0		0		0		0		2	0		3	0		2	0		3	0		1	0		1	0		2	0		3	0
4307	4	0		0		0		0		0		0		0		0		0		0		0		0		1	0		3	0		2	0		3	0		1	0		1	0		2	0		3	0
4307	5	0		1	1	1	1	1	0	0		0		0		0		0		0		0		0		3	0		3	0		1	0		3	0		1	0		1	0		1	0		3	0
4307	6	0		0		0		0		0		0		0		0		0		0		0		0		2	0		3	0		2	0		2	0		1	0		1	0		2	0		3	0
4307	7	0		0		0		0		0		0		0		0		0		0		0		0		1	0		2	0		2	0		2	0		2	0		2	0		2	0		3	0
4307	8	0		0		0		0		0		0		0		0		0		0		0		0		2	0		99	0		2	0		2	0		1	0		1	0		2	0		3	0
4307	9	0		0		0		0		0		0		0		0		0		0		0		0		1	0		3	0		1	0		3	0		1	0		1	0		2	0		2	0
4307		0		0		0		0		0		0		0		0		0		0		0		0		1	0		2	0		2	0		3	0		2	0		2	0		2	0		3	0
4308	1	1	0	0		0		0		0		0		0		0		0		1		0		0		2	0		2	0		2	0		1	0		1	0		1	0		2	0		2	0
4308	2	0		0		1	1	0		0		0		0		0		0		0		0		0		1	0		1	0		2	0		1	0		1	0		1	0		2	0		2	0
4308	3	0		0		0		0		0		0		0		0		0		0		0		0		1	0		1	0		1	0		1	0		1	0		1	0		2	0		3	0
4308	4	0		1	0	1	1	0		0		0		0		0		0		0		0		0		1	0		2	0		1	0		1	0		1	0		1	0		1	0		2	0
4308	5	0		0		0		0		0		0		0		0		0		0		0		0		1	0		1	0		1	0		1	0		1	0		1	0		2	0		3	0
4308	6	0		0		0		0		0		0		0		0		0		1		0		0		1	0		2	0		2	0		1	0		1	0		1	0		2	0		3	0
4309	1	0		0		1	1	0		0		0		0		0		0		0		0			nad	1	0		1	0		2	0		1	0		1	0		1	0		1	0		1	0
4309	2	0		0		0		0		0		0		0		0		0		0		0		0		1	0		2	0		2	0		1	0		2	0		1	0		2	0		3	0
4309	3	0		0		0		0		0		0		0		0		0		0		0		0		1	0		2	0		2	0		1	0		2	0		1	0		2	0		3	0
4309	4	0		0		1	1	0		0		0		0		0		0		0		0		4		2	0		3	0		2	0		1	0		2	0		1	0		2	0		3	0
4309	5	0		0		1	0	0		1	0	0		0		0		0		0		0		0		1	0		3	0		3	0		1	0		1	0		1	0		1	0		2	0
4309	6	1	0	1	1	1	1	0		0		1	1	0		1	0	0		0		0		0		1	0		3	0		1	0		1	0		1	0		1	0		1	0		2	0
4309	7	0		0		0		0		0		0		0		0		0		0		0		0		1	0		2	0		2	0		1	0		1	0		1	0		1	0		3	0
4309		0		0		1	1	0		0		0		0		0		0		0		99		99		1	0		99	0		99	0		1	0		1	0		1	0		1	0		2	0
4310	1	0		1	1	1	0	1	1	0		0		0		0		0		0		0		0		2	0		2	0		1	0		1	0		1	0		1	0		1	0		2	0
4310	2	1	1	1	1	0		1		1		1	1	0		0		0		0		0		0		1	0		2	0		2	0		1	0		1	0		1	0		2	0		2	0
4310	3	0		1	0	1	1	0		0		1	0	0		0		0		0		0		0		1	0		2	0		1	0		1	0		1	0		1	0		1	0		2	0
4310	4	1	1	1	1	1	0	1	0	1	1	1	1	0	0	0		0		0		99		0		1	0		99	0		1	0		1	0		1	0		1	0		1	0		2	0
4310	5	1	0	1	0	1	1	1	0	1	1	1	0	1	0	1	0	0		0		0		0		1	0		2	0		1	0		1	0		1	0		1	0		1	0		2	0
4311	1	0		1	1	1	2	0		0		0		0		0		0		0		0		0		1	0		2	0		1	0		1	0		2	0		1	0		2	0		2	0
4311	2	0		0		0		0		0		0		0		0		0		0		0		0		1	0		2	0		2	0		1	0		1	0		1	0		2	0		3	0
4311	3	0		0		0		0		0		0		0		0		0		0		0		0		1	0		2	0		1	0		2	0		1	0		1	0		3	0		3	0
4311	4	0		0		1	1	0		0		0		0		0		0		0		0		0		1	0		2	0		1	0		2	0		2	0		1	0		1	0		3	0
4311	5	0		1	1	1	1	0		0		0		0		0		0		0		0		0		1	0		2	0		1	0		1	0		1	0		1	0		1	0		2	0
4311	6	0		1	1	1	1	0		0		0		0		0		0		1		0		0		1	0		2	0		1	0		1	0		1	0		1	0		1	0		2	0
4311	7	0		0		0		0		0		0		0		0		0		0		0		0		1	0		2	0		1	0		1	0		1	0		1	0		1	0		2	0
4311	8	0		0		0		0		0		0		0		0		0		0		0		0		1	0		2	0		1	0		1	0		1	0		1	0		1	0		3	0
4311	9	0		1	1	1	0	0		0		0		0		0		0		0		0		0		1	0		2	0		1	0		1	0		1	0		1	0		1	0		3	0
4311	10	0		1	1	1	1	0		0		0		0		0		0		0		0		0		1	0		2	0		1	0		1	0		1	0		1	0		1	0		2	0
4312	1	1	2	1	1	1	0	1	1	1	1	1	0	0		0		0		0		0		0		1	0		2	0		1	0		1	0		1	0		1	0		2	0		2	0
4312	2	1	1	1	1	1	2	0		0		0		0		0		0		0		0		0		1	0		2	0		1	0		1	0		1	0		2	0		2	0		2	0
4312	4	0		1	0	1	0	0		0		0		0		0		0		0		0		0		1	0		2	0		2	0		1	0		1	0		1	0		2	0		1	0
4312	3	0		0		0		0		0		0		0		0		0		0		0		0		1	0		2	0		1	0		1	0		1	0		1	0		2	0		2	0
4312	5	0		0		0		0		0		0		0		0		0		0		0		0		1	0		2	0		2	0		1	0		1	0		2	0		2	0		2	0
4312	6	0		0		0		0		0		0		0		0		0		0		0		0		1	0		2	0		2	0		1	0		1	0		1	0		2	0		3	0
4312	7	0		0		0		0		0		0		0		0		0		0		0		0		1	0		2	0		2	0		1	0		1	0		1	0		2	0		2	0
4312	8	0		0		0		0		0		0		0		0		0		0		0		0		2	0		3	0		1	0		1	0		2	0		2	0		2	0		2	0
4313	1	0		0		0		0		0		0		0		0		0		0		0		0		2	0		2	0		2	0		1	0		1	0		1	0		2	0		3	0
4313	2	0		0		0		0		0		0		0		0		0		0		0		0		2	0		2	0		2	0		1	0		1	0		1	0		99	0		3	0
4313	3	0		0		0		0		0		0		0		0		0		0		0		0		3	0		2	0		2	0		1	0		2	0		1	0		2	0		3	0
4313	4	0		0		0		0		0		0		0		0		0		0		0		0		1	0		2	0		2	0		1	0		2	0		1	0		2	0		2	0
4313	5	0		0		0		0		0		0		0		0		0		0		0		0		2	0		2	0		2	0		2	0		1	0		1	0		2	0		3	0
4313	6	0		1	0	0		1	0	0		0		0		0		0		0		0		0		2	0		2	0		2	0		1	0		1	0		1	0		2	0		3	0
4313	7	0		0		0		0		0		0		0		0		0		0		0		0		1	0		2	0		2	0		1	0		1	0		1	0		2	0		3	0
4313	8	0		0		0		0		0		0		0		0		0		0		0		0		2	0		2	0		2	0		2	0		1	0		1	0		2	0		3	0
4313	9	0		0		0		0		0		0		0		0		0		0		0		0		1	0		2	0		2	0		1	0		1	0		1	0		2	0		3	0
4313	10	0		0		0		0		0		0		0		0		0		0		0		0		1	0		2	0		2	0		1	0		1	0		1	0		2	0		2	0
4313	11	0		0		0		0		0		0		0		0		0		0		0		0		1	0		2	0		2	0		2	0		1	0		1	0		2	0		3	0
4314	1	1	1	1	2	1	1	0		0		0		0		0		0		2		0		0		1	0		1	0		1	0		1	0		1	0		1	0		1	0		3	0
4314	2	1	1	1	1	1	1	1	2	1	1	1	0	0		0		0		2		0		0		1	0		2	0		1	0		1	0		1	0		1	0		2	0		3	0
4314	3	1	1	1	2	1	1	0		0		0		0		0		0		2		0		0		1	0		1	0		1	0		1	0		1	0		1	0		1	0		3	0
4314	4	0		1	0	1		0		0		0		0		0		0			POTATOES	0		3		1	0		1	0		2	0		1	0		2	0		1	0		2	0		2	0
4314	5	1	0	1	0	1	1	0		0		0		0		0		0		2		0		3		1	0		1	0		2	0		2	0		1	0		1	0		1	0		3	0
4314	6	0		1	1	1	1	0		0		1	0	0		0		0		0		0		3		1	0		1	0		2	0		1	0		1	0		1	0		2	0		3	0
4314	7	1	1	1	1	1	1	0		1	0	1	1	0		1	0	0		0		0		3		1	0		2	0		1	0		1	0		1	0		1	0		2	0		2	0
4314	8	0		0		0		0		0		0		0		0		0		0		0		0		1	0		2	0		2	0		1	0		1	0		2	0		2	0		2	0
4314	9	1	1	1	0	0		0		0		1	0	0		0		0		0		0		3		1	0		2	0		1	0		2	0		1	0		1	0		1	0		3	0
4314	10	1	1	1	2	1	1	1	1	1	1	0		0		0		0		0		0		0		1	0		2	0		1	0		1	0		1	0		1	0		99			2	0
4314	11	1	1	1	1	1	0	0		0		1	1	0		0		0		0		0		2		1	0		2	0		1	0		1	0		1	0		2	0		1	0		2	0
4315	1	1	1	1	0	1	1	0		0		0		0		0		0		0		0		0		1	0		2	0		2	0		1	0		1	0		1	0		2	0		3	0
4315	2	0		0		0		0		0		0		0		0		0		0		0		3		1	0		2	0		2	0		1	0		2	0		1	0		2	0		3	0
4315	3	1	0	1	0	0		1	0	0		0		0		0		0		0		0		0		1	0		1	0		2	0		3	0		2	0		2	0		3	0		3	0
4315	4	1	1	1	1	1	1	0		1	0	0		0		0		0		0		0		3		1	0		2	0		1	0		1	0		1	0		1	0		1	0		2	0
4315	5	1	1	1	0	1	1	0		0		0		0		0		0		0		0		3		1	0		2	0		1	0		1	0		1	0		1	0		1	0		2	0
4315	6	0		0		0		0		0		0		0		0		0		0		0		3		1	0		2	0		2	0		2	0		1	0		1	0		2	0		3	0
4315	7	0		0		0		0		0		0		0		0		0		0		0		0		1	0		2	0		2	0		1	0		1	0		1	0		2	0		2	0
4315	8	0		0		0		0		0		0		0		0		0		0		0		0		1	0		2	0		2	0		1	0		1	0		1	0		2	0		3	0
4315	9	0		1	1	1	1	0		0		0		0		0		0		0		0		3		1	0		2	0		1	0		1	0		1	0		1	0		2	0		3	0
4316	1	1	2	1	1	1	1	1	0	1	0	1	1	0		0		0		0		0		1		3	0		2	0		1	0		1	0		1	0		1	0		1	0		2	0
4316	2	1	1	1	1	1	2	1	0	1	0	1	1	0		0		0		0		0		1		3	0		2	0		1	0		1	0		1	0		1	0		1	0		3	0
4316	3	0		0		0		0		0		0		0		0		0		1		0		2		1	0		2	0		3	0		3	0		1	0		1	0		1	0		3	0
4316	4	1	1	1	0	1	1	1	0	1	1	1	1	0		0		0		0		0		2		1	0		2	0		2	0		1	0		1	0		1	0		1	0		3	0
4316	5	1	0	1	0	1	0	1	0	1	0	1	0	1	1	0		0		0		0		0		2	0		2	0		3	0		2	0		2	0		2	0		2	0		3	0
4316	6	0		1	0	1	1	0		0		0		0		0		0		0		0		2		1	0		3	0		1	0		1	0		1	0		1	0		2	0		3	0
4316	7	1	0	0		1	0	0		1	0	0		1	0	1	0	0		0		0		2		2	0		2	0		2	0		1	0		2	0		1	0		1	0		3	0
4316	8	0		1	1	1	1	0		0		0		0		0		0		0		0		2		3	0		3	0		1	0		1	0		1	0		1	0		2	0		3	0
4316	9	0		0		0		0		0		0		0		0		0		0		0		3		1	0		2	0		2	0		1	0		1	0		1	0		2	0		2	0
4316	10	0		1	1	1	2	0		0		0		0		0		0		0		0		2		3	0		2	0		2	0		2	0		2	0		1	0		1	0		3	0
4316		0		1	1	0		0		0		0		0		0		0		0		0		0		3	0		2	0		1	0		1	0		1	0		1	0		1	0		3	0
4317	1	0	1	1	1	1	0	0		0		0		0		0		0		0		0		3		3	0		2	0		2	0		1	0		2	0		2	0		2	0		3	0
4317	2	0		1	0	1	1	0		0		0		0		0		0		0		0		3		1	0		1	0		1	0		1	0		1	0		1	0		1	0		3	0
4317	3	0		1	1	0		0		0		0		0		0		0		0		0		3		1	0		1	0		2	0		1	0		1	0		1	0		2	0		3	0
4317	4	0		0		1	0	0		0		0		0		0		0		2		0		3		1	0		1	0		2	0		2	0		1	0		1	0		2	0		3	0
4317	5	1	0	1	1	1	1	0		0		0		0		0		0		1		0		3		0	0		2	0		2	0		3	0		1	0		1	0		2	0		2	0
4317	6	0		1	0	0		0		0		0		0		0		0		1		0		3		2	0		1	0		2	0		1	0		1	0		1	0		1	0		2	0
4317	7	0		1	0	1	1	0		0		0		0		0		0		1		0		3		1	0		1	0		2	0		1	0		1	0		1	0		2	0		2	0
4317	8	1	0	1	1	1	1	0		0		0		0		0		0		1		0		3		1	0		1	0		2	0		1	0		1	0		1	0		1			2	0
4317	9	1	1	1	1	1	2	0		1	0	1	0	0		0		0		1		0		3		1	0		2	0		1	0		1	0		1	0		1	0		1	0		2	0
4317		0		1	0	1	1	0		0		0		0		0		0		1		0		3		1	0		2	0		2	0		3	0		1	0		1	0		1	0		2	0
4317		1	1	1	2	1	1	0		0		0		0		0		0		0		0		0		1	0		2	0		1	0		1	0		1	0		1	0		1	0		2	0
4318	1	1	2	1	1	1	2	0		0		0		0		0		0		0		0		0		1	0		2	0		2	0		2	0		2	0		1	0		1	0		3	0
4318	2	1	1	1	2	1	1	1	0	1	0	0		0		0		0		0		0		0		1	0		2	0		2	0		1	0		1	0		1	0		2	0		3	0
4318	3	1	0	1	1	1	0	1	1	1	1	1	1	0		0		0		0		0		0		1	0		2	0		2	0		2	0		1	0		1	0		2	0		3	0
4318	4	1	1	1	1	1	1	1	1	1	0	0		0		0		0		0		0		0		1	0		2	0		2	0		2	0		2	0		1	0		1	0		2	0
4318	5	1	1	1	1	1	1	0		0		0		0		0		0		0		0		0		3	0		2	0		2	0		2	0		2	0		2	0		2	0		3	0
4318	6	1	1	1	0	1	1	1	0	0		0		0		0		0		0		0		0		1	0		2	0		2	0		2	0		2	0		1	0		1	0		3	0
4318	7	0		0		0		0		0		0		0		0		0		0		0		0		1	0		2	0		2	0		2	0		2	0		1	0		2	0		3	0
4318	8	0		1	1	1	1	0		1	0	1	0	0		1	1	0		0		0		0		2	0		2	0		2	0		2	0		1	0		2	0		2	0		3	0
4318	9	1	1	1	1	1	2	1	1	1	1	1	1	1	1	1	1	0		0		0		0		1	0		2	0		1	0		1	0		1	0		1	0		1	0		3	0
4318	10	0		0		0		0		0		0		0		0		0		0		0		0		3	0		2	0		2	0		2	0		1	1		2	1		2	0		3	0
4319	1	1	2	1	1	1	1	0		0		0		0		0		0		0		0		0		1	0		2	0		2	0		2	0		1	0		1	0		2	0		2	0
4319	2	0		1	1	1	1	0		0		0		0		0		0		0		0		3		1	0		2	0		2	0		1	0		1	0		1	0		1	0		3	0
4319	3	0		1	0	1	0	0		0		0		0		0		0		0		0		3		1	0		2	0		2	0		2	0		1	0		1	0		2	0		3	0
4319	4	0	0	1	1	1	1	0		0		0		0		0		0		0		0		3		1	0		2	0		2	0		1	0		1	0		1	0		1	0		2	0
4319	5	1	0	1	1	1	1	0		0		0		0		0		0		0		0		3		1	0		2	0		2	0		1	0		1	0		1	0		1	0		2	0
4319	6	1	1	1	1	1	0	1	1	1	1	0		1	0	1	0	0		0		0		3		1	0		2	0		2	0		1	0		1	0		1	0		1	0		2	0
4319	7	1	2	1	1	0		0		1	1	0		0		0		0		0		0		3		2	0		2	0		2	0		1	0		1	0		1	0		1	0		3	0
4319	8	1	1	1	0	1	2	1	2	1	1	1	1	0		0		0		0		0		3		1	0		2	0		2	0		1	0		1	0		1	0		2	0		2	0
4319	9	1	2	1	1	1	1	1	1	1	0	1	2	0		0		0		0		0		0		1	0		2	0		1	0		1	0		1	0		1	0		1	0		2	0
4319		1	1	1	1	1	0	0		0		1	1	0		0		0		0		0		0		1	0		2	0		1	0		2	0		1	0		1	0		2	0		2	0
4320	1	1	1	1	2	1	1	1	0	1	1	1	1	1	1	1	0	0		0		0		0		1	0		2	0		2	0		1	0		1	0		1	0		2	0		3	0
4320	2	1	1	1	2	1	2	0		1	1	0		0		0		0		0		0		0		1	0		2	0		1	0		1	0		1	0		1	0		1	0		1	0
4320	3	1	0	1	1	1	1	1	0	1	0	0		0		0		0		0		0		0		2	0		2	0		1	0		1	0		1	0		1	0		2	0		3	0
4320	4	1	1	1	1	1	0	1	1	1	0	0		0		0		0		0		0		0		2	0		2	0		1	0		1	0		1	0		1	0		2	0		3	0
4320	5	1	1	1	1	1	1	0		0		1	0	0		0		0		1		0		0		1	0		2	0		1	0		1	0		1	0		1	0		2	0		2	0
4320	6	1	1	1	1	1	2	1	1	1	0	1	0	0		0		0		0		0		0		1	0		2	0		1	0		1	0		1	0		1	0		2	0		3	0
4320	7	1	1	1	2	1	1	1	2	1	1	1	1	0		0		0		0		0		0		1	0		2	0		1	0		1	0		1	0		1	0		1	0		2	0
4320	8	1	1	1		1	1	1	1	1	0	1	1	0		0		0		0		0		0		1	0		3	0		1	0		1	0		1	0		1	0		2	0		2	0
4320	9	1	2	1	1	1	1	0		1	1	0		0		0		0		0		0		0		1	0		3	0		1	0		1	0		1	0		1	0		2	0		1	0
4320		1	1	1	0	0		1	1	0		1	0	0		0		0		0		0		0		1	0		2	0		2	0		1	0		1	0		1	0		1	0		2	0
4320		1	1	1	1	1	1	0		1	0	0		0		0		0		0		0		0		1	0		2	0		1	0		1	0		1	0		1	0		2	0		2	0
4321	1	1	1	1	1	1	0	0		0		1	1	0		0		0		0		0		2		2	0		2	0		2	0		3	0		2	0		2	0		2	0		3	0
4321	2	0		1	1	1	1	0		0		1	1	0		0		0		0		0		0		1	0		3	0		2	0		2	0		1	0		1	0		2	0		3	0
4321	3	1	1	1	1	1	0	0		0		1	1	0		0		0		0		0		2		2	0		2	0		2	0		3	0		2	0		2	0		2	0		3	0
4321	4	0		0		0		0		0		0		0		0		0		0		0		2		2	0		2	0		2	0		3	0		2	0		2	0		2	0		2	0
4321	5	1	0	1	0	0		1	0	1	0	0		0		0		0		0		0		0		1	0		1	0		1	0		2	0		1	0		1	0		2	0		3	0
4321	6	1	1	1	0	1	0	1	1	1	0	1	0	0		0		0		0		0		0		1	0		2	0		2	0		2	0		2	0		1	0		1	0		2	0
4321	7	1	1	1	0	1	1	1	1	1	0	1	0	0		0		0		0		0		0		1	0		2	0		2	0		2	0		1	0		1	0		1	0		2	0
4321	8	1	1	1	0	1	1	1	1	0		0		0		0		0		0		0		0		1	0		3	0		2	0		3	0		1	0		1	0		2	0		3	0
4321	9	0		1	1	1	0	1	1	0		0		0		0		0		0		0		0		1	0		2	0		2	0		2	0		1	0		1	0		2	0		2	0
4321	10	0		0		0		0		0		0		0		0		0		0		0		0		1	0		3	0		1	0		3	0		1	0		1	0		1	0		3	0
4322	1	0		0		0		0		0		0		0		0		0		0		0		0		2	0		2	0		1	0		1	0		1	0		1	0		1	0		3	0
4322	2	0		1	0	1	1	1	1	1	1	1	1	1	0	1	0	0		0		0		0		1	0		2	0		2	0		1	0		1	0		1	0		1	0		3	0
4322	3	1	0	1	1	1	1	1	0	1	0	1	0	0		0		0		0		0		0		1	0		2	0		2	0		1	0		1	0		1	0		2	0		3	0
4322	4	1	1	1	1	1	0	0		1	1	1	1	0		1		0		1		0		0		1	0		2	0		2	0		2	0		1	0		1	0		1	0		3	0
4322	5	0		0		0		0		0		0		0		0		0		0		0		0		1	0		2	0		3	0		1	0		1	0		1	0		1	0		3	0
4322	6	1	99	1	1	1	1	1	0	0		1	99	1	1	1	0	0		0		0		0		1	0		2	0		2	0		1	0		1	0		1	0		1	0		3	0
4322	7	0		0		1	1	0		1	1	1	0	0		1	0	0		0		0		0		1	0		2	0		2	0		1	0		1	0		1	0		1	0		2	0
4322	8	1	1	1	1	1	1	1	2	1	0	1	1	0		0		0		0		0		0		1	0		2	0		2	0		1	0		1	0		1	0		1	0		2	0
4322		1	0	1	1	1	1	1	0	1	1	1	1	0		0		0		0		0		0		1	0		2	0		2	0		1	0		1	0		1	0		1	0		2	0
4323	1	0		1	1	0		1	0	1	1	1	0	0		0		0		0		0		0		1	0		1	0		1	0		2	0		2	0		1	0		2	0		3	0
4323	2	0		1	0	0		0		0		0		0		0		0		0		0		0		1	0		2	0		2	0		3	0		1	0		1	0		2	0		3	0
4323	3	0		0		0		0		0		0		0		0		0		0		0		0		1	0		1	0		2	0		3	0		1	0		1	0		2	0		3	0
4323	4	0		1	0	1	0	0		1	0	1	0	0		0		0		2		0		0		1	0		2	0		2	0		3	0		1	0		1	0		2	0		2	0
4323	5	0		1	1	1	0	0		0		0		0		0		0		0		0		0		1	0		2	0		2	0		3	0		1	0		1	0		2	0		3	0
4323	6	0		1	1	0		1	0	1	0	1	1	1	0	0		0		0		0		0		1	0		2	0		1	0		2	0		2	0		1	0		2	0		3	0
4323	7	0		1	0	0		0		0		0		0		0		0		0		0		3		2	0		2	0		2	0		2	0		2	0		1	0		2	0		2	0
4323	8	0		0		0		0		0		0		0		0		0		0		0		0		1	0		1	0		2	0		2	0		2	0		99	0		2	0		3	0
4323	9	0		0		0		0		0		0		0		0		0		0		0		0		1	0		2	0		2	0		3	0		1	0		1	0		2	0		3	0
4323		0	0	1	0	1	0	1	1	0		0		0		0		0		1		0		0		1	0		2	0		2	0		1	0		1	0		2	0		2	0		3	0
4323		0		0		0		0		0		0		0		0		0		0		0		0		1	0		2	0		2	0		2	0		1	0		1	0		1	0		3	0
4324	1	0		0		0		0		0		0		0		0		0		1		0		0		3	0		3	0		2	0		1	0		1	0		1	0		2	0		3	0
4324	2	0		0		0		0		0		0		0		0		0		0		0		0		1	0		1	0		2	0		2	0		1	0		1	0		2	0		2	0
4324	3	0		0		0		0		0		0		0		0		0		0		0		0		1	0		1	0		2	0		3	0		1	0		1	0		2	0		3	0
4324	4	0		0		1	1	0		0		1	0	0		0		0		1		0		0		1	0		3	0		2	0		2	0		2	0		1	0		2	0		3	0
4324	5	0		0		0		0		0		0		0		0		0		0		0		0		1	0		3	0		3	0		1	0		3	0		1	0		3	0		3	0
4324	6	0		0		0		0		0		0		0		0		0		0		0		0		1	0		1	0		2	0		2	0		1	0		1	0		2	0		2	0
4324	7	0		0		0		0		0		0		0		0		0		0		0		0		1	0		2	0		2	0		3	0		1	0		1	0		1	0		3	0
4324	8	1	1	1	1	1	2	1	1	0		1	0	0		1	0	0		0		0		0		1	0		2	0		1	0		1	0		1	0		1	0		2	0		2	0
4324	9	0		1	1	1	1	0		0		1	0	0		0		0		1		0		0		1	0		2	0		2	0		3	0		1	0		2	0		3	0		3	0
4325	1	1	1	1	1	1	1	1	1	1	0	1	0	1	1	1	0	0		0		0		0		1	0		2	0		1	0		1	0		3	0		1	0		3	0		3	2
4325	2	1	1	1	1	1	1	1	1	1	0	1	0	1	0	1	0	0		0		0		0		2	0		2	0		1	0		1	0		1	0		1	0		2	0		2	0
4325	3	1	0	1	0	1	0	0		1	1	0		0		0		0		0		0		0		2	0		3	0		2	0		3	0		1	0		1	0		2	0		3	0
4325	4	1	1	1	1	1	1	1	0	1	1	1	2	1	0	1	1	1	1	0		0		3		2	0		3	0		1	0		1	0		1	0		1	0		1	0		3	0
4325	5	0		0		1	1	0		1	0	1	1	0		1	0	0		0		0		0		1	0		2	0		2	0		2	0		2	0		2	0		2	0		3	0
4325	6	1	2	1	1	1	1	1	2	1	1	1	1	1	0	1	0	0		0		0		0		1	0		2	0		1	0		1	0		1	0		1	0		1	0		2	0
4325	7	1	1	1	1	1	0	0		1	1	1	1	1	0	1	0	0		0		0		0		1	0		3	0		1	0		1	0		1	0		1	0		1	0		3	0
4326	1	1	0	0		0		0		0		0		0		0		0		0		0		0		1	0		1	0		2	0		1	0		1	0		1	0		1	0		3	0
4326	2	0		0		0		0		0		0		0		0		0		0		0		0		1	0		2	0		2	0		2	0		2	0		2	0		2	0		3	0
4326	3	0		0		0		0		0		0		0		0		0		0		0		0		1	0		1	0		2	0		1	0		1	0		1	0		1	0		2	0
4326	4	0		0		0		0		0		0		0		0		0		0		0		4		1	0		2	0		2	0		1	0		1	0		1	0		1	0		3	0
4326	5	0		0		0		0		0		0		0		0		0		0		2		0		1	0		1	0		2	0		1	0		1	0		1	0		1	0		3	0
4326	6	0		0		0		0		0		0		0		0		0		1		0		0		1	0		2	0		2	0		2	0		2	0		2	0		2	0		3	0
4326	7	0		0		0		0		0		0		0		0		0		0		0		0		1	0		1	0		2	0		1	0		2	0		1	0		2	0		3	0
4326	8	0		0		0		0		0		0		0		0		0		0		0		0		1	0		1	0		2	0		1	0		2	0		1	0		2	0		3	0
4327	1	1	0	1	0	1	1	1	0	1	0	0		0		0		0		0		0		3		1	0		1	0		2	0		1	0		2	0		2	0		1	0		3	0
4327	2	0		0		0		0		0		0		0		0		0		0		0		0		1	0		2	0		2	0		1	0		1	0		1	0		2	0		3	0
4328	1	1	0	1	0	1	0	1	1	0		0		0		0		0		0		0		0		1	0		1	0		1	0		3	0		2	0		1	0		1	0		3	0
4328	2	1	1	1	2	1	2	1	1	1	1	1	2	0		1	1	0		0		0		0		1	0		1	0		1	0		3	0		1	0		1	0		2	0		3	0
4328	3	1	2	1	2	1	1	1	1	1	1	0		0		0		0		0		0		3		1	0		2	0		2	0		2	0		1	0		1	0		1	0		2	0
4328	4	1	1	1	2	1	2	0		1	1	0		0		0		0		0		0		0		1	0		2	0		1	0		2	0		1	0		1	0		2	0		2	0
4328	5	1	2	1	1	1	1	1	2	1	0	1	1	0		0		0		0		0		0		1	0		2	0		2	0		1	0		1	0		1	0		1	0		2	0
4328	6	0		0		0		0		0		0		0		0		0		0		0		0		3	0		2	0		2	0		2	0		1	0		1	0		2	0		3	0
4328	7	1	1	1	2	1	2	0		0		0		0		0		0		0		0		3		2	0		2	0		2	0		1	0		1	0		1	0		2	0		2	0
4329	1	1	1	1	0	1	1	1	1	1	0	1	1	1	0	1	1	1	0	0		0		0		1	0		1	0		1	0		1	0		1	0		1	0		1	0		1	0
4329	2	1	0	1	0	1	1	1	1	1	0	1	1	1	1	0		0		0		0		0		1	0		1	0		1	0		1	0		1	0		1	0		1	0		2	0
4329	3	1	0	1	1	1	1	1	1	1	1	1	1	1	0	1	1	0		0		0		0		1	0		1	0		1	0		1	0		1	0		1	0		1	0		3	0
4329	4	1	2	1	1	1	1	1	0	1	1	1	2	1	1	1	1	0		0		0		0		1	0		1	0		2	0		1	0		1	0		1	0		1	0		1	0
4329	5	1	2	1	1	1	2	0		1	1	1	1	1	0	1	0	0		0		0		0		1	0		1	0		1	0		1	0		1	0		1	0		1	0		1	0
4329	6	1	1	1	1	1	2	1	0	1	1	1	2	1	1	1	0	1	0	0		0		0		1	0		1	0		2	0		1	0		1	0		1	0		1	0		1	0
4329	7	1	2	1	1	1	1	1	2	1	1	1	0	0		0		0		0		0		0		1	0		2	0		1	0		1	0		1	0		1	0		1	0		2	0
4329	8	1	2	1	2	1	2	0		1	1	1	1	1	0	0		0		0		0		0		1	0		2	0		2	0		1	0		1	0		1	0		1	0		1	0
4329	9	1	1	1	0	1	2	1	1	1	0	1	1	0		0		0		0		0		0		1	0		2	0		1	0		1	0		1	0		1	0		1	0		2	0
4329		1	2	1	1	1	2	1	1	1	1	1	0	1	1	0		0		0		0		0		1	0		2	0		1	0		1	0		1	0		1	0		1	0		1	0
4330	1	0		1	1	1	2	0		0		0		0		0		0		0		0		0		1	0		2	0		1	0		1	0		1	0		1	0		1	0		3	0
4330	2	0		1	0	1	0	1	1	1	1	1	1	0		0		0		0		0		0		1	0		2	0		1	0		1	0		1	0		1	0		2	0		3	0
4330	3	0		0		0		0		1	1	0		0		0		0		0		0		0		1	0		2	0		1	0		1	0		1	0		1	0		1	0		3	0
4330	4	1	1	1	1	1	2	1	0	1	1	1	1	1	0	0		0		0		0		2		1	0		2	0		1	0		1	0		1	0		1	0		1	0		3	0
4330	5	1	2	1	2	1	2	0		1	2	0		0		0		0		0		0		0		1	0		2	0		1	0		1	0		1	0		1	0		1	0		1	0
4330	6	1	1	1	1	1	1	0		0		0		0		0		0		0		0		0		1	0		2	0		1	0		1	0		1	0		1	0		1	0		1	0
4330	7	1	1	1	1	1	1	0		0		1	2	0		0		0		0		0		0		1	0		2	0		1	0		1	0		1	0		1	0		1	0		1	0
4330	8	1	2	1	1	1	1	1	1	1	0	1	2	0		0		0		0		0		0		1	0		2	0		1	0		1	0		1	0		1	0		1	0		1	0
4330	9	1		1		1	1	99		0		1	1	0		0		0		0		0		0		1	0		2	0		2	0		1	0		1	0		1	0		1	0		2	0
4330		0		0		1	2	1	1	0		0		0		0		0		0		0		0		1	0		2	0		1	0		2	0		1	0		1	0		1	0		1	0
4331	1	1	1	1	1	1	1	1	1	1	1	1	0	0		0		0		1		0		3		1	0		3	0		3	0		1	0		1	0		1	0		1	0		3	0
4331	2	1	0	1	1	1	1	1	1	1	1	1	2	0		0		0		1		0		0		1	0		1	0		1	0		1	0		1	0		1	0		2	0		1	0
4331	3	1	0	1	1	1	2	1	0	1	1	1	1	0		0		0		1		0		0		1	0		1	0		1	0		1	0		1	0		1	0		1	0		2	0
4331	4	1	0	1	1	1	1	1	1	1	0	1	0	0		0		0		1		0		0		3	0		2	0		2	0		1	0		1	0		1	0		1	0		2	0
4331	5	1	0	1	1	1	0	1	0	1	1	1	0	0		0		0		0		0		0		1	0		2	0		2	0		1	0		1	0		1	0		2	0		2	0
4331	6	1	0	1	1	1	1	1	2	1	1	1	99	0		0		0		0		0		0		1	0		2	0		2	0		1	0		1	0		1	0		1	0		2	0
4331	7	0		1	1	1	2	1	0	1	1	1	1	0		0		0		1		0		0		1	0		2	0		2	0		1	0		1	0		1	0		2	0		2	0
4331	8	1	1	1	1	1	2	1	1	1	0	1	1	0		1	0	0		1		0		0		3	0		2	0		1	0		1	0		1	0		1	0		1	0		1	0
4331	9	0		1	1	1	1	1	0	1	1	1	1	0		0		0		0		0		0		1	0		2	0		2	0		1	0		1	0		1	0		2	0		2	0
4331	10	1	1	1	2	1	1	1	99	1	0	1	0	0		0		0		0		0		0		1	0		2	0		1	0		1	0		1	0		1	0		1	0		2	0
4331		0		0		0		0		0		0		0		0		0		1		0		0		1	0		2	0		2	0		1	0		1	0		1	0		2	0		2	0
4331		1	2	1	1	0		0		1	1	1	1	0		0		0		1		0		0		2	0		2	0		1	0		1	0		1	0		1	0		2	0		2	0
4332	1	1	1	1	1	1	1	1	0	1	1	1	2	0		0		0		0		0		2		2	0		2	0		1	0		1	0		1	0		1	0		2	0		3	0
4332	2	0		0		0		0		0		0		0		0		0		0		0		2		2	0		2	0		1	0		1	0		1	0		1	0		2	0		3	0
4332	3	0		1	1	1	1	0		0		0		0		0		0		0		0		0		1	0		2	0		2	0		1	0		1	0		2	0		2	0		3	0
4332	4	1	0	0		0		0		0		1	0	1	0	0		0		0		0		2		1	0		2	0		2	0		1	0		1	0		2	0		2	0		2	0
4332	5	1	2	1	1	1	1	1	2	1	1	1	1	1	0	1	0	1	0	0		0		0		1	0		2	0		2	0		1	0		1	0		1	0		1	0		3	0
4332	6	1	0	1	1	1	0	0		0		0		0		0		0		0		0		0		1	0		2	0		2	0		1	0		1	0		1	0		1	0		3	0
4332	7	1	0	1	0	0		0		1	0	1	1	1	0	0		0		0		0		2		1	0		2	0		2	0		1	0		1	0		1	0		1	0		2	0
4332	8	0		0		0		0		0		0		0		0		0		0		0		0		1	0		2	0		2	0		2	0		1	0		1	0		2	0		3	0
4332	9	0		0		0		0		0		0		0		0		0		0		0		0		1	0		2	0		2	0		1	0		1	0		1	0		1	0		3	0
4332		0		0		1	1	0		1	0	0		0		0		0		0		0		2		1	0		2	0		2	0		1	0		1	0		2	0		1	0		3	0
4332		0		0		1	1	0		0		0		0		0		0		0		0		2	3	1	0		2	0		2	0		1	0		1	0		2	0		1	0		3	0
4332		0		1	0	1	0	0		0		0		0		0		0		0		0		3		1	0		2	0		2	0		1	0		1	0		2	0		2	0		3	0
4333	1	0		0		0		0		0		0		0		0		0		0		0		0		1	0		2	0		2	0		1	0		1	0		1	0		1	0		3	0
4333	2	0		0		0		0		0		0		0		0		0		0		0		0		2	0		2	0		2	0		2	0		1	0		1	0		2	0		3	0
4333	3	0		0		0		0		0		0		0		0		0		0		0		0		2	0		2	0		2	0		3	0		1	0		1	0		1	0		3	0
4333	4	0		0		0		0		0		0		0		0		0		0		0		0		2	0		2	0		2	0		2	0		1	0		1	0		2	0		3	0
4333	5	0		0		0		0		0		0		0		0		0		0		0		0		2	0		2	0		2	0		2	0		1	0		1	0		2	0		3	0
4333	6	0		0		0		0		0		0		0		0		0		0		0		0		2	0		1	0		1	0		1	0		1	0		1	0		1	0		3	0
4333	7	0		0		0		0		0		0		0		0		0		0		0		0		1	0		2	0		1	0		1	0		2	0		1	0		2	0		3	0
4333	8	1	1	0		1	1	0		1	2	0		0		0		0		0		0		0		1	0		2	0		2	0		2	0		1	0		1	0		1	0		3	0
4333	9	0		0		0		0		0		0		0		0		0		0		0		0		1	0		2	0		2	0		3	0		1	0		1	0		2	0		2	0
4333		0		0		0		0		0		0		0		0		0		0		0		0		1	0		1	0		2	0		1	0		1	0		1	0		1	0		2	0
4334	2	1	0	1	1	1	2	1	1	0		1	0	0		0		0		1		0		0		1	0		1	0		2	0		1	0		1	0		2	0		2	0		3	0
4334	3	1	0	1	0	1	0	1	1	0		0		0		0		0		0		0		0		1	0		2	0		1	0		1	0		1	0		1	0		2	0		3	0
4334	4	1	0	1	1	1	1	1	1	0		1	1	0		0		0		0		0		0		1	0		2	0		2	0		1	0		1	0		1	0		2	0		1	0
4334	5	1	0	1	0	1	0	1	0	1	0	0		0		0		0		0		0		0		1	0		2	0		1	0		1	0		1	0		1	0		2	0		3	0
4334	6	1	1	1	1	1	1	1	0	1	0	1	1	0		0		0		1		0		0		1	0		2	0		1	0		1	0		1	0		1	0		1	0		2	0
4334	8	1	0	1	0	1	1	1	0	1	1	1	1	0		1	0	0		1		0		0		1	0		1	0		2	0		1	0		1	0		1	0		2	0		1	0
4334	9	1	2	1	1	1	1	1	1	1	1	1	0	0		0		0		1		0		0		1	0		2	0		1	0		1	0		1	0		1	0		1	0		2	0
4334	10	1	1	1	0	1	1	1	1	1	2	1	0	0		0		0		1		0		0		1	0		1	0		2	0		1	0		1	0		1	0		2	0		1	0
4334	11	1	1	1	2	1	1	0		0		0		0		0		0		1		0		0		1	0		1	0		2	0		1	0		1	0		2	0		2	0		3	0
4334	12	0		0		0		0		0		0		0		0		0		0		0		0		1	0		2	0		2	0		1	0		1	0		1	0		2	0		2	0
4335	1	1	0	1	1	1	1	1	0	1	0	1	0	0		0		0		1		0		0		1	0		1	0		2	0		1	0		2	0		1	0		2	0		3	0
4335	2	0		0		0		0		0		0		0		0		0		0		0		0		2	0		1	0		1	0		1	0		1	0		1	0		2	0		3	0
4335	3	0		0		0		0		0		0		0		0		0		1		0		0		1	0		1	0		2	0		2	0		2	0		1	0		2	0		3	0
4335	4	0		0		0		0		0		0		0		0		0		0		0		0		1	0		1	0		1	0		1	0		1	0		1	0		2	0		3	0
4335	5	0		0		0		0		0		0		0		0		0		0		0		0		1	0		2	0		2	0		1	0		1	0		1	0		2	0		3	0
4335	6	1	1	1	1	1	2	0		0		0		0		0		0		1		0		0		1	0		2	0		2	0		1	0		1	0		1	0		1	0		3	0
4335	7	1	0	1	1	1	0	1	1	1	0	1	0	1	0	1	0	1	0	0		0		0		1	0		2	0		1	0		1	0		1	0		1	0		2	0		3	0
4335	8	0		0		1	0	0		0		0		0		0		0		1		0		0		1	0		2	0		2	0		2	0		2	0		2	0		2	0		3	0
4335	9	0		0		0		0		0		0		0		0		0		0		0		0		1	0		2	0		1	0		1	0		1	0		1	0		2	0		2	0
4336	1	0		1	0	1	1	0		0		0		0		0		0		0		0		2		1	0		1	0		2	0		2	0		1	0		1	0		2	0		2	0
4336	2	1	1	1	1	1	0	1	1	1	2	1	1	1	0	1	0	0		0		0		0		1	0		1	0		1	0		1	0		1	0		1	0		2	0		3	0
4336	3	0		0		1	1	0		0		0		0		0		0		0		0		0		1	0		2	0		1	0		2	0		1	0		1	0		2	0		2	0
4336	4	0		0		0		0		0		0		0		0		0		0		0		0		1	0		1	0		1	0		1	0		1	0		1	0		2	0		2	0
4336	5	0		0		0		0		0		0		0		0		0		0		0		3		1	0		1	0		1	0		3	0		1	0		1	0		2	0		3	0
4336	6	1	1	1	0	1	1	1	1	1	0	1	1	0		0		0		0		0		0		1	0		2	0		1	0		1	0		1	0		1	0		2	0		2	0
4336	7	1	2	1	0	1	0	1	1	1	1	1	1	0		0		0		0		0		0		1	0		2	0		1	0		1	0		1	0		1	0		2	0		2	0
4336	8	0		0		0		0		0		0		0		0		0		0		0		3		1	0		2	0		1	0		1	0		1	0		1	0		2	0		3	0
4336	9	0		0		0		0		0		0		0		0		0		0		0		0		1	0		2	0		2	0		1	0		1	0		1	0		2	0		2	0
4336		0		1	1	1	1	0		0		0		0		0		0		0		0		0		1	0		1	0		2	0		1	0		1	0		1	0		2	0		2	0
4336		1	1	1	2	1	1	1	0	1	1	1	2	1	1	1	1	0		0		0		0		1	0		2	0		2	0		1	0		1	0		1	0		1	0		1	0
4337	1	0		1	1	1	2	1	1	1	1	1	1	1	0	1	1	1	0	1		0		0		1	0		2	0		1	0		1	0		1	0		1	0		1	0		1	0
4337	2	0		0		0		0		0		0		0		0		0		1		0		0		1	0		3	0		1	0		1	0		1	0		1	0		2	0		2	0
4337	3	1	1	1	1	1	1	1	0	1	0	1	1	1	0	1	0	1	0	1		0		0		1	0		3	0		1	0		1	0		1	0		1	0		1	0		1	0
4337	4	1	1	1	1	1	0	1	1	1	1	1	1	0		0		0		1		0		0		0	0		3	0		1	0		1	0		1	0		1	0		2	0		2	0
4338	1	1	0	1	0	1	1	1	1	1	0	1	1	0		0		0		0		0		0		2	0		2	0		2	0		1	0		1	0		1	0		1	0		2	0
4338	2	0		1	0	1	1	0		0		1	0	0		0		0		0		0		0		2	0		1	0		2	0		1	0		1	0		1	0		1	0		2	0
4338	3	0		0		0		0		0		0		0		0		0		0		0		0		1	0		1	0		2	0		1	0		2	0		1	0		1	0		2	0
4338	4	0		1	1	0		0		0		0		0		0		0		0		0		0		1	0		2	0		1	0		1	0		1	0		1	0		2	0		3	0
4338	5	0	1	1	1	1	1	0		0		0		0		0		0		0		0		0		1	0		3	0		1	0		1	0		1	0		1	0		1	0		3	0
4338	6	1	0	1	1	1	0	0		0		1	0	1	0	0		0		0		0		0		1	0		3	0		1	0		1	0		1	0		1	0		1	0		1	0
4338	7	0		0		0		1	1	0		1	0	0		0		0		0		0		0		1	0		3	0		1	0		1	0		1	0		1	0		1	0		2	0
4338	8	1	1	1	0	1	0	1	1	0		0		0		0		0		0		0		0		1	0		2	0		2	0		1	0		1	0		1	0		1	0		3	0
4338	9	0		1	0	0		1	1	0		0		0		0		0		0		0		0		1	0		3	0		1	0		2	0		1	0		2	0		1	0		3	0
4338	10	0		1	0	1	1	0		0		0		0		0		0		0		0		0		1	0		2	0		2	0		1	0		1	0		2	0		1	0		2	0
4339	1	1	1	1	2	1	1	1	2	1	1	1	2	0		1	0	0		0		0		0		1	0		2	0		2	0		1	0		1	0		1	0		2	0		3	0
4339	2	1	1	1	1	1	2	1	1	1	1	1	2	1	0	0		0		0		0		0		1	0		2	0		1	0		1	0		1	0		1	0		2	0		3	0
4339	3	0		1	0	1	0	1	0	1	1	1	1	1	0	1	0	0		0		0		2		2	0		2	0		3	0		2	0		1	0		1	0		2	0		3	0
4339	4	1	0	1	0	1	0	0		1	0	1	1	1	0	1	0	1	0	0		0		2		1	0		2	0		1	0		1	0		1	0		1	0		1	0		2	0
4339	5	1	2	1	2	1	1	1	1	1	1	1	2	1	0	1	0	1	0	0		0		0		1	0		2	0		2	0		1	0		1	0		1	0		2	0		2	0
4340	1	0		0		0		0		0		0		0		0		0		0		0		0		1	0		1	0		1	0		1	0		1	0		1	0		1	0		2	0
4340	2	0		0		1	1	0		0		0		0		0		0		0		0		0		1	0		2	0		1	0		3	0		1	0		1	0		1	0		3	0
4340	3	0		0		1	2	1	1	0		1	1	0		0		0		0		0		3		1	0		2	0		1	0		1	0		1	0		1	0		1	0		1	0
4340	4	0		0		1	1	0		0		0		0		0		0		0		0		0		1	0		3	0		1	0		1	0		1	0		1	0		2	0		3	0
4340	5	0		0		0		0		0		0		0		0		0		0		0		0		1	0		2	0		1	0		1	0		1	0		1	0		1	0		3	0
4340	6	0		0		0		0		0		0		0		0		0		0		0		0		1	0		3	0		2	0		2	0		1	0		1	0		2	0		3	0
4340	7	0		0		0		0		0		0		0		0		0		0		0		0		1	0		3	0		2	0		1	0		1	0		1	0		2	0		3	0
4340	8	0		0		0		0		0		0		0		0		0		0		0		0		1	0		3	0		2	0		1	0		1	0		1	0		1	0		3	0
4340	9	0		0		0		0		0		0		0		0		0		0		0		0		1	0		3	0		1	0		1	0		1	0		1	0		1	0		3	0
4340		0		0		0		0		0		0		0		0		0		0		0		0		1	0		3	0		1	0		1	0		1	0		1	0		2	0		3	0
4341	1	0		0		1	1	0		0		0		0		0		0		0		0		0		1	0		2	0		2	0		1	0		1	0		1	0		1	0		1	0
4342	1	1	1	1	1	1	0	1	1	1	1	1	1	0		0		0		1		0		0		1	0		2	0		2	0		1	0		1	0		1	0		2	0		3	0
4342	2	1	1	1	1	1	1	0		1	1	1	0	0		0		0		1		0		0		1	0		2	0		2	0		1	0		1	0		1	0		2	0		3	0
4343	1	0		0		0		0		0		0		0		0		0		0		0		0		1	0		1	0		2	0		3	0		1	0		2	0		2	0		2	0
4343	2	0		0		0		0		0		0		0		0		0		0		0		0		1	0		2	0		1	0		2	0		2	0		2	0		2	0		1	0
4343	3	0		0		1	0	0		0		0		0		0		0		2		0		0		1	0		2	0		1	0		3	0		1	0		2	0		2	0		3	0
4343	4	0		0		0		0		0		0		0		0		0		0		0		0		1	0		3	0		2	0		2	0		1	0		2	0		2	0		3	0
4343	5	0		0		0		0		0		0		0		0		0		0		0		0		1	0		3	0		1	0		3	0		1	0		2	0		0	0		3	0
4343	6	0		0		0			0		0	0		0		0		0		2		0		3		1	0		3	0		3	0		1	0		3	0		2	0		1	0		3	0
4343	7	0		0		0		0		0		0		0		0		0		0		0		0		1	0		3	0		1	0		3	0		1	0		2	0		1	0		3	0
4343	8	0		1	1	1	1	0		0		1	1	0		0		0		0		0		0		1	0		2	0		1	0		3	0		3	0		1	0		1	0		3	0
4344	1	1	0	1	1	1	0	1	1	1	0	1	0	1	0	1	0	1	0	0		0		0		2	0		2	0		1	0		1	0		1	0		1	0		2	0		2	0
4344		1	1	1	1	1	2	1	1	1	1	1	2	0		0		0		0		0		0		1	0		2	0		1	0		1	0		2	0		1	0		1	0		1	0
4345	1	0		0		0		0		0		0		0		0		0		2		0		0		1	0		2	0		2	0		2	0		1	0		1	0		2	0		3	0
4345	2	0		0		0		0		0		0		0		0		0		2		0		0		1	0		2	0		2	0		1	0		1	0		1	0		2	0		2	0
4345	3	0		0		0		0		0		0		0		0		0		2		0		0		1	0		2	0		1	0		2	0		1	0		1	0		2	0		3	0
4345	4	0		0		0		0		0		0		0		0		0		2		0		0		1	0		1	0		2	0		1	0		1	0		2	0		2	0		3	0
4345	5	0		0		1	1	0		0		0		0		0		0		2		0		0		1	0		2	0		2	0		1	0		1	0		2	0		2	0		3	0
4345	6	0		0		0		0		0		0		0		0		0		2		0		0		1	0		2	0		2	0		1	0		1	0		2	0		2	0		3	0
4345	7	0		0		0		0		0		0		0		0		0		0		0		0		1	0		2	0		2	0		1	0		1	0		1	0		2	0		2	0
4345	8	0		0		0		0		0		0		0		0		0		0		0		0		1	0		2	0		2	0		1	0		1	0		1	0		2	0		3	0
4345	9	0		0		0		0		0		0		0		0		0		0		0		0		1	0		2	0		2	0		1	0		1	0		2	0		2	0		3	0
4345	11	0		0		0		0		0		0		0		0		0		0		0		0		1	0		3	0		2	0		1	0		1	0		1	0		1	0		3	0
4345	10	0		0		0		0		0		0		0		0		0		0		0		0		1	0		3	0		2	0		1	0		1	0		2	0		2	0		3	0
4346	1	0		0		0		0		0		0		0		0		0		2		0		0		1	0		2	0		2	0		1	0		2	0		1	0		2	0		3	0
4346	3	0		0		0		0		0		0		0		0		0		2		0		0		1	0		2	0		2	0		1	0		1	0		1	0		2	0		3	0
4346	5	0		0		0		0		0		0		0		0		0		1		0		0		1	0		1	0		2	0		2	0		1	0		1	0		2	0		3	0
4346	7	0		0		0		0		0		0		0		0		0		1		0		0		1	0		2	0		2	0		1	0		2	0		1	0		2	0		3	0
4346	9	0		0		0		0		0		0		0		0		0		2		0		0		1	0		2	0		2	0		1	0		1	0		1	0		2	0		3	0
4346	12	0		0		0		0		0		0		0		0		0		2		0		0		1	0		2	0		2	0		1	0		1	0		1	0		2	0		3	0
4346	14	0		0		0		0		0		0		0		0		0		2		0		0		2	0		1	0		2	0		0	0		1	0		1	0		2	0		3	0
4346	16	0		0		0		0		0		0		0		0		0		1		0		0		1	0		2	0		2	0		1	0		1	0		1	0		2	0		3	0
4346	17	0		0		0		0		0		0		0		0		0		2		0		99		1	0		2	0		2	0		1	0		1	0		1	0		2	0		3	0
4347	1	0		0		0		0		0		0		0		0		0		0		0		0		1	0		2	0		2	0		1	0		2	0		2	0		2	0		3	0
4347	2	0		0		0		0		0		0		0		0		0		0		0		0		1	0		2	0		1	0		0	0		1	0		1	0		2	0		3	0
4347	3	0		0		0		0		0		0		0		0		0		0		0		0		1	0		2	0		2	0		1	0		1	0		1	0		2	0		3	0
4347	4	1	0	1	0	0		1	0	0		0		0		0		0		1		0		0		1	0		2	0		2	0		1	0		2	0		1	0		2	0		2	0
4347	5	0		0		0		0		0		0		0		0		0		0		0		0		1	0		2	0		2	0		1	0		1	0		1	0		2	0		2	0
4348	1	0		0		0		0		0		0		0		0		0		2		0		0		2	0		1	0		2	0		2	0		1	0		1	0		2	0		3	0
4348	2	0		1	0	0		0		0		0		0		0		0		2		0		2		2	0		1	0		2	0		2	0		1	0		1	0		2	0		3	0
4348	3	0		1	0	1	0	1	0	0		0		0		0		0		5	POTATO	0		0		2	0		1	0		2	0		2	0		1	0		1	0		2	0		3	0
4348	4	0		0		0		0		0		1	0	0		0		0		1		0		0		2	0		1	0		2	0		1	0		1	0		1	0		1	0		3	0
4348	5	0		0		0		0		0		0		0		0		0		0		0		0		1	0		2	0		2	0		1	0		1	0		1	0		1	0		2	0
4348	6	0		1	1	1	1	0		0		0		0		0		0		0		0		0		2	0		1	0		2	0		1	0		1	0		1	0		2	0		2	0
4349	1	1	1	1	2	1	1	0		0		0		0		0		0		0		0		2		1	0		2	0		1	0		1	0		1	0		1	0		1	0		2	0
4349	2	1	1	1	1	1	0	0		0		1	0	0		0		0		0		0		2		1	0		2	0		1	0		1	0		1	0		1	0		1	0		1	0
4349	3	1	1	1	2	1	1	1	2	1	1	1	0	1	1	1	0	0		0		0		3		1	0		2	0		1	0		1	0		1	0		1	0		1	0		1	0
4349	4	1	1	1	1	1	2	1	2	1	1	1	1	1	0	0		0		0		0		0		1	0		2	0		1	0		1	0		1	0		1	0		1	0		2	0
4349	5	1	0	1	0	1	2	1	0	1	1	1	0	1	1	1	0	0		0		0		2		1	0		3	0		1	0		1	0		1	0		1	0		1	0		1	0
4349	6	1	0	1	0	1	1	1	1	1	0	1	0	1	0	0		0		0		0		2		1	0		2	0		1	0		1	0		1	0		1	0		1	0		1	0
4349	7	1	2	1	1	1	1	1	1	1	0	1	1	0		0		0		0		0		0		1	0		2	0		1	0		1	0		1	0		1	0		1	0		2	0
4349	8	1	1	1	1	1	1	1	0	1	0	1	0	0		0		0		0		0		0		1	0		2	0		1	0		1	0		1	0		1	0		1	0		2	0
4349	10	1	1	1	2	1	0	1	0	1	0	1	0	1	0	1	1	0		0		99		99		1	0		2	0		1	0		1	0		1	0		1	0		1	0		2	0
4349	9	1	1	1	1	1	1	0		1	1	1	2	1	0	0		0		0		0		2		1	0		2	0		1	0		1	0		1	0		1	0		1	0		1	0
4350	1	1	1	1	1	1	1	1	1	1	1	1	0	1	1	1	1	1	0	0		0		3		1	0		2	0		1	0		1	0		1	0		1	0		1	0		2	0
4350	2	1	0	1	0	1	1	1	0	1	99	1	0	0	99	1	0	0	99	0		0		3		1	0		2	0		1	0		1	0		1	0		1	0		2	0		2	0
4350	3	1	0	1	0	0	99	1	0	1	0	1	99	1	99	1	99	1	99	0		0		0		1	0		2	0		1	0		1	0		1	0		1	0		2	0		2	0
4350	4	0	99	0	99	0	99	0	99	0	99	0	99	0	99	0	99	0	99	0		0		0		1	0		2	0		2	0		1	0		1	0		1	0		2	0		2	0
4350	5	0	99	0	99	1	1	0	99	1	0	0	99	0	99	0	99	0	99	0		0		3		1	0		2	0		2	0		1	0		2	0		2	0		2	0		2	0
4350	6	1	99	0	99	0	99	1	1	0	99	1	1	0	99	0	99	0	99	0		0		0		1	0		2	0		2	0		1	0		1	0		1	0		2	0		2	0
4350	7	0	99	1	1	1	0	1	1	0	99	0	99	0	99	0	99	0	99	0		0		0		1	0		2	0		2	0		1	0		1	0		1	0		1	0		2	0
4350	8	1	0	1	0	1	0	0	99	1	0	1	0	0	99	0	99	0	99	0		0		3		1	0		2	0		1	0		1	0		1	0		2	1		1	0		2	1
4350	9	1	2	1	1	1	1	0		1	0	1	1	1	0	1	0	0		0		0		2		1	0		1	0		1	0		1	0		1	0		1	0		1	0		2	0
4350	10	0		1	0	0		1	0	0		1	0	0		0		0		0		0		0		1	0		2	0		2	0		1	0		1	0		1	0		2	0		2	0
4351	1	1	1	1	1	1	1	1	1	0		1	1	1	0	1	0	0		0		0		0		1	0		2	0		1	0		1	0		2	0		2	0		2	0		2	0
4351	2	1	0	1	1	1	2	1	0	0		1	0	1	0	1	0	0		0		0		0		1	0		1	0		2	0		1	0		1	0		1	0		2	0		1	0
4351	3	1	2	1	1	1	1	1	1	1	1	1	0	1	0	1	0	0		0		0		0		1	0		2	0		1	0		1	0		1	0		1	0		2	0		1	0
4352	1	0		1	1	1	0	0		0		0		0		0		0		0		0		0		1	0		2	0		2	0		1	0		1	0		1	0		1	0		2	0
4352	2	0		0		0		0		0		0		0		0		0		0		0		0		1	0		2	0		2	0		1	0		1	0		1	0		1	0		2	0
4352	3	0		0		0		0		0		0		0		0		0		0		0		0		1	0		2	0		2	0		1	0		1	0		1	0		2	0		2	0
4352	4	0		0		0		0		0		0		0		0		0		1		0		0		1	0		1	0		2	0		1	0		1	0		2	0		2	0		1	0
4352	5	0		0		0		0		0		0		0		0		0		1		0		0		1	0		2	0		2	0		1	0		1	0		2	0		2	0		3	0
4352	6	0		0		0		0		0		0		0		0		0		1		0		0		1	0		2	0		2	0		1	0		1	0		2	0		2	0		3	0
4352	7	0		0		0		0		0		0		0		0		0		0		0		0		1	0		2	0		2	0		1	0		1	0		2	0		2	0		3	0
4352	8	0		0		0		0		0		0		0		0		0		1		0		0		1	0		2	0		2	0		1	0		1	0		2	0		2	0		3	0
4352	9	0		0		0		0		0		0		0		0		0		1		0		0		1	0		2	0		2	0		1	0		1	0		2	0		2	0		3	0
4352	10	0		0		0		0		0		0		0		0		0		1		0		0		1	0		2	0		3	0		3	0		1	0		1	0		2	0		3	0
4353	1	1	1	1	0	1	1	1	0	0		1	0	1	0	0		0		0		0		3		1	0		2	0		2	0		1	0		1	0		1	0		1	0		3	0
4353	2	1	0	1	0	1	0	1	0	0		1	1	0		0		0		0		0		0		1	0		1	0		2	0		2	0		3	0		2	0		2	0		2	0
4354	1	0		0		0		0		0		0		0		0		0		0		0		0		1	0		2	0		1	0		3	0		2	0		2	0		3	0		2	0
4354	2	0		0		0		0		0		0		0		0		0		0		0		0		1	0		2	0		1	0		3	0		1	0		1	0		2	0		3	0
4354	3	0		0		0		0		0		0		0		0		0		0		0		0		1	0		2	0		2	0		2	0		2	0		1	0		3	0		3	0
4354	4	0		0		0		0		0		0		0		0		0		0		0		0		1	0		2	0		2	0		2	0		2	0		2	0		3	0		3	0
4354	5	0		0		0		0		0		0		0		0		0		1		0		0		1	0		2	0		1	0		3	0		2	0		2	0		3	0		3	0
4354	6	0		1	0	0		0		0		0		0		0		0		1		0		0		1	0		2	0		1	0		3	0		2	0		2	0		3	0		3	0
4354	7	0		0		0		0		0		0		0		0		0		1		0		0		1	0		2	0		1	0		1	0		1	0		1	0		2	0		2	0
4354	8	0		0		0		0		0		0		0		0		0		1		0		0		1	0		2	0		2	0		3	0		2	0		2	0		3	0		3	0
4354	9	0		0		0		0		0		0		0		0		0		1		0		0		2	0		2	0		1	0		3	0		2	0		3	0		3	0		3	0
4355	1	1	0	1	1	1	1	1	0	1	0	0		1	1	1	1	0		0		0		0		1	0		1	0		2	0		3	0		1	0		1	0		1	0		3	0
4355	2	0		0		0		0		0		0		0		0		0		0		0		2		1	0		1	0		2	0		2	0		2	0		2	0		2	0		3	0
4355	3	1	2	1	2	1	2	0		1	1	0		0		0		0		1		0		0		1	0		2	0		2	0		3	0		1	0		1	0		2	0		2	0
4355	4	1	1	1	2	1	2	0		1	0	1	0	1	0	0		0		1		0		0		1	0		2	0		3	0		2	0		1	0		1	0		1	0		1	0
4355	5	0		0		1	1	1	0	1	0	0		0		0		0		1		0		0		1	0		2	0		3	0		3	0		3	0		1	0		3	0		3	0
4355	6	1	1	1	1	1	0	0		1	0	1	0	1	99	0		0		1		0		0		1	0		2	0		2	0		2	0		3	0		2	0		1	0		3	0
4355	7	1	1	1	1	1	1	1	0	1	0	1	1	1	1	0		0		1		0		0		1	0		2	0		2	0		3	0		3	0		2	0		1	0		2	0
4356	1	0		0		0		0		0		0		0		0		0		0		0		0		1	0		1	0		2	0		2	0		1	0		1	0		2	0		3	0
4356	2	0		0		0		0		0		0		0		0		0		1		0		0		1	0		1	0		1	0		2	0		1	0		1	0		1	0		3	0
4356	3	0		0		0		0		0		0		0		0		0		1		0		0		1	0		2	0		1	0		2	0		1	0		1	0		2	0		2	0
4356	4	0	0	0		0		0		0		0		0		0		0		0		0		0		1	0		2	0		2	0		1	0		1	0		1	0		2	0		3	0
4356	5	0		0		0		0		0		0		0		0		0		0		0		0		1	0		2	0		2	0		2	0		1	0		1	0		2	0		3	0
4356	6	0		0		0		0		0		0		0		0		0		0		0		0		1	0		2	0		2	0		3	0		1	0		1	0		2	0		3	0
4356	7	0		0		0		0		0		0		0		0		0		0		0		0		1	0		2	0		2	0		2	0		3	0		1	0		2	0		3	0
4356	8	0		0		0		0		0		0		0		0		0		0		0		0		1	0		2	0		2	0		2	0		1	0		1	0		2	0		3	0
4356	9	0		0		0		0		0		0		0		0		0		0		0		0		1	0		2	0		2	0		1	0		1	0		1	0		2	0		3	0
4356	10	0		0		0		0		0		0		0		0		0		1		0		0		1	0		2	0		2	0		2	0		2	0		1	0		2	0		3	0
4357	1	0		0		1	0	0		0		0		0		0		0		0		0		0		2	0		3	0		2	0		1	0		1	0		1	0		2	0		3	0
4357	2	1	1	0		1	0	0		0		0		0		0		0		0		0		0		1	0		2	0		2	0		1	0		1	0		1	0		2	0		3	0
4357	3	0		0		0		0		0		0		0		0		0		0		0		3		1	0		1	0		2	0		1	0		1	0		1	0		2	0		3	0
4357	4	1	0	1	1	1	1	0		0		0		0		0		0		0		0		0	3	1	0		2	0		2	0		1	0		1	0		1	0		2	0		2	0
4357	5	0		1	1	0		1	1	0		0		0		0		0		0		0		0		1	0		2	0		1	0		1	0		1	0		1	0		1	0		2	0
4357	6	0		0		0		0		0		0		0		0		0		0		0		0		1	0		3	0		2	0		1	0		1	0		1	0		2	0		3	0
4357	7	0		0		0		0		0		0		0		0		0		0		0		0		2	0		2	0		2	0		1	0		1	0		1	0		2	0		3	0
4357	9	0		0		0		0		0		0		0		0		0		0		0		0		1	0		2	0		3	0		1	0		1	0		1	0		2	0		2	0
4357	8	0		0		0		0		0		0		0		0		0		0		0		0		1	0		2	0		2	0		1	0		1	0		1	0		2	0		2	0
4358	3	1	1	1	0	1	0	1	1	1	0	1	0	0		0		0		0		0		0		1	0		1	0		1	0		1	0		1	0		1	0		1	0		2	0
4358	4	0		1	0	1	1	1	1	0		0		0		0		0		0		0		0		1	0		1	0		1	0		1	0		1	0		1	0		1	0		2	0
4358	5	0		0		0		0		0		0		0		0		0		0		0		0		1	0		2	0		1	0		1	0		1	0		1	0		1	0		2	0
4358	6	1	0	1	2	1	2	1	1	1	0	1	0	1	1	0		0		0		0		0		1	0		2	0		2	0		1	0		1	0		1	0		1	0		1	0
4358	7	0		1	1	1	1	0		0		0		0		0		0		0		0		0		1	0		2	0		2	0		1	0		1	0		1	0		1	0		1	0
4358	8	1	1	1	1	1	1	1	1	1	0	1	1	0		0		0		0		0		0		1	0		2	0		2	0		1	0		1	0		1	0		1	0		1	0
4358	9	1	1	1	2	1	0	1	1	0		0		0		0		0		0		0		0		1	0		2	0		1	0		1	0		1	0		1	0		1	0		2	0
4358	10	1	1	1	1	1	0	1	1	1	1	1	0	0		0		0		0		0		0		1	0		2	0		1	0		1	0		1	0		1	0		1	0		2	0
4358	11	1	1	1	1	1	0	1	1	1	0	1	1	0		0		0		0		0		0		1	0		2	0		1	0		1	0		1	0		1	0		1	0		2	0
4358	12	1	1	1	1	1	0	0		0		1	1	0		0		0		0		0		0		1	0		2	0		1	0		1	0		1	0		1	0		2	0		2	0
4358	13	0		1	0	1	1	0		0		1	0	1	0	0		0		0		0		0		1	0		2	0		2	0		1	0		1	0		1	0		2	0		2	0
4358	2	1	0	1	1	1	0	1	0	1	1	1	0	1	0	0		0		0		0		0		1	0		2	0		2	0		1	0		1	0		1	0		1	0		1	0
4359	1	1	0	1	2	1	1	1	1	0		1	1	0		0		0		0		0		3		2	0		3	0		1	0		1	0		1	0		1	0		1	0		2	0
4359	2	1	0	1	0	1	0	1	0	0		0		0		0		0		0		0		0		1	0		2	0		2	0		1	0		1	0		1	0		2	0		3	0
4359	3	1	1	1	0	1	2	1	0	1	0	1	0	1	0	0		0		0		0		1		1	0		2	0		1	0		1	0		1	0		1	0		1	0		2	0
4359	4	0		0		0		0		0		1	0	0		0		0		0		0		0		1	0		3	0		1	0		3	0		1	0		1	0		2	0		3	0
4359	5	0		0		1	1	0		1	0	1	0	0		0		0		0		0		0		1	0		3	0		1	0		3	0		1	0		1	0		2	0		3	0
4359	6	1	0	1	0	1	1	1	1	1	0	0		0		0		0		0		0		0		1	0		2	0		2	0		2	0		1	0		1	0		2	0		2	0
4359	7	0		1	1	1	1	0		0		0		0		0		0		0		0		0		1	0		2	0		2	0		2	0		1	0		1	0		1	0		2	0
4359	8	1	0	1	0	1	0	1	1	1	0	1	0	1	0	0		0		0		0		0		2	0		2	0		1	0		2	0		1	0		1	0		1	0		3	0
4360	1	1	1	1	1	1	1	1	1	1	2	1	1	1	1	0		0		0		0		0		1	0		2	0		1	0		1	0		1	0		1	0		1	0		1	0
4361	1	0		1	0	1	1	1	0	0		1	1	0		0		0		0		0		0		3	0		2	0		2	0		3	0		2	0		1	0		1	0		3	0
4361	2	1	0	1	1	1	1	1	0	1	0	1	0	1	0	0		0		0		2		0		1	0		3	0		2	0		2	0		1	0		1	0		1	0		3	0
4361	3	1	1	1	0	1	1	1	0	1	1	1	1	0		0		0		0		0		0		1	0		2	0		2	0		1	0		1	0		1	0		1	0		2	0
4361	4	1	0	1	1	1	2	1	0	1	0	1	0	0		0		0		0		0		2		2	0		2	0		1	0		1	0		1	0		1	0		1	0		2	0
4361	5	1	0	1	0	1	0	1	0	1	0	0		0		0		0		0		0		0		1	0		2	0		2	0		2	0		1	0		1	0		1	0		3	0
4361	6	1	1	1	0	1	1	1	1	0		0		0		0		0		0		0		0		1	0		2	0		2	0		1	0		1	0		1	0		1	0		2	0
4361	7	1	1	1	2	1	0	1	0	1	0	1	0	0		0		0		0		0		0		2	0		3	0		1	0		1	0		1	0		1	0		2	0		3	0
4361	8	1	0	1	1	1	0	1	1	0		1	1	0		0		0		0		0		0		2	0		3	0		1	0		1	0		1	0		1	0		2	0		3	0
4361	9	1	0	1	0	1	1	0		0		0		0		0		0		0		0		0		1	0		2	0		2	0		2	0		1	0		1	0		1	0		2	0
4361	10	1	0	1	0	1	0	0		0		0		0		0		0		0		0		0		2	0		3	0		2	0		2	0		2	0		1	0		1	0		3	0
4362	1	0		0		0		0		0		0		0		0		0		0		0		0		1	0		1	0		2	0		3	0		1	0		1	0		1	0		3	0
4362	2	0		0		0		0		0		0		0		0		0		0		0		0		1	0		2	0		2	0		3	0		1	0		1	0		2	0		3	0
4362	3	0		0		0		0		0		0		0		0		0		0		0		0		1	0		2	0		2	0		2	0		1	0		2	0		2	0		3	0
4362	4	0		0		0		0		0		0		0		0		0		0		0		0		1	0		2	0		2	0		3	0		1	0		1	0		2	0		3	0
4362	5	0		0		0		0		0		0		0		0		0		0		0		0		1	0		2	0		2	0		3	0		1	0		1	0		2	0		3	0
4362	6	0		0		0		0		0		0		0		0		0		0		0		0		1	0		2	0		2	0		3	0		1	0		2	0		2	0		3	0
4362	7	0		0		0		0		0		0		0		0		0		0		0		0		1	0		2	0		2	0		2	0		2	0		1	0		2	0		3	0
4362	8	0		0		0		0		0		0		0		0		0		0		0		0		1	0		2	0		2	0		3	0		1	0		1	0		2	0		3	0
4362	9	0		0		0		0		0		0		0		0		0		0		0		0		1	0		2	0		2	0		3	0		1	0		1	0		2	0		3	1
4362	10	0		0		0		0		0		0		0		0		0		0		0		0		1	0		2	0		2	0		3	0		2	0		1	0		2	0		3	0
4362	11	0		0		0		0		0		0		0		0		0		0		0		0		1	0		1	0		2	0		3	0		2	0		1	0		2	0		3	0
4363	1	1	1	1	1	1	1	0		0		0		0		0		0		2		0		0		1	0		2	0		2	0		1	0		2	0		1	0		2	0		3	0
4363	2	0		0		0		0		0		0		0		0		0		0		0		0		1	0		2	0		1	0		1	0		1	0		2	0		2	0		3	0
4363	3	1	0	0		1	1	0		1	1	1	0	1	0	0		0		0		0		0		1	0		1	0		1	0		1	0		1	0		1	0		1	0		3	0
4363	4	1	1	1	1	0		1	1	0		1	1	0		1	1	0		0		0		0		1	0		2	0		2	0		1	0		1	0		1	0		2	0		3	0
4363	5	0		0		1	0	0		1	0	1	0	0		1	0	0		0		0		3		1	0		2	0		2	0		1	0		2	0		2	0		1	0		2	0
4363	6	1	0	1	0	1	0	0		1	0	1	0	0		0		0		0		0		0		1	0		2	0		2	0		1	0		1	0		1	0		2	0		3	0
4363	7	0		0		0		0		0		0		0		0		0		0		0		0		1	0		2	0		2	0		1	0		1	0		1	0		1	0		3	0
4363	8	99		1	0	1	0	0		1	0	1	0	0		0		0		0		0		0		1	0		2	0		1	0		1	0		1	0		1	0		1	0		1	0
4364	1	1	2	1	2	1	1	1	1	1	2	1	1	1	1	1	1	1	1	0		0		0		1	0		3	0		1	0		1	0		1	0		1	0		1	0		2	0
4364	2	1	2	1	2	1	2	1	2	1	1	1	0	0		1	1	0		0		0		4		1	0		2	0		2	0		1	0		1	0		1	0		1	0		2	0
4364	3	1	1	1	0	1	1	0		1	0	0		0		0		0		2		0		4		1	0		2	0		2	0		2	0		2	0		1	0		2	0		2	0
4364	4	1	1	1	1	1	1	1	0	1	0	1	1	1	1	1	0	1	1	0		0		0		1	0		2	0		1	0		1	0		1	0		1	0		1	0		3	0
4364	5	1	1	1	2	1	1	1	1	1	1	1	1	1	1	1	1	0		0		0		0		1	0		2	0		2	0		2	0		2	0		1	0		1	0		2	0
4364	6	1	1	1	2	1	1	1	0	1	1	1	1	1	1	1	0	0		0		0		0		1	0		2	0		1	0		1	0		1	0		1	0		1	0		3	0
4364	7	1	1	1	2	1	2	1	2	1	1	1	1	1	1	1	1	0		0		0		0		1	0		2	0		1	0		1	0		1	0		1	0		2	0		3	0
4364	8	1	1	1	1	1	1	1	2	1	1	1	1	0		0		0		0		0		0		1	0		2	0		2	0		1	0		1	0		1	0		2	0		2	0
4364	9	1	1	1	1	1	2	1	1	1	1	1	1	0		1	1	0		0		0		0		1	0		2	0		2	0		1	0		1	0		1	0		1	0		2	0
4364	10	1	2	1	2	1	2	0		1	1	1	1	1	0	1	0	1	0	0		2		2	3	1	0		2	2		1	0		1	0		1	0		1	0		1	0		2	0
4364	11	1	2	1	2	1	1	1	2	1	1	1	2	1	1	1	1	1	1	0		0		2		1	0		2	0		1	0		1	0		1	0		1	0		1	0		1	0
4365	1	0		1	1	1	1	0		1	1	1	1	1	1	0		0		1		0		0		1	0		1	0		2	0		1	0		1	0		1	0		2	0		3	0
4365	2	0		1	1	0		1	1	0		0		0		0		0		0		0		0		1	0		2	0		1	0		1	0		1	0		1	0		2	0		3	0
4365	3	0		0		1	1	0		1	0	0		0		0		0		1		0		0		2	0		2	0		2	0		1	0		1	0		2	0		2	0		3	0
4365	4	1	0	0		1	1	0		0		0		0		0		0		1		0		0		2	0		2	0		2	0		1	0		1	0		2	0		2	0		3	0
4365	5	1	1	1	1	1	2	1	0	1	1	1	1	1	0	1	0	0		1		0		3		1	0		2	0		2	0		1	0		1	0		1	0		2	0		2	0
4365	6	0		0		0		0		0		0		0		0		0		1		0		3		1	0		2	0		2	0		1	0		1	0		2	0		2	0		3	0
4365	7	0		0		0		0		0		0		0		0		0		1		0		3		1	0		2	0		2	0		1	0		1	0		1	0		2	0		3	0
4365	8	0		0		0		0		0		0		0		0		0		1		0		0		1	0		2	0		2	0		1	0		1	0		1	0		2	0		3	0
4365	9	0		0		0		0		0		0		0		0		0		1		0		0		1	0		2	0		3	0		2	0		2	0		2	0		2	0		2	0
4365	10	0		0		1	0	0		0		0		0		0		0		1		0		0		2	0		2	0		2	0		1	0		1	0		2	0		2	0		3	0
4366	1	1	0	1	1	1	0	1	0	1	0	1	0	0		0		0		1		0		3		1	0		1	0		1	0		2	0		2	0		1	0		2	0		3	0
4366	2	0		0		0		0		1	0	1	1	0		0		0		0		0		0		1	0		2	0		1	0		1	0		1	0		1	0		1	0		2	0
4366	3	0		0		0		1	1	0		1	0	0		0		0		0		0		3		1	0		1	0		2	0		2	0		1	0		1	0		2	0		2	0
4367	1	0		0		0		0		0		0		0		0		0		0		0		0		1	0		2	0		2	0		2	0		2	0		2	0		2	0		3	0
4367	2	1	1	1	1	1	0	0		0		0		0		0		0		0		0		0		1	0		2	0		2	0		2	0		1	0		1	0		2	0		3	0
4367	3	0		0		0		0		0		0		0		0		0		0		0		0		2	0		2	0		2	0		2	0		2	0		2	0		2	0		3	0
4367	4	99		1	2	1	1	0		0		0		0		0		0		0		0		0		1	0		2	0		2	0		2	0		2	0		2	0		2	0		2	0
4367	5	0		0		0		0		0		0		0		0		0		0		0		0		1	0		2	0		2	0		2	0		2	0		1	0		2	0		3	0
4367	6	0		1	0	0		1	0	0		0		0		0		0		1		0		0		1	0		2	0		2	0		2	0		2	0		1	0		2	0		3	0
4367	7	0		0		0		0		0		0		0		0		0		0		0		0		1	0		2	0		2	0		1	0		1	0		1	0		1	0		3	0
4367	8	0		0		0		0		0		0		0		0		0		0		0		0		1	0		2	0		2	0		2	0		1	0		1	0		1	0		3	0
4367	9	0		0		1	1	0		0		0		0		0		0		0		0		0		2	0		2	0		2	0		3	0		2	0		2	0		2	0		3	0
4367	10	1	1	1	1	1	2	1	0	1	1	1	1	0		0		0		0		0		2		1	0		2	0		2	0		3	0		1	0		2	0		2	0		2	0
4367	11	0		0		0		0		0		0		0		0		0		0		0		0		1	0		2	0		2	0		2	0		1	0		1	0		2	0		3	0
4368	1	0		0		0		0		0		0		0		0		0		0		0		0		1	0		2	0		2	0		1	0		1	0		1	0		1	0		2	0
4368	2	0		0		0		0		0		0		0		0		0		0		0		0		1	0		2	0		2	0		1	0		1	0		1	0		1	0		3	0
4368	3	0		0		0		0		0		0		0		0		0		0		0		0		1	0		3	0		2	0		1	0		1	0		1	0		1	0		2	0
4368	4	0		1	1	1	1	0		0		0		0		0		0		0		0		0		1	0		2	0		3	0		1	0		1	0		1	0		1	0		3	0
4368	5	0		1	1	1	0	0		0		0		0		0		0		0		0		0		2	0		2	0		2	0		1	0		1	0		1	0		2	0		3	0
4368	6	0		1	0	1	1	0		0		0		0		0		0		0		0		0		2	0		2	0		2	0		1	0		1	0		1	0		2	0		3	0
4368	7	0		0		0		0		0		0		0		0		0		0		0		0		1	0		2	0		2	0		1	0		1	0		1	0		1	0		3	0
4368	8	0		0		0		0		0		0		0		0		0		0		0		0		1	0		2	0		2	0		1	0		1	0		1	0		2	0		3	0
4368	9	0		0		0		0		0		0		0		0		0		0		0		0		2	0		2	0		2	0		1	0		1	0		1	0		2	0		3	0
4368	10	0		0		0		0		0		0		0		0		0		0		0		0		1	0		2	0		2	0		2	0		1	0		1	0		2	0		3	0
4368	11	0		0		0		0		0		0		0		0		0		0		0		0		1	0		2	0		2	0		2	0		1	0		1	0		2	0		3	0
4369	1	0		0		0		0		0		0		0		0		0		0		0		0		1	0		2	0		2	0		1	0		1	0		1	0		1	0		2	0
4369	2	0		0		0		0		0		0		0		0		0		0		0		0		1	0		2	0		1	0		1	0		1	0		1	0		1	0		2	0
4369	3	0		1	0	0		0		1	0	1	1	1	0	0		0		0		0		0		1	0		2	0		1	0		1	0		1	0		1	0		1	0		2	0
4369	4	1	1	1	1	1	99	1	1	1	0	1	1	0		0		0		0	2	0		0		1	0		1	0		1	0		1	0		1	0		1	0		1	0		2	0
4369	5	1	0	1	0	1	1	1	0	1	1	1	1	1	0	1	0	0		0		0		0		1	0		2	0		1	0		1	0		1	0		1	0		1	0		2	0
4369	7	1	1	1	0	1	1	1	1	1	0	1	0	1	0	1	0	0		0		0		0		1	0		2	0		1	0		1	0		1	0		1	0		1	0		2	1
4369	8	1	1	1	0	1	0	1	0	0		1	1	0		0		0		0		0		0		1	0		2	0		2	0		1	0		1	0		1	0		2	0		3	0
4369	9	1	1	1	0	1	1	0		1	1	1	1	0		0		0		0		0		0		1	0		2	0		2	0		1	0		1	0		1	0		2	0		2	0
4369	10	1	0	1	0	1	0	0		1	0	1	0	0		0		0		0		0	1	0		1	0		2	0		2	0		1	0		1	0		1	0		1	0		2	0
4369	11	1	1	1	1	1	1	1	1	1	0	1	0	1	0	1	0	0		0		0		2		1	0		2	0		2	0		1	0		1	0		1	1		1	0		2	0
4369	6	1	1	1	1	1	0	0		0		1	1	0		0		0		0		0		0		1	0		2	0		1	0		1	0		1	0		1	0		2	0		2	0
4370	2	0		1	1	0		0		0		0		0		0		0		0		0		0		1	0		2	0		2	0		1	0		1	0		1	0		1	0		2	0
4370	3	0		0		0		0		0		0		0		0		0		0		0	2	0		1	0		2	0	2	2	0		1	0		1	0		1	0		2	0		3	0
4370	4	1	1	1	1	1	0	0		0		0		0		0		0		0		0		0		1	0		2	0		2	0		1	0		1	0		1	0		1	0		2	0
4370	5	1	1	1	0	1	1	0		1	1	1	1	0		0		0		0		0		0		1	0		2	0		1	0		1	0		1	0		1	0		1	0		1	0
4370	1	0		0		0		0		0		0		0		0		0		0		0		0		1	0		2	0		1	0		1	0		1	0		1	0		2	0		2	0
4371	1	0		0		0		0		0		0		0		0		0		0		0		0		1	0		2	0		2	0		1	0		1	0		1	0		2	0		3	0
4371	2	1	0	1	2	1	1	0		1	1	1	1	1	0	1	0	0		0		0		0		1	0		2	0		1	0		1	0		1	0		1	0		2	0		3	0
4371	3	1	1	1	2	1	1	1	1	1	0	1	1	1	0	0	0	0		0		0		0		1	0		2	0		1	0		1	0		1	0		1	0		2	0		3	0
4371	4	1	1	1	1	1	0	1	1	0		1	2	0		0		0		0		0		0		1	0		2	0		1	0		1	0		1	0		1	0		1	0		2	0
4371	5	0		0		1	0	99		0		0		0		0		0		0		0		0		1	0		2	0		1	0		1	0		1	0		1	0		2	0		3	0
4372	1	0		0		0		0		0		0		0		0		0		0		0		0		1	0		2	0		2	0		1	0		2	0		1	0		2	0		3	0
4372	2	0		0		0		0		0		0		0		0		0		0		0		0		1	0		2	0		2	0		1	0		1	0		1	0		2	0		3	0
4372	3	0		0		1	1	1	0	1	0	1	0	0		0		0		0		0		0		1	0		2	0		2	0		1	0		1	0		1	0		2	0		3	0
4372	4	0		0		0		0		0		0		0		0		0		0		0		0		1	0		2	0		2	0		2	0		1	0		1	0		2	0		3	0
4372	5	0		0		0		0		0		0		0		0		0		0		0		0		1	0		2	0		2	0		1	0		1	0		1	0		2	0		3	0
4372	6	0		0		0		0		0		0		0		0		0		0		0		0		1	0		2	0		2	0		3	0		1	0		1	0		2	0		3	0
4372	7	0		0		0		0		0		0		0		0		0		0		0		0		1	0		2	0		2	0		2	0		2	0		2	0		2	0		3	0
4372	8	0		0		0		0		0		0		0		0		0		0		0		0		0	0		1	0		2	0		2	0		1	0		1	0		2	0		3	0
4372	9	0		0		1	1	0		0		0		0		0		0		0		0		0		1	0		2	0		2	0		2	0		1	0		1	0		2	0		2	0
4372	10	0		0		0		0		0		0		0		0		0		0		0		0		1	0		2	0		2	0		2	0		1	0		1	0		2	0		3	0
4373	1	1	1	1	1	1	1	1	1	0		0		1	1	0		0		0		0		0		1	0		2	0		2	0		1	0		1	0		1	0		1	0		1	0
4373	2	0		1	1	1	2	1	1	0		0		0		0		0		0		0		0		1	0		2	0		2	0		1	0		1	0		1	0		1	0		1	0
4373	3	1	1	1	1	1	0	1	1	0		1	1	0		0		0		0		0		0		1	0		2	0		1	0		1	0		1	0		1	0		1	0		2	0
4373	4	1	0	1	1	1	1	1	1	1	0	1	0	1	0	1	0	0		0		0		2		1	0		1	0		2	0		1	0		1	0		1	0		1	0		1	0
4373	5	1	1	1	0	1	1	1	0	1		1	1	0		0		0		0		0		0		1	0		2	0		2	0		1	0		1	0		1	0		1	0		2	0
4373	6	1	0	0		0		1	1	0		1	0	0		0		0		0		0		0		1	0		1	0		1	0		1	0		1	0		1	0		1	0		2	0
4373	7	1	2	1	0	0		1	1	0		1	0	0		0		0		0		0		2		1	0		1	0		2	0		1	0		1	0		1	0		1	0		1	0
4373	8	1	1	1	1	1	2	0		0		1	1	0		0		0		0		0		2		1	0		2	0		1	0		2	0		1	0		1	0		1	0		1	0
4373	9	0		0		0		0		0		0		0		0		0		0		0		0		1	0		2	0		1	0		1	0		1	0		1	0		2	0		2	0
4373	10	0		1	0	1	1	0		0		1	1	0		0		0		0		0		2		1	0		2	0		1	0		2	0		1	0		1	0		1	0		2	0
4373	11	0		0		0		0		0		0		0		0		0		0		0		0		1	0		2	0		2	0		1	0		1	0		1	0		1	0		2	0
4374	1	0		0		0		0		0		0		0		0		0		0		0		0		1	0		1	0		1	0		1	0		1	0		1	0		1	0		2	0
4374	2	0		0		0		0		0		0		0		0		0		0		0		0		1	0		2	0		1	0		2	0		1	0		2	0		2	0		3	0
4374	3	0		0		0		0		0		0		0		0		0		0		0		0		1	0		1	0		1	0		2	0		1	0		1	0		3	0		3	0
4374	4	0		0		0		0		0		0		0		0		0		0		0		0		1	0		2	0		1	0		1	0		1	0		1	0		2	0		2	0
4374	5	0		0		0		0		0		0		0		0		0		0		0		0		1	0		2	0		1	0		1	0		1	0		2	0		2	0		2	0
4374	6	0		0		0		0		0		0		0		0		0		0		0		0		1	0		2	0		2	0		1	0		1	0		1	0		2	0		2	0
4374	7	0		0		0		0		0		0		0		0		0		0		0		0		1	0		1	0		1	0		1	0		1	0		1	0		1	0		2	0
4374	8	0		0		0		0		0		0		0		0		0		0		0		0		1	0		2	0		2	0		1	0		1	0		1	0		2	0		2	0
4374	9	0		0		0		0		0		0		0		0		0		0		0		0		1	0		1	0		1	0		1	0		1	0		1	0		2	0		2	0
4374	10	0		0		0		0		0		0		0		0		0		0		0		0		1	0		2	0		2	0		1	0		1	0		1	0		1	0		2	0
4375	1	0		0		0		0		0		0		0		0		0		0		0		0		1	0		2	0		2	0		3	0		1	0		3	0		2	0		3	0
4375	2	0		0		0		0		0		0		0		0		0		2		0		0		1	0		2	0		2	0		1	0		1	0		1	0		2	0		3	0
4375	3	0		1	1	1	1	0		0		0		0		0		0		0		0		0		1	0		2	0		1	0		1	0		1	0		1	0		2	0		3	0
4375	4	0		0		0		0		0		0		0		0		0		0		0		0		1	0		2	0		2	0		3	0		1	0		1	0		2	0		3	0
4375	5	0		0		0		0		0		0		0		0		0		0		0		0		1	0		2	0		2	0		2	0		1	0		1	0		1	0		3	0
4375	6	0		0		0		0		0		0		0		0		0		0		0		0		2	0		2	0		2	0		2	0		2	0		2	0		2	0		3	0
4375	7	0		0		1	0	99		0		0		0		0		0		0		0		0		1	0		2	0		2	0		3	0		1	0		1	0		2	0		3	0
4375	8	0		0		0		0		0		0		0		0		0		0		0		0		1	0		2	0		2	0		3	0		2	0		2	0		2	0		3	0
4375	9	0		0		0		0		0		0		0		0		0		0		0		0		1	0		2	0		2	0		2	0		2	0		1	0		1	0		3	0
4376	1	0		0		0		0		0		0		0		0		0		0		0		0		1	0		1	0		3	0		2	0		1	0		2	0		1	0		2	0
4376	2	0		1	1	0		1	0	0		0		0		0		0		0		0		0		1	0		2	0		2	0		1	0		1	0		1	0		2	0		2	0
4376	3	0		0		1	1	0		0		0		0		0		0		0		0		0		1	0		1	0		1	0		1	0		1	0		1	0		1	0		2	0
4376	4	0		1	0	1	1	0		1	0	0		0		0		0		1		0		0		1	0		2	0		1	0		1	0		1	0		1	0		2	0		2	0
4376	5	0		0		0		0		0		0		0		0		0		1		0		0		1	0		2	0		2	0		1	0		1	0		1	0		2	0		3	0
4376	6	0		0		0		0		0		0		0		0		0		0		0		0		1	0		2	0		2	0		1	0		1	0		1	0		2	0		3	0
4376	7	1	2	1	1	1	1	0		0		1	2	1	0	0		0		0		0		0		1	0		2	0		1	0		1	0		1	0		2	0		1	0		3	0
4376	8	1	2	1	1	1	2	1	0	0		1	2	1	2	0		0		0		0		0		1	0		2	0		2	0		2	0		1	0		1	0		1	0		3	0
4377	1	1	1	1	1	1	1	0		0		1	0	0		0		0		0		0		0		2	0		2	0		2	0		1	0		1	0		1	0		1	0		3	0
4377	2	1	1	1	0	1	1	1	1	0		0		0		0		0		0		0		0		1	0		2	0		2	0		1	0		1	0		1	0		1	0		2	0
4377	3	0		1	1	1	1	0		0		0		0		0		0		0		0		2		2	0		2	0		2	0		1	0		1	0		1	0		1	0		2	0
4377	4	0		1	0	0		0		0		0		0		0		0		0		0		99		2	0		2	0		2	0		1	0		1	0		1	0		2	0		3	0
4377	5	0		1	1	1	1	0		0		0		0		0		0		0		0		2		1	0		2	0		2	0		1	0		1	0		1	0		2	0		2	0
4377	6	0		0		1	0	0		0		0		0		0		0		0		0		0		1	0		2	0		2	0		1	0		1	0		1	0		1	0		3	0
4377	7	0		0		0		0		0		0		0		0		0		0		0		0		1	0		2	0		2	0		1	0		1	0		1	0		1	0		2	0
4377	8	0		0		0		0		0		0		0		0		0		0		0		0		1	0		2	0		2	0		1	0		1	0		1	0		2	0		3	0
4378	1	0		0		1	0	0		0		0		0		0		0		0		0		0		1	0		2	0		2	0		1	0		1	0		1	0		1	0		3	0
4378	2	0		0		0		0		0		0		0		0		0		0		0		0		1	0		1	0		2	0		3	0		1	0		2	0		2	0		3	0
4378	3	0		0		0		0		0		0		0		0		0		0		0		0		1	0		2	0		2	0		3	0		2	1		2	1		2	0		3	0
4378	4	0		0		0		0		0		0		0		0		0		1		0		0		1	0		1	0		2	0		1	0		2	0		2	0		3	0		2	0
4378	5	0		0		0		0		0		0		0		0		0		0		0		0		1	0		2	0		2	0		2	0		1	0		1	0		3	0		3	0
4378	6	0		0		0		0		0		0		0		0		0		0		0		0		1	0		2	0		3	0		3	0		3	0		2	0		2	0		3	0
4378	7	0		0		0		0		0		0		0		0		0		0		0		0		1	0		1	0		2	0		1	0		2	0		2	0		2	0		3	0
4378	8	0		0		0		0		0		0		0		0		0		0		0		0		1	0		1	0		2	0		3	0		1	0		2	0		2	0		3	0
4378	9	0		0		0		0		0		0		0		0		0		0		0		0		2	0		3	0		2	0		3	0		1	1		2	1		2	0		3	0
4378	10	0		0		0		0		0		0		0		0		0		1		0		0		1	0		2	0		2	0		2	0		2	0		1	0		2	0		3	0
4378	11	0		0		0		0		0		0		0		0		0		0		0		0		1	0		2	0		2	0		3	0		1	0		1	0		2	0		3	0
4378	12	0		0		0		0		0		0		0		0		0		1		0		0		1	0		2	0		2	0		2	0		2	0		2	1		2	0		3	0
4379	1	0		1	1	1	1	1	1	0		0		1	1	0		0		0		0		0		1	3	WORKING PLACE	1	3	WORKING PLACE	1	3	WORKING PLACE	1	3	WORKING PLACE	2	3	WORKING PLACE	2	3	WORKING PLACE	1	3	WORKING PLACE	3	3	WORKING PLACE
4379	2	0		0		1	1	0		0		0		0		0		0		0		0		0		1	0		1	0		1	0		1	0		1	0		1	0		1	0		2	0
4379	3	0		1	1	1	1	1	1	1	99	1	0	0		0		0		0		0		0		1	0		2	0		2	0		1	0		1	0		1	0		1	0		2	0
4379	4	0		1	1	1	1	0		0		0		1	0	0		0		2		0		0		2	0		1	0		1	0		1	0		1	0		2	0		1	0		2	0
4379	5	1	1	1	1	1	1	1	1	1	0	1	1	1	2	0		0		0		0		2		1	0		1	0		1	0		1	0		1	0		1	0		1	0		2	0
4379	6	0		0		0		0		0		0		0		0		0		0		0		0		1	0		2	0		1	0		1	0		1	0		1	0		2	0		3	0
4379	7	0		0		1	0	0		0		0		0		0		0		0		0		0		1	0		2	0		2	0		2	0		1	0		1	0		1	0		3	0
4379	8	0		1	0	1	0	0		0		0		0		0		0		0		0		0		1	0		2	0		2	0		1	0		1	0		1	0		1	0		3	0
4379	9	1	2	1	1	1	2	0		0		1	1	0		1	0	0		0		0		0		2	0		2	0		2	0		2	0		1	0		1	0		1	0		2	0
4380	1	0		1	0	1	1	1	0	1	0	1	0	0		0		0		0		2		0		1	0		3	0		2	0		3	0		1	0		2	0		3	0		3	0
4380	2	0		0		0		0		0		0		0		0		0		0		0		0		1	0		3	0		1	0		3	0		1	0		1	0		3	0		3	0
4380	3	0		0		0		0		0		0		0		0		0		1		0		0		1	0		1	0		2	0		2	0		1	0		1	0		3	0		3	0
4380	4	0		0		0		0		0		0		0		0		0		0		0		0		1	0		3	0		2	0		2	0		1	0		1	0		3	0		3	0
4380	5	0		1	0	0		0		0		0		0		0		0		0		0		0		1	0		2	0		1	0		2	0		1	0		1	0		3	0		3	0
4380	6	0		0		1	0	0		0		0		0		0		0		0		0		0		1	0		3	0		2	0		2	0		1	0		1	0		3	0		2	0
4380	7	0		0		1	0	0		0		0		0		0		0		0		0		0		1	0		3	0		2	0		2	0		1	0		1	0		3	0		3	0
4380	8	0		0		0		0		0		0		0		0		0		0		0		0		1	0		3	0		1	0		1	0		1	0		1	0		3	0		3	0
4380	9	0		0		0		0		0		0		0		0		0		1		0		0		1	0		2	0		2	0		1	0		1	0		1	0		2	0		3	0
4381	1	1	1	1	1	1	1	0		0		0		0		0		0		1		0		0		2	0		3	0		3	0		2	0		0	0		1	0		3	0		3	0
4381	2	0		0		1	1	0		0		0		0		0		0		1		0		0		1	0		1	0		2	0		1	0		1	0		2	0		2	0		3	0
4381	3	0		0		0		0		0		0		0		0		0		0		0		0		1	0		2	0		2	0		2	0		1	0		1	0		1	0		2	0
4381	4	0		0		0		0		0		0		0		0		0		2		0		0		1	0		2	0		2	0		1	0		1	0		1	0		2	0		3	0
4381	5	0		0		0		0		0		0		0		0		0		2		0		0		1	0		2	0		2	0		3	0		0	0		0	0		2	0		3	0
4381	6	0		0		0		0		0		0		0		0		0		0		0		0		1	0		2	0		2	0		3	0		1	0		1	0		2	0		3	0
4381	7	1	1	1	1	1	1	0		0		0		0		0		0		1		0		0		2	0		2	0		2	0		3	0		1	0		2	0		2	0		3	0
4381	8	0		0		0		0		0		0		0		0		0		1		0		0		1	0		2	0		2	0		2	0		1	0		1	0		2	0		3	0
4381	9	0		0		1	1	0		0		0		0		0		0		0		2		3		1	0		2	0		2	0		1	0		1	0		1	0		2	0		3	0
4381	10	0		0		0		0		0		0		0		0		0		0		2		0		1	0		2	0		3	0		1	0		1	0		1	0		2	0		3	0
4381	11	0		1	0	1	0	0		0		0		1	0	0		0		1		2		0		2	0		2	0		2	0		2	0		1	0		1	0		2	0		3	0
4382	1	1	0	1	0	1	1	0		1	0	1	1	1	0	0		0		1		0		0		1	0		2	0		1	0		2	0		1	0		1	0		2	0		2	0
4382	2	0		1	1	0		0		0		0		0		0		0		1		0		0		1	0		2	0		1	0		2	0		1	0		1	0		2	0		3	0
4382	3	0		0		0		0		0		0		0		0		0		1		0		0		1	0		2	0		1	0		2	0		1	0		1	0		1	0		2	0
4382	4	0		0		0		0		0		0		0		0		0		0		0		3		1	0		1	0		1	0		1	0		1	0		1	0		3	0		3	0
4382	5	1	2	1	1	1	1	1	0	1	1	1	1	0		0		0		1		0		3		1	0		1	0		1	0		1	0		1	0		1	0		1	0		2	0
4382	6	1	0	1	1	1	1	1	0	0		1	0	0		0		0		0		0		0		1	0		2	0		1	0		1	0		1	0		1	0		1	0		2	0
4382	8	1	1	1	1	1	1	0		0		1	0	0		0		0		1		0	2	0		1	0		2	0		1	0		1	0		1	0		1	0		2	0		2	0
4382	9	1	1	1	2	1	2	1	1	1	1	1	2	1	2	0		0		0		0		0		2	0		2	0		1	0		1	0		1	0		1	0		1	0		1	0
4382	10	1	1	1	99	1	1	1	1	1	1	0		0		0		0		0		0		0		1	0		2	0		1	0		1	0		1	0		1	0		2	0		2	0
4382	7	1	0	1	1	1	1	0		1	1	1	0	0		0		0		1		0		0		1	0		2	0		1	0		1	0		1	0		1	0		1	0		2	0
4383	1	0		0		0		0		0		0		0		0		0		0		0		0		3	0		2	0		2	0		1	0		1	0		1	0		2	0		3	0
4383	2	0		0		0		0		0		0		0		0		0		0		0		0		1	0		2	0		2	0		1	0		1	0		1	0		2	0		2	0
4383	3	0		1	1	1	1	1	1	1	1	1	1	0		0		0		0		0		0		1	0		1	0		3	0		1	0		1	0		1	0		2	0		2	0
4383	5	0		0		0		0		0		0		0		0		0		0		0		0		1	0		2	0		2	0		1	0		1	0		1	0		2	0		3	0
4383	4	0		0		0		0		0		0		0		0		0		0		0		0		1	0		2	0		1	0		1	0		1	0		1	0		1	0		2	0
4383	6	1	1	1	1	1	1	0		1	0	1	1	0		1	0	0		0		0		0		1	0		1	0		1	0		1	0		1	0		1	0		1	0		2	0
4383	7	0		0		0		0		0		0		0		0		0		0		0		0		1	0		2	0		2	0		1	0		1	0		1	0		2	0		3	0
4383	8	1	1	1	2	1	2	1	1	0		1	1	1	1	0		0		0		0		0		2	0		2	0		2	0		1	0		2	0		1	0		1	0		3	0
4384	1	0		0		0		0		0		0		0		0		0		0		0		3		1	0		2	0		1	0		1	0		1	0		1	0		2	0		3	0
4384	2	0		0		0		0		0		0		0		0		0		0		0		0		1	0		2	0		1	0		1	0		1	0		1	0		2	0		2	0
4384	3	0		0		0		0		0		0		0		0		0		2		0		3		1	0		1	0		2	0		1	0		1	0		1	0		3	0		3	0
4384	4	0		0		0		0		0		0		0		0		0		0		0		3		1	0		2	0		99	0		1	0		1	0		1	0		2	0		3	0
4384	5	0		0		0		0		0		0		0		0		0		0		0		0		1	0		2	0		1	0		1	0		1	0		1	0		1	0		2	0
4384	6	0		0		0		0		0		0		0		0		0		1		0		0		1	0		1	0		1	0		1	0		1	0		1	0		1	0		2	0
4384	7	0		0		1	0	0		0		0		0		0		0		1		0		3		1	0		2	0		2	0		1	0		1	0		1	0		2	0		2	0
4384	8	1	0	1	0	1	0	0		0		1	0	0		0		0		1		0		0		1	0		1	0		2	0		1	0		1	0		1	0		2	0		3	0
4384	11	0		0		0		0		0		0		0		0		0		1		0		2		1	0		2	0		2	0		1	0		1	0		1	0		1	0		2	0
4384	9	1	0	0		1	0	0		0		1	1	0		0		0		1		0		0		1	0		2	0		1	0		1	0		1	0		1	0		1	0		2	0
4384	10	1	0	1	0	1	1	0		0		0		0		0		0		0		0		2		1	0		2	0		1	0		1	0		1	0		1	0		2	0		2	0
4385	1	0		1	1	0		0		0		1	1	0		0		0		0		0		0		2	0		2	0		3	0		1	0		1	0		1	0		2	0		3	0
4385	2	0	0	1	1	1	1	0		0		0		0		0		0		0		0		3		1	0		3	0		2	0		2	0		1	0		1	0		1	0		3	0
4385	3	0		1	1	1	1	0		0		0		0		0		0		0		0		0		2	0		1	0		2	0		2	0		1	0		1	0		1	0		2	0
4385	4	0		0		0		0		0		0		0		0		0		0		0		0		1	0		2	0		2	0		1	0		1	0		1	0		2	0		2	0
4385	5	0		0		0		0		0		0		0		0		0		0		0		0		1	0		1	0		2	0		2	0		1	0		1	0		2	0		3	0
4385	7	0		1	0	1	0	0		0		0		0		0		0		0		0		0		1	0		2	0		2	0		2	0		1	0		1	0		1	0		1	0
4385	8	0		0		0		0		0		0		0		0		0		0		0		0		1	0		2	0		2	0		1	0		1	0		1	0		1	0		1	0
4385	9	0		0		0		0		0		0		0		0		0		0		0		0		1	0		2	0		2	0		2	0		1	0		1	0		2	0		2	0
4385	10	0		0		0		0		0		0		0		0		0		0		0		0		1	0		2	0		1	0		1	0		1	0		1	0		1	0		2	0
4385	11	0		0		0		0		0		0		0		0		0		0		0		0		1	0		2	0		2	0		2	0		1	0		1	0		2	0		2	0
4385		0		0		0		0		0		0		0		0		0		0		0		0		1	0		2	0		2	0		3	0		1	0		1	0		2	0		2	0
4385		0		0		0		0		0		0		0		0		0		0		0		0		1	0		2	0		2	0		1	0		1	0		1	0		1	0		1	0
4386	1	1	1	1	1	1	2	1	1	1	1	1	0	1	0	0		0		0		0		0		1	0		2	0		2	0		1	0		1	0		1	0		1	0		1	0
4386	2	1	2	1	1	1	1	0		1	2	1	2	0		0		0		1		0		0		1	0		2	0		2	0		1	0		1	0		1	0		1	0		1	0
4386	3	0		0		0		0		0		0		0		0		0		0		0		0		1	0		2	0		2	0		1	0		1	0		1	0		2	0		3	0
4386	4	1	1	1	0	1	1	1	1	1	0	1	1	0		0		0		0		0		0		1	0		2	0		2	0		1	0		1	0		1	0		2	0		2	0
4386	5	1	1	1	0	1	1	1	2	1	0	1	1	0		0		0		0		0		0		1	0		2	0		2	0		1	0		1	0		1	0		1	0		2	0
4386	6	1	0	1	1	1	1	1	1	1	0	1	1	1	1	0		0		0		0		0		2	0		2	0		2	0		1	0		2	0		1	0		2	0		1	0
4386	7	1	1	1	0	1	1	1	1	1	0	0		1	1	0		0		0		0		0		2	0		2	0		2	0		1	0		1	0		1	0		2	0		1	0
4386	8	1	0	1	1	1	2	1	0	1	1	1	1	1	0	0		0		0		0		0		2	0		2	0		2	0		1	0		1	0		1	0		2	0		1	0
4386	9	1	1	1	0	1	1	0		1	1	1	0	0		0		0		1		0		0		1	0		2	0		2	0		1	0		1	0		1	0		1	0		1	0
4386	10	1	1	1	0	1	1	0		1	1	1	1	0		0		0		1		0		0		1	0		2	0		2	0		1	0		1	0		1	0		2	0		2	0
4386	11	1	0	1	1	1	0	1	0	1	1	1	0	1	0	0		0		0		0		0		1	0		2	0		2	0		1	0		1	0		1	0		1	0		1	0
4387	1	0		0		0		0		0		0		0		0		0		0		0		0		1	0		2	0		1	0		2	0		1	0		1	0		2	0		3	0
4387	2	0		0		0		0		0		0		0		0		0		0		0		0		1	0		2	0		2	0		1	0		1	0		1	0		2	0		2	0
4387	3	0		1	1	1	0	0		0		0		0		0		0		1		0		0		1	0		2	0		2	0		1	0		2	0		1	0		2	0		3	0
4387	4	0		0		0		0		0		0		0		0		0		2		0		3		1	0		2	0		2	0		3	0		1	0		1	0		2	0		3	0
4387	6	0		0		0		0		0		0		0		0		0		0		0		3		1	0		2	0		2	0		1	0		1	0		1	0		2	0		1	0
4387	9	1	1	1	1	1	0	0		0		0		0		0		0		0		0		0		1	0		2	0		1	0		1	0		1	0		1	0		2	0		2	0
4387	10	1	1	1	0	1	0	0		0		1	0	0		0		0		0		0		0		1	0		2	0		1	0		1	0		1	0		1	0		2	0		2	0
4387	11	1	0	1	1	1	1	1	0	0		0		0		0		0		0		0		3		1	0		1	0		2	0		1	0		1	0		1	0		2	0		1	0
4387	5	1	0	0		1	0	0		1	0	0		0		0		0		0		0		3		1	0		2	0		2	0		1	0		1	0		1	0		2	0		3	0
4387	7	1	1	1	1	0		1	0	1	1	1	1	0		0		0		0		0		3		1	0		2	0		2	0		1	0		1	0		1	0		2	0		2	0
4387	8	0		0		0		0		0		0		0		0		0		0		0		0		1	0		2	0		1	0		1	0		1	0		1	0		2	0		2	0
4388	1	0		1	1	1	0	1	1	0		0		0		0		0		0		0		0		1	0		2	0		2	0		1	0		1	0		1	0		1	0		2	0
4388	2	0		0		0		0		0		0		0		0		0		0		0		0		1	0		2	0		1	0		1	0		1	0		1	0		1	0		3	0
4388	3	0		0		0		0		0		0		0		0		0		1		0		2		1	0		1	0		1	0		1	0		1	0		1	0		2	0		3	0
4388	4	0		0		0		0		0		0		0		0		0		1		0		3		1	0		2	0		2	0		1	0		1	0		1	0		2	0		3	0
4388	5	0		0		0		0		0		0		0		0		0		1		0		0		1	0		2	0		2	0		1	0		1	0		1	0		2	0		3	0
4388	6	1	1	1	1	1	0	0		0		1	0	0		0		0		1		0		0		1	0		2	0		1	0		1	0		1	0		1	0		1	0		2	0
4389	2	0		0		0		0		0		0		0		0		0		0		0		2		1	0		1	0		2	0		1	0		1	0		1	0		2	0		2	0
4389	1	0		0		0		0		0		0		0		0		0		0		0		0		1	0		2	0		2	0		1	0		1	0		1	0		2	0		2	0
4389	3	0		0		0		0		0		0		0		0		0		0		0		0		1	0		1	0		1	0		1	0		1	0		1	0		2	0		3	0
4389	4	0		0		0		0		0		0		0		0		0		0		0		2		1	0		2	0		2	0		2	0		2	0		1	0		2	0		3	0
4390	7	1	0	1	0	1	2	1	0	1	0	1	1	1	1	1	1	0		1		0		0		1	0		2	0		1	0		1	0		1	0		1	0		1	0		1	0
4390	1	1	0	1	2	1	0	1	1	1	2	1	1	1	1	1	0	0		0		0		0		1	0		3	0		2	0		1	0		1	0		1	0		2	0		2	0
4390	2	1	1	1	1	1	1	1	0	1	1	1	1	1	1	1	0	0		0		0		0		1	0		99	0		99	0		2	0		1	0		1	0		1	0		2	0
4390	3	1	0	1	1	1	0	1	1	1	1	1	0	0		0		0		0		0		0		1	0		2	0		2	0		1	0		1	0		1	0		2	0		3	0
4390	4	1	0	1	0	1	1	1	0	0		1	0	1	0	0		0		1		0		0		1	0		3	0		1	0		1	0		1	0		2	0		2	0		2	0
4390	5	1	1	1	0	1	1	1	0	1	0	1	1	0		0		0		0		0		0		1	0		2	0		1	0		1	0		1	0		1	0		1	0		2	0
4390	6	1	1	1	0	1	1	0		1	0	1	1	1	0	0		0		0		0		0		1	0		3	0		1	0		1	0		1	0		1	0		1	0		1	0
4390	8	1	1	1	1	1	1	1	1	1	1	1	1	1	2	1	0	1	1	1		0		0		1	0		2	0		2	0		1	0		1	0		1	0		1	0		1	0
4390	9	1	2	1	2	1	2	0		1	2	1	1	0		1	0	0		0		0		2		1	0		2	0		1	0		2	0		1	0		1	0		1	0		1	0
4391	1	0		0		1	0	0		0		0		0		0		0		0		0		0		2	0		2	0		2	0		2	0		1	0		1	0		2	0		2	0
4391	2	0		0		0		0		0		0		0		0		0		2		0		3		1	0		2	0		2	0		2	0		1	0		2	0		2	0		3	0
4391	3	0		0		0		0		0		0		0		0		0		0		0		0		1	0		2	0		1	0		1	0		1	0		1	0		2	0		3	0
4391	4	0		0		0		0		0		0		0		0		0		0		0		0		1	0		2	0		2	0		2	0		1	0		2	0		2	0		3	0
4391	5	0		0		0		0		0		0		0		0		0		1		0		3		1	0		2	0		2	0		3	0		1	0		2	0		2	0		3	0
4391	6	0		0		0		0		0		0		0		0		0		0		0		0		1	0		2	0		2	0		3	0		1	0		2	0		2	0		3	0
4391	7	0		0		0		0		0		0		0		0		0		0		0		0		1	0		2	0		2	0		3	0		1	0		2	0		2	0		3	0
4391	8	0		0		0		0		0		0		0		0		0		0		0		3		1	0		2	0		2	0		3	0		1	0		1	0		1	0		3	0
4391	9	0		0		0		0		0		0		0		0		0		0		0		0		1	0		2	0		2	0		3	0		1	0		2	0		2	0		3	0
4392	5	1	2	1	1	1	1	1	2	0		1	1	0		0		0		0		0		0		1	0		2	0		2	0		1	0		1	0		1	0		1	0		2	0
4392	7	0		0		0		1	1	0		0		0		0		0		0		0		0		1	0		1	0		3	0		2	0		1	0		2	0		2	0		2	0
4392	2	1	1	1	2	1	1	1	2	1	1	1	1	0		0		0		0		0		0		1	0		2	0		1	0		1	0		1	0		1	0		1	0		2	0
4392	4	1	1	1	2	1	1	1	0	1	1	1	1	0		0		0		0		0		0		1	0		2	0		1	0		1	0		1	0		1	0		1	0		2	0
4392	8	1	1	1	1	1	1	0		0		1	1	1	1	1	0	0		0		0		2		1	0		2	0		2	0		1	0		1	0		2	0		2	0		1	0
4392	9	1	1	1	1	1	1	0		0		0		0		0		0		0		0		2		1	0		2	0		1	0		1	0		1	0		1	0		1	0		1	0
4393	1	0		0		0		0		0		0		0		0		0		0		0		0		1	0		1	0		2	0		1	0		1	0		1	0		2	0		2	0
4393	2	0		0		0		0		0		0		0		0		0		0		2		0		1	0		2	0		2	0		1	0		1	0		1	0		2	0		2	0
4393	3	0		0		0		0		0		0		0		0		0		0		0		0		2	0		2	0		2	0		2	0		1	0		1	0		2	0		2	0
4393	4	0		0		0		0		0		0		0		0		0		0		0		0		2	0		2	0		2	0		2	0		1	0		1	0		2	0		2	0
4393	5	0		0		0		0		0		0		0		0		0		0		0	1	0		2	0		2	0		2	0		2	0		1	0		1	0		2	0		2	0
4393	6	0		0		1	2	0		0		0		0		0		0		0		1		0		2	0	1	1	0		2	0		2	0		1	0		1	0		2	0		2	0
4393	7	0		0		0		0		0		0		0		0		0		0		1		0		1	0		1	0		2	0		2	0		1	0		1	0		2	0		3	0
4393	8	0		0		0		0		0		0		0		0		0		0		1		0		2	2		1	0		2	0		1	0		1	0		1	0		2	0		2	1
4393	9	0		0		0		0		0		0		0		0		0		0		1		0		1	2		2	0		2	0		2	1		2	0		2	0		2	0		3	0
4393	10	0		0		0		0		0		0		0		0		0		0		0		0		1	0		3	0		2	0		1	0		1	0		1	0		1	0		2	0
4394	1	0		1	1	0		1	1	0		1	0	0		0		0		0		0		0		1	0		1	0		2	0		1	0		1	0		1	0		2	0		3	0
4394	2	0		1	1	0		0		0		0		0		0		0		0		0		0		1	0		2	0		3	0		2	0		1	0		1	0		2	0		3	0
4394	3	0		1	0	0		0		0		0		0		0		0		0		0		0		1	0		2	0		2	0		1	0		1	0		1	0		2	0		3	0
4394	4	0		0		0		0		0		0		0		0		0		0		0		0		1	0		2	0		2	0		1	0		1	0		1	0		2	0		3	0
4394	5	0		1	1	0		0		0		0		0		0		0		0		0		0		1	0		2	0		2	0		1	0		1	0		1	0		2	0		3	0
4394	6	0		1	1	1	1	1	1	1	0	1	1	1	1	0		0		0		0		0		1	0		2	0		2	0		1	0		1	0		1	0		2	0		2	0
4394	7	0		1	1	1	1	0		0		0		0		0		0		0		0		0		2	0		2	0		2	0		1	0		1	0		1	0		2	0		2	0
4394	8	0		0		0		0		0		0		0		0		0		0		0		0		1	0		2	0		2	0		3	0		2	0		2	0		2	0		3	0
4395	1	0		0		0		0		0		0		0		0		0		0		0		0		1	0		2	0		2	0		1	0		1	0		1	0		1	0		2	0
4395	2	0		0		0		0		0		0		0		0		0		1		0		0		1	0		1	0		2	0		2	0		1	0		1	0		2	0		3	0
4395	3	0		0		0		0		0		0		0		0		0		0		0		0		1	0		1	0		2	0		3	0		1	0		1	0		2	0		3	0
4395	4	0		0		0		0		0		0		0		0		0		0		0		0		1	0		1	0		2	0		2	0		2	0		2	0		2	0		3	0
4395	5	0		0		0		0		0		0		0		0				0		0		0		1	0		2	0		2	0		1	0		1	0		1	0		2	0		3	0
4395	6	1	1	1	0	1	1	0		0		1	1	0		0		0		0		0		0		1	0		1	0		1	0		1	0		1	0		1	0		1	0		2	0
4395	7	0		0		0		0		0		0		0		0		0		0		0		0		1	0		2	0		1	0		1	0		1	0		2	0		1	0		2	0
4395	8	1	2	1	1	1	2	0		1	1	1	1	0		1	0	0		1		0		0		1	0		3	0		1	0		1	0		1	0		1	0		3	0		1	0
4396	1	0		0		0		0		0		0		0		0		0		0		0		3		1	0		2	0		2	0		1	0		1	0		1	0		1	0		2	0
4396	2	0		0		0		0		0		0		0		0		0		0		0		3		1	0		2	0		2	0		3	0		2	0		2	0		2	0		3	0
4396	3	1	1	1	1	1	1	99		1	1	1	1	0		0		0		0		0		2		1	0		2	0		2	0		2	0		1	0		1	0		2	0		3	0
4396	4	1	1	1	2	1	1	1	1	1	1	0		0		0		0		0		0		3		3	0		1	0		2	0		2	0		2	0		2	0		2	0		3	0
4396	5	0		0		1	1	0		0		0		0		0		0		1		0		0		3	0		2	0		2	0		2	0		2	2		2	0		2	0		3	0
4396	6	0		0		0		0		0		0		0		0		0		1		0		2	3	3	0		2	0		2	0		2	0		2	0		2	0		2	0		3	0
4396	7	0		1	1	0		0		0		0		0		0		0		0		0		3		3	0		2	0		2	0		2	0		2	0		2	0		2	0		3	0
4396	8	0		0		0		0		0		0		0		0		0		1		0		3		3	0		2	0		2	0		2	0		2	0		2	0		2	0		3	0
4396	9	0		1	1	0		0		0		0		0		0		0		99		99		99		1	0		2	0		2	0		2	0		1	0		1	0		2	0		3	0
4396	10	0		0		0		0		0		0		0		0		0		1		0		3		3	0		2	0		3	0		3	0		3	0		3	0		2	0		3	0
4396		0		0		0		0		0		0		0		0		0		1		0		3		3	0		2	0		2	0		3	0		2	0		2	0		2	0		3	0
[truncated: 7 more columns]
