# Supplementary material for: Pre- and post-natal macronutrient supplementation for HIV–positive women in Tanzania: Effects on infant birth weight and HIV transmission
Source: PLoS One. 2018 Oct 11;13(10):e0201038. doi: 10.1371/journal.pone.0201038 (PMC6181269; doi:10.1371/journal.pone.0201038)
Supplement: S3 File — (ZIP) [file pone.0201038.s003.zip › dataset/Form R.xlsx]

## Sheet: Sheet1
Study ID	R2_Relatedtoform	R3_1_expect_induced	R3_2_expect_induced	R3_3_expect_induced	R3_AFB1_Daterecorded	R3_AFB1_neg_pos	R3_AFB2_Daterecorded	R3_AFB2_neg_pos	R3_AFB3_Daterecorded	R3_AFB3_neg_pos	R3_AFBsmear1	R3_AFBsmear1_orgs	R3_AFBsmear2	R3_AFBsmear2_orgs	R3_AFBsmear3	R3_AFBsmear3_orgs	R3_cult1_Daterecorded	R3_cult1_neg_pos	R3_cult1_orgs	R3_cult2_Daterecorded	R3_cult2_neg_pos	R3_cult2_orgs	R3_cult3_Daterecorded	R3_cult3_neg_pos	R3_cult3_orgs	R3_Culture1	R3_Culture2	R3_Culture3	R3_Dateobtained1	R3_Dateobtained2	R3_Dateobtained3	R4_Adenopathy	R4_Adenopathycalcified	R4_Cavities	R4_Conclusion	R4_Conclusion other	R4_Daterecorded	R4_Granulomata	R4_Granulomatacalcified	R4_Infiltrates	R4_Miliary	R4_Notes	R4_Pleuraleffusion	R4_Pleuralthickening	R4_Readby	R4_Scarring	R4_xraydate	R5a_CD4	R5b_viralload
4301	S																																															365
4301	B
4301	DE																																															858
4301	F(2B)																																															419
4301	F(2B)																																															614
4301	AP
4302	s																																															153
4302	B
4302	F(2B)
4302	F(2B)																																															252
4302	F(2B)																																															262
4302	F(2B)																																															267
4303	S
4303	B																																															121
4303	F(2B)
4303	DE/F(2B)																																															54
4303	F(2B)																																															54
4304	S
4304	B
4304	F(2B)
4304	F(2B)																																															93
4305	S
4305	B																																															417
4305	F(2B)																																															632
4305	F(2B)																																															577
4305	AP
4306	S
4306	B																																															218
4306	F(2B)																																															283
4307	S
4307	B																																															177
4307	F(2B)
4307	F(2B)																																															464
4307	F(2B)																																															415
4307	F(2B)
4307	AP
4308	S
4308	B																																															699
4308	F(2B)
4308	DE-3
4308	F(2B)																																															656
4309	S
4309	B																																															624
4309	DE-1
4309	F(2B)																																															861
4309	DE - 6																																															872
4309	AP
4310	S
4310	B																																															155
4310	F(2B)																																															197
4310																																																263
4310	AP
4311	S
4311	B																																															312
4311	F(2B)
4311	F(2B)																																															320
4311	F(2B)																																															437
4311	F(2B)
4311	DE
4312	F(2B)																																															533
4312	S
4312	B
4312	F(2B)																																															526
4312	F(2B)																																															583
4312	F(2B)																																															505
4313	S
4313	B																																															421
4313	F(2B)
4313	F(2B)																																															745
4313	F(2B)																																															647
4313	F(2B)																																															569
4313	DE-10
4313	AP
4314	S
4314	B																																															617
4314	F(2B)
4314	F(2B)																																															777
4314	F(2B)																																															855
4314	F(2B)																																															742
4314	AP
4315	S
4315	B																																															1160
4315	F(2B)																																															1203
4315	F(2B)																																															1058
4315	F(2B)																																															1048
4315	AP
4316	S
4316	B																																															216
4316	F(2B)
4316	F(2B)																																															336
4316	F(2B)																																															225
4316	F(2B)																																															232
4316	AP
4317	S
4317	B																																															227
4317	F(2B)
4317	F(2B)
4317	F(2B)																																															247
4317	F(2B)																																															251
4317	F(2B)																																															323
4317	AP
4318	S																																															222
4318	B
4318	F(2B)
4318	F(2B)																																															390
4318	F(2B)
4318	F(2B)																																															305
4318
4319	S
4319	B																																															1
4319	F(2B)
4319	F(2B)																																															11
4319	F(2B)																																															31
4319	F(2B)																																															53
4319	AP
4320	S																																															477
4320	B
4320	R																																															619
4320	F(2B)																																															505
4320	F(2B)																																															452
4320	DE-10
4321	S
4321	B																																															696
4321	F(2B)
4321	F(2B)																																															1061
4321	F(2B)																																															1041
4321	DE
4322	S
4322	B																																															284
4322	F(2B)																																															510
4322	F(2B)																																															493
4322	F(2B)																																															582
4322	DE
4323	S																																															238
4323	B																																															204
4323	F(2B)
4323	F(2B)
4323	F(2B)																																															226
4323	F(2B)																																															324
4323	F(2B)
4323	AP
4324	S																																															92
4324	b																																															88
4324	f(2b)																																															112
4324	f(2b)																																															159
4324	f(2b)																																															133
4324	AP
4325	B																																															224
4325	F(2B)																																															330
4325	F(2B)																																															291
4325	AP
4326	S
4326	B																																															516
4326	F(2B)																																															627
4326	F(2B)																																															741
4326	F(2B)
4326	DE
4327	S
4327	B																																															60
4328	S
4328	B																																															19
4328	F(2B)																																															22
4328	F(2B)																																															28
4328	F(2B)
4328	AP
4329	S
4329	B																																															318
4329	F(2B)																																															414
4329	F(2B)																																															472
4329	F(2B)
4330	S
4330	B																																															441
4330	F(2B)																																															547
4330	F(2B)																																															392
4331	S
4331	B																																															535
4331	F(2B)																																															602
4331	F(2B)																																															626
4331	F(2B)																																															659
4331	AP
4332	S
4332	B																																															57
4332	F(2B)
4332	F(2B)																																															225
4332	F(2B)																																															197
4333	S
4333	B
4333	F(2B)																																															1250
4333	F(2B)																																															1650
4334	S
4334	B																																															584
4334	F(2B)
4334	F(2B)
4334	F(2B)
4334	F(2B)																																															1029
4334	AP
4335	S
4335	B																																															538
4335	F(2B)
4335	F(2B)
4335	F(2B)																																															816
4335	F(2B)																																															677
4335	F(2B)
4336	S
4336	B																																															751
4336	F(2B)
4336	F(2B)
4336	F(2B)
4336	F(2B)
4336	F(2B)																																															1027
4336	F(2B)
4337	S
4337	B																																															388
4337	F(2B)																																															565
4338	S
4338	B																																															135
4338	F(2B)																																															238
4338	F(2B)																																															531
4339	S
4339	B																																															787
4339	F(2B)																																															699
4340	S
4340	B																																															590
4340	F(2B)
4340	F(2B)																																															597
4340	F(2B)																																															621
4340	AP
4341	S
4341	B																																															833
4342	S
4342	B
4343	S
4343	B																																															402
4343	F(2B)																																															413
4343	F(2B)
4343	AP
4344	S
4344	B																																															774
4344	F(2B)
4344	M
4345	S
4345	B																																															162
4345	F(2B)																																															179
4345	F(2B)																																															270
4345	F(2B)
4345	AP
4346	S
4346	B																																															371
4346	F(2B)																																															425
4346	F(2B)																																															348
4346	F(2B)
4346	AP
4347	S
4347	B																																															590
4347	F(2B)
4347	F(2B)																																															1071
4348	S
4348	B																																															441
4348	F(2B)																																															630
4348	F(2B)																																															348
4348	F(2B)
4348	M
4349	S
4349	F(2B)																																															654
4349	AP
4350	S
4350	B																																															680
4350	F(2B)																																															770
4350	F(2B)																																															598
4350	F(2B)
4350	AP
4351	S
4351	B																																															405
4351	F(2B)																																															549
4352	S
4352	B																																															471
4352	F(2B)																																															441
4352	F(2B)																																															294
4352	F(2B)																																															440
4352	F(2B)
4352	AP
4353	S
4353	B																																															481
4354	S																																															535
4354	B
4354	F(2B)
4354	F(2B)																																															294
4354	F(2B)
4355	S
4355	B																																															263
4355	F(2B)																																															433
4355	F(2B)																																															371
4355	DE-6
4356	S
4356	B																																															447
4356	F(2B)																																															435
4356	F(2B)																																															480
4356	F(2B)
4357	S
4357	B																																															656
4357	F(2B)
4357	F(2B)																																															661
4357	F(2B)																																															713
4357	AP
4358	S
4358	B																																															753
4358	F(2B)																																															1092
4358	F(2B)																																															732
4358	F(2B)
4358	AP
4359	S
4359	B																																															627
4359	F(2b)																																															544
4359	F(2B)																																															611
4359	F(2B)
4360	S
4360	B																																															691
4361	S
4361	B																																															339
4361	F(2B)
4361	F(2B)
4361	F(2B)																																															1027
4362	S
4362	B																																															552
4362	F(2B)																																															633
4362	F(2B)																																															967
4362	F(2B)
4362	AP
4363	S
4363	B																																															359
4363	F(2B)																																															621
4363	AP																																															569
4363	F(2B)
4364	S
4364	B																																															421
4364	F(2B)																																															582
4364	F(2B)																																															751
4364	F(2B)
4365	B
4365
4365	F(2B)																																															230
4365	F(2B)																																															367
4365	F(2B)
4365	AP
4366	S
4366	B																																															169
4366	F(2B)																																															153
4367	S
4367	B																																															277
4367	F(2B)																																															244
4367	F(2B)																																															400
4367	F(2B)
4367	AP
4368	S
4368	B																																															636
4368	F(2B)																																															1062
4368	DE-6																																															988
4368	AP
4368	AP
4369	S
4369	B																																															1085
4369	F(2B)																																															978
4369	F(2B)																																															1416
4369	F(2B)
4369	AP
4370	S
4370	B
4370	F(2B)																																															163
4370	AP
4370	AP
4371	B																																															510
4371	F(2B)
4371	F(2B)																																															1196
4371	F(2B)																																															710
4371	M
4372	B																																															575
4372	F(2B)																																															844
4372	F(2B)
4372	F(2B)
4372	AP
4373	S
4373	B																																															237
4373																																																376
4373	F(2B)																																															423
4373	F(2B)																																															370
4373	AP
4374	S
4374	F(2B)																																															825
4374	F(2B)																																															710
4374	F(2B)																																															1039
4374	F(2B)
4374	AP
4375	S
4375	B																																															211
4375	F(2B)																																															378
4375	DE-4																																															288
4375	F(2B)	1	1	1	2012-10-11	0	2012-10-11	0	2012-10-11	0																			2012-10-06	2012-10-07	2012-10-08
4375	AP
4376	S
4376	B																																															600
4376	F(2B)																																															931
4376	F(2B)																																															712
4377	S
4377	B																																															754
4377	F(2B)																																															925
4377	F(2B)																																															1032
4377	F(2B)
4377	AP
4378	S
4378	B																																															360
4378	F(2B)																																															471
4378	AP																																															367
4378	F(2B)
4378	DE
4379	S
4379	B																																															369
4379	DE-4																																															643
4379	F(2B)																																															579
4379	F(2B)
4379	AP
4380	S
4380	B																																															257
4380	F(2B)																																															350
4380	F(2B)
4381	s
4381	B																																															323
4381	F(2B)																																															444
4381	F(2B)																																															354
4381	F(2B)
4381	DE
4382	S
4382	B																																															142
4382	DE-4																																															242
4382	F(2B)																																															178
4382	DE
4383	S
4383	B																																															389
4383	F(2B)																																															515
4383	F(2B)																																															547
4383	F(2B)																																															467
4384	s
4384	B
4384	F(2B)																																															743
4384	DE-4																																															621
4384	F(2B)																																															670
4384	F(2B)
4385	S
4385	B																																															267
4385	F(2B)																																															308
4385	F(2B)																																															473
4385	AP
4385	AP
4386	S
4386	B																																															443
4386	F(2B)																																															578
4386	F(2B)																																															622
4386	F(2B)
4386	DE
4387	S
4387	B																																															258
4387
4387	F(2B)																																															551
4387	F(2B)																																															433
4387	AP
4388	F(2B)																																															60
4388	F(2B)																																															50
4388	F(2B)																																															102
4389	S
4389	B																																															482
4389	F(2B)																																															485
4390	B																																															84
4390	F(2B)																																															156
4390	M
4391	B																																															489
4391	F(2B)																																															726
4391	F(2B)																																															936
4391	F(2B)																																															872
4392	S
4392	B																																															844
4392	DE-3																																															793
4392	F(2B)																																															1105
4393	S
4393	B																																															575
4393	F(2B)																																															598
4393	F(2B)																																															693
4393	AP
4394	S
4394	B																																															388
4394	DE-4																																															395
4394	F(2B)																																															509
4394	M
4395	B																																															460
4395	DE-4																																															495
4395																																																1018
4395	F(2B)																																															423
4396	S
4396	B																																															729
4396	F(2B)																																															1074
4396	F(2B)																																															951
4396	F(2B)																																															1115
4396	AP
[truncated: 12 more columns]
