# Supplementary material for: Pre- and post-natal macronutrient supplementation for HIV–positive women in Tanzania: Effects on infant birth weight and HIV transmission
Source: PLoS One. 2018 Oct 11;13(10):e0201038. doi: 10.1371/journal.pone.0201038 (PMC6181269; doi:10.1371/journal.pone.0201038)
Supplement: S3 File — (ZIP) [file pone.0201038.s003.zip › dataset/Form S.xlsx]

## Sheet: Sheet1
Study ID	S4_age	S7_Marital Status	S8_Highest education	S9_Pt occupation	S10_Partner occupation	S11_Money spent for household	S12_Ages	S12_No people in house	S13_age gte 18	S15_female	S16_current rx oppor inf	S16_infection	S17_other HIV_Tb study	S18_planning bf	S18a_CD4	S18a_clinic HIV result	S18a_no cd4	S18c_high risk describe	S18c_high risk other	S18c_high risk preg	S19_AFB smear pos	S19_on TB tx	S19a_date TB Tx started	S19b_NTLP HIV result	S21a_tiger top	S21a1_HIV 1	S21a2_HIV 2	S21b_lavender top	S22_ARV indication	S22_care at CTC	S22_current ARV	S22_current ARV drugs	S22_HIV pos DarDar	S27_comments
4301	32	1	2	PETTY BUSINESS	PETTY BUSINESS	6000	2,9,35	3	1	1	0		0	1		1	not avail			0					1	1	1	1		1	4		1
4302	26	0	4	SALES LADY		5000	5,11,28,32	4	1	1	0		0	1	153	1				0					1	1	1	1		1			1	SHE DOES MEET CRETERIA FOR SHORT TERM ARV, BUT SHE (THEY) HAVEN'T STARTED HER ON THEM YET.
4303	29	1	4	SECRETARY	DRIVER	4000	37	1	1	1	0		0	1		1				0											3	ZIDOVUDINE, NEVIRAPINE
4304	30	4	4	HOUSEWIFE	BUSINESSMAN	4000	6,23,30,32	4	1	1	0		0	1		1	not avail			0					1	1	1			1	4		1
4305	25	1	2	PETTY TRADE	BUSINESSMAN	2000	3,4,34	3	1	1	0		0	1	632	1				0					1	1	1	0		1	3	AZT	1
4306	38	1	4	TEACHER	RECORD OFFICER	10000	7,22,42	3	1	1	0		0	1						0					1	1		0		1	3	AZT, NVP	1
4307	30	0	4	LAB ASSESSOR	PETTY BUSINESS	5000	5,15	2	1	1	0		0	1		1									1	1				1	3	NEVIRAPINE, COMBIVIR	1
4308	23	1	2	HOUSEWIFE	MAZIZINI	6000	3,29	2	1	1	0		0	1											1	1	1	0		1	3	AZT, 3TC,NVP	1
4309	33	0	2	PETTY TRADE		2000		0	1	1	0		0	1		1	not avail			0					1	1	1	0		1			1	NOT ON ARV, BUT SHE DOES MEET CREITERIA FOR SHORTTERM ARV. PLANNED TO START ARV BUT SHE DOESN'T KNOW WHEN, CHECK WITH HER CTC- NOT REACHEBLE OVER THE PHONE
4310	33	0	2	HOUSEWIFE	PETTY TRADE	10000	8,11,26,41	4	1	1	0		0	1		1	not avail			0					1	1	1	0		1	4		1
4311	37	4	2	PETTY BUSINESS	FARMER	6000	4,8,11,14,54,60	6	1	1	0		0	1		1	not avail			0					1	1	1			1	4		1
4312	19	0	4	NOT EMPLOYED	DRIVER	5000	14,30,35	3	1	1	0		0	1		1	not avail			0					1	1	1	0		1	3	AZT, NVP	1
4313	30	1	2	PETTY TRADE	AIRPORT SECURITY		8,45	2	1	1	0		0	1		1	not avail			0	99	99		99	1	1	1	0		1	3	AZT	1
4314	22	1	2	HOUSEWIFE	PETTY BUSINESS	5000	3,34	2	1	1	0		0	1		1	not avail			0	0	0			1	1	1			1	3	ZIDOVUDINE	1
4315	29	1	4	HOUSEWIFE	DRIVER	7000	4,35	2	1	1	0		0	1		1	not avail			0					1					1	4
4316	32	2	2	PETTY BUSINESS	NONE	10000	5,9,12,15,40,60,75	7	1	1	0		0	1	216	1				0					1	1	1	0		1	3	NIVERAPINE	1
4317	35	4	4	PETTY BUSINESS	ELECTRICIAN	8000	51	1	1	1	0		0	1		1	not avail			0	0	0			1	1	1			1	4	LAMIVUDINE, ZIDOUVUDINE, NEVIRAPINE	1
4318	35	1	0	HOUSEWIFE	PETTY TRADE	2500	5,13,14,38	4	1	1	0		0	1		1	not avail			0					1	1	1	1		1	4	AZT,3TC,EFV	1
4319	34	0	2	PETTY BUSINESS	NONE	3000	40,54	2	1	1	0		0	1		1	not avail			0					1	1	1	0	SHE IS PLANNED TO START ON 07/13/2011	1	1		1
4320	27	2	2	PETTY TRADER	NONE	4000	4,15	2	1	1	0		0	1		1									1	1	1	0		1	0		1	STILL WATING FOR CD4 COUNT RESULTS SO THAT THEY CAN DEAL WHETHER SHE FIT FOR ARV
4321	32	2	0	PETTY BUSINESS	BUS CONDUCTOR	5000	3.7,3.7,14	3	1	1	0		0	1							0	0			1	1	1			1	4		1
4322	37	1	1	PETTY BUSINESS	REFRIGERATOR INSTRUCTOR	6000	4,5,12,15,50	5	1	1	0		0	1		1									1	1	1	0		1	4		1
4323	31	1	4	PETTY BUSINESS	TEACHER	5000	7,14,14,42	4	1	1	0		0	1			not avail			0					0	1	1	0		1	4		1
4324	34	4	2	PETTY BUSINESS	PETTY BUSINESS	5000	14,36	2	1	1	0		0	1	56	1									1	1	1	1		1	3	NEVIRAPINE,AZT	1
4325	25	1	2	PETTY BUSINESS	DRIVER	7000	6,11,12,20,40	5	1	1	0		0	1		1	not avail			0					1	1	1	0		1	4		1
4326	35	0	2	PETTY BUSINESS	BUSINESSMAN	5000	17	1	1	1	0		0	1		1	not avail			0					1	1	1			1	4		1
4327	32	1	2	HOUSEWIFE	HOTELIER-SOUTHERN SUN	4500	45	1	1	1	0		0	1		1									1			0		1	2		1
4328		99	99	99	99		99	99	99	99	99		99	99		99				99	99	99		99	1	99	99	99		99	99		99
4329	39	0	1	PETTY BUSINESS	NONE	5000	17	1	1	1	0		0	1		1	not avail			0					1	1	1	1		1	3	COMB/NVP	1
4330	29	1	0	HOUSEWIFE	CONTRACTOR	2000	6,35	2	1	1	0		0	1		1	not avail			0					1	1	1	0		1	4		1
4331	38	1	2	HOUSEWIFE	TAILOR	5000	14,65	2	1	1	0		0	1		1									1	1	1	0		1	0		1
4332	30	1	2	PETTY BUSINESS	BUSINESS - MITUMBA KARUME	5000	2 8/12,31	2	1	1	0		0	1		1	not avail			0					1	1	1	0		1			1
4333	34	1	2	HOUSEWIFE		6000	5,40	2	1	1	0		0	1		1	not avail			0	99	99		99	1	99	99	99		99	3	ZIDOVUDINE	99
4334	31	1	2	PETTY BUSINESS	PETTY BUSINESS - KARUME	5000	20,36	2	1	1	0		0	1		1	not avail			0					1	1	1	0		1	3	AZT	1
4335	37	1	2	PETTY BUSINESS	BUSINESSMAN	5000	20,45	2	1	1	0		0	1		1									1	1	1	1		1	0		1
4336	37	1	2	TAILOR	CARPENTER	6000	12,16,19,56	4	1	1	0		0	1		1	not avail	3	PPH	1					1	1	1	0		1	0		1
4337	25	0	4	UNEMPLOYED	NONE	10000	3,5,8,9,19,21,22,28,29,48,59.	11	1	1	0		0	1		1									1	1	1			1	3	3TC, AZT	1
4338	35	4	2	NOT EMPLOYED	PETTY BUSINESS	5000	14,22	2	1	1	0		0	1	189	1				0					1				CD4 189	1	1		1
4339	32	1	2	HOUSEWIFE	BUSINESSMAN(SAMAKI - FERI)	4000			1	1	0		0	1		1	not avail			0					1	1	1	0		1			1
4340	28	1	0	PETTY BUSINESS	PETTY BUSINESS	4000	17,48	2	1	1	0		0	1	564	1				0					1	1	1	0		1	3	AZT	1
4341	25	1	2	UNEMPLOYED	PETTY BUSINESS	5000			1	1	0		0	1		1									1	1		1		1	3	AZT,3TC	1
4342	27	1	2	HOUSEWIFE	BUSINESSMAN	6000	4,16,40	3	1	1	0		0	1			not avail			0					1	1	1	0		1	3	EFAVIRENZ, CBV	1
4343	25	1	4	BUSINESS	HUMAN RESOURCE - ROYAL FURNITURES	8000	11,13,21,42	4	1	1	0		0	1	259	1				0					1					1	3	ZIDOVUDINE	1
4344	33	1	1	PETTY BUSINESS	PETTY BUSINESS	10000	40,60	2	1	1	0		0	1		1	not avail	3	PREGNANCIES MORE THAN FIVE	1					1	1	1	0		1	3	AZT	1
4345	35	1	4	NOT EMPLOYED	ELECTRICIAN	6000	10,43	2	1	1	0		0	1	95	1				0					1	1	1	0		1	3	COMBIVIR	1
4346	29	1	2	PETTY BUSINESS	TAXI DRIVER	6000	5,7,35	3	1	1	0		0	1		1	not avail			0					1	1	1	0		1	4	ATRIPLE(EMTRICITABINE/TENOFOVIR,DISOPROXIL,FUMARATE TABS	1	THE WOMAN IS RECEIVING EMTRICITABINE/TENOFOVIR DISOPROXIL FUMARATE TABLES(TRIPLE THERAPY) FOR LONG TERM ART
4347	25	1	2	HOUSEWIFE	BUSINESSMAN	5000	28	1	1	1	0		0	1		1				0					1	1	1	0		1	4		1
4348	23	1	0	HOUSEWIFE	SHOPKEEPER	3000	4.5,36	2	1	1	0		0	1		1	not avail			0	99	99		99	1	1	1	0		1	3	AZT	1
4349	33	1	3	PETTY BUSINESS	ELECTRICIAN	3000	2,38	2	1	1	0		0	1		1	not avail			0					1	1	1	0		1	3	AZT	1	10/28/2011 EXPECTED DATE OF DELIVERY IS NOT KNOWN, PATIENT ENROLLED AFTER US CONFIRMATION OF JESTATIONAL AGE
4350	32	1	2	HOUSEWIFE	PETTY BUSINESS	5000	9,12,14,49	4	1	1	0		0	1		1	not avail			0	99	99		99	1	1	1	0		1	3	AZT	1
4351	21	0	2	UNEMPLOYED	NONE	5000	34	1	1	1	0		0	1		1	not avail			0					1	1	1	0		1	3	DUOVIR	1
4352	32	1	2	HOUSEWIFE	DRIVER TANESCO	7000	3,12,13,27,44	5	1	1	0		0	1		1	not avail			0	99	99		99	1	1	1	0		1	3	AZT	1
4353	19	1	4	HOUSEWIFE	CONTRACTOR	3000	24	1	1	1	0		0	1		1	not avail			0					1	1	1	0		1	3	AZT	1
4354	23	0	4	HOUSEWIFE	SOLDIER	3000	9,23,25,37,39,64	6	1	1	0		0	1	606	1				0	99	99		99	1	1	1	0		1	3	AZT	1
4355	18	1	0	HOUSEWIFE	PETTY BUSINESS	5000	8,14,37	3	1	1	0		0	1	0	1				0					1	1	1	0		1	0		1
4356	47	0	3	STUDENT		5000	3/12,4,23,28	4	1	1	0		0	1		1	not avail			0					1	1	1	0		1	1		1	SHE WAS NOT ATTENDING ANY CLINIC. THIS WAS THE FIRST TIME. SHE HAD BEEN REFERRED TO CTC IN MBAGALA
4357	29	1	2	PETTY BUSINESS	BUSINESS (KARUME)	4000	32	1	1	1	0		0	1		1	not avail			0					1	1	1	0		1	3	AZT	1
4358	38	1	0	HOUSEWIFE	CARPENTER	5000	7,13,50,62	4	1	1	0		0	1		1	not avail			0	99	99		99	1	1	1	0		1	3	COMB/ NVP	1
4359	36	1	1	HOUSEWIFE	BUSINESSMAN	10000	6,14,17,43	4	1	1	0		0	1		1	not avail	3	PPH (POST PARFUN HEMORAGE) IN THE PREVIOUS PREGNANCY	1					1	1	1	0		1	3	AZT	1
4360	36	1	2	NOT EMPLOYED	DRIVER	5000	6,40	2	1	1	0		0	1	458	1				0					1	1	1	1		1	4		1
4361	36	4	3	OFFICE ATTENDANT	DRIVER	6000	4,15,41	3	1	1	0		0	1	540	1				0					1	1	1			1	4	LAMIVUDINE, ZIDOVUDINE, NEVIRAPINE	1
4362	33	1	3	HOUSEWIFE	PETTY BUSINESS	8000	45	1	1	1	0		0	1	697	1				0					1	1	1			1	0		1
4363	32	1	2	HOUSEWIFE	PETTY BUSINESS	4500	34	1	1	1	0		0	1		1	not avail			0	99	99		99	1	1	1	0		1	0		1
4364	26	0	1	UNEMPLOYED	NONE	2000	6,20	2	1	1	0		0	1	272	1				0					1	1	1	1		1	3	NEVIRAPINE,EMITRICITABLE/TENOFOVIR,DISOPROXIL	1
4365	26	4	2	NOT EMPLOYED	CONTRACTOR	5000	27	1	1	1	0		0	1	140	1				0					1	1	1	1		1	4	COMBIVIR, NEVIRAPINE	1
4366	27	1	1	NOT EMPLOYED	BUSINESSMAN	5000	49	1	1	1	0		0	1	149	1				0	99	99		99	1	1	1	0		1	4		1
4367	34	1	2	NOT EMPLOYED	KIWANDANI KOREA- KIPAWA	5000	4,31	2	1	1	0		0	1	117	1				0	99	99		99	1	1	1	0		1	4		1
4368	29	1	2	NOT EMPLOYED	DRIVER		3,20,43	3	1	1	0		0	1	1037	1				0	99	99		99	1	1	1	99		1	3	AZT	1
4369	32	1	2	PETTY BUSINESS	PETTY BUSINESS	5000	7,13,38,	3	1	1	0		0	1	848	1				0					99	1	1	1		1	3	AZT(ZIDOVUDINE)	1
4370	30	4	2	HOUSEWIFE	PETTY BUSINESS	4000	3,30	2	1	1	0		0	1	216	1				0					1	99	99	99		1	4		1
4371	32	1	99	HOUSEWIFE	BUSINESS KARIAKOO	10000	12,16,32	3	1	1	0		0	1	894	1		3	2 PREVIOUS SCAR	1					1	1	1	0		1	4		1
4372	36	1	4	TEACHER	DRIVER	7000	10,16,42	3	1	1	0		0	1	500	1				0	99	99		99	1	1	1	1		1	3	AZT	1
4373	27	4	2	HOUSEWIFE	PETTY BUSINESS	4000	3,29	2	1	1	0		0	1	286	1				0	99	99		99	1	1	1	1		1	99		1
4374	32	1	2	HOUSEWIFE	PETTY BUSINESS	10000	4,37	2	1	1	0		0	1	495	1				0	99	99		99	1	1	1	1		1	4		1
4375	31	0	2	PETTY BUSINESS	99	4000	4,7,7,12,38,46	6	1	1	0		0	1	303	1				0	99	99		99	1	1	1	0		1	4		1
4376	26	1	0	NOT EMPLOYED	PETTY BUSINESS	8000	6,9,11,30	4	1	1	0		0	1		1				0	99	99		99	1	1	1	1		1	3		1
4377	27	1	2	PETTY BUSINESS	PETTY BUSINESS	6000	5,12,14,47	4	1	1	0		0	1	590	1				0	99	99		99	1	1	1	1		1	4		1
4378	41	1	2	BUSINESS (FARMER)	SHOPKEEPER	1000	6,10,16,18,22,51	6	1	1	0		0	1	365	1		3	ABOVE 35 YEARS	1	99	99		99	1	1	1	1		1	3	ZIDOVUDINE	1
4379	27	4	2	HOTELIER WORKER	HOTELIER WORKER	7000	10,36	2	1	1	0		0	1		1	not avail			0	99	99		99	1	1	1	1		1	2		1
4380	36	1	4	PETTY BUSINESS	DRIVER	10000	10,38	2	1	1	0		0	1	276	1				0	99	99		99	1	1	1	1		1	4		1
4381	26	2	2	PETTY TRADE	99	6000	3	1	1	1	0		0	1		1	not avail			0	99	99		99	1	1	1	0		1	3	AZT	1
4382	35	3	2	HOUSEMAID	CONTRACTOR		10,14,24	3	1	1	0		0	1	281	1				0	99	99		99	1	1	1	1		1	4		1
4383	28	1	2	HOUSEWIFE	CONTRACTOR	5000	6,42	2	1	1	0		0	1		1	not avail			0	99	99		99	1	1	1	0		1	3	AZT	1
4384	25	1	2	HOUSEWIFE	PETTY BUSINESS	6000	3,5,7,13,15,17,18,35,46	9	1	1	0		0	1		1	not avail			0	99	99		99	1	1	1	0		1	3	AZT	1
4385	39	1	2	BUSINESS WOMAN	PETTY BUSINESS	5000	40	1	1	1	0		0	1		1	not avail			0					1	1	1	0		1	4		1
4386	41	1	2	PETTY BUSINESS	PETTY BUSINESS	12000	13,14,16,18,43	5	1	1	0		0	1			not avail			0					1	1	1	1		1	3	AZT, NEVIRAPINE	1
4387	29	1	2	BUSINESS WOMAN	BUSINESSMAN	10000	3,3,13,30	4	1	1	0		0	1	280	1				0					1	1	1	1		1	3	TRUVADA + NEVIRAPINE	1
4388	22	1	3	HOUSEWIFE	PETTY BUSINESS	5000	3,31	2	1	1	0		0	1	215	1				0					1	1	1	1		1	3	AZT	1
4389	33	1	4	NOT EMPLOYED	HOTELIAR	12000	3,20,39	3	1	1	0		0	1	328	1				0					1	1	1	1		1	4		1
4390	36	0	3	UNEMPLOYED		5000	5,17	2	1	1	0		0	1		1	not avail			0					1	1	1	0		1	3	AZT	1
4391	32	1	2	PETTY BUSINESS	INFORMATION TECHNOLOGY	8000	7,7,26,38,40,45	6	1	1	0		0	1	515	1				0					1	1	1	1		1	3	AZT	1
4392	29	1	0	PETTY BUSINESS	WARD EXECUTIVE OFFICER	6000	8,12	2	1	1	0		0	1		1	not avail								1	1	1	0		1	3	AZT	1
4393	28	1	2	PETTY BUSINESS	INFORMATION TECHNOLOGY		22,30	2	1	1	0		0	1			not avail		PREVIOUS SCAR	1					1	1	1	0		1	3	AZT	1
4394	33	1	2	PETTY BUSINESS	DRIVER- DALADALA	10000	14,18,36	3	1	1	0		0	1	248	1				0					1	1	1	0		1	4		1
4395		1	2	HAIR DRESSER	CONTRACTOR	4000	6,32	2	1	1	0		0	1		1	not avail			0					1	1	1	0		1	3	AZT	1
4396	29	0	2	PETTY BUSINESS		12000	0.11,3,4,6,8,11,14,20,28,72,85	11	1	1	0		0	1		1				0					1	1	1	1		1	4		1
