# Supplementary material for: Pre- and post-natal macronutrient supplementation for HIV–positive women in Tanzania: Effects on infant birth weight and HIV transmission
Source: PLoS One. 2018 Oct 11;13(10):e0201038. doi: 10.1371/journal.pone.0201038 (PMC6181269; doi:10.1371/journal.pone.0201038)
Supplement: S3 File — (ZIP) [file pone.0201038.s003.zip › dataset/Infant Z-Scores Ready.xlsx]

## Sheet: Sheet2
Study ID	twin	F7_birth outcome	F8_baby sex	F9_birth weight	F10_weight today	F11_height today	Z-score weight for length	Z-score weight for age	Z-score length for age	F13_status
4301		1	0	2.5	3.3	47.3	1.67	-1.3	-3.01	0
4301		1	0	2.5	4.2	51.6	1.5	-1.16	-2.29	0
4301		1	0	2.5	6	56.1	2.37	0.08	-1.83	1
4301		1	0	2.5	6.9	61.4	0.95	0.18	-0.73	0
4301		1	0	2.5	8.2	62.1	2.61	1.03	-1.45	0
4301		1	0	2.5	9	65.1	2.47	1.32	-0.91
4301		1	0	2.5	9.8	67.9	2.46	1.53	-0.6	0
4301		1	0	2.5	10.4	71	2.17	1.28	-0.76	0
4303		1	1	2.3	2.9	47.3	0.18	-1.49	-2.28
4303		1	1	2.3						2
4307		1	1	3.25	2.9	48.6	-0.68	-1.14	-1.18	0
4307		1	1	3.25	4	153.1	-0.16	-1.11	-1.1	0
4307		1	1	3.25	4.9	54.9	0.86	-0.94	-1.78	0
4307		1	1	3.25	5.7	58.4	0.47	-0.59	-1.2	0
4307		1	1	3.25	6.1	62	-0.48	-0.93	-0.81	0
4307		1	1	3.25	7.4	62.4	1.43	-0.17	-1.95	0
4305		1	1	3.6	4.4	152.2	1.49	1.28	0.14	0
4305		1	1	3.6	5.4	56.1	1.17	1.1	0.35	0
4305		1	1	3.6	6.4	59.2	1.3	1.18	0.34	0
4305		1	1	3.6	7.1	62.3	1.04	1.19	0.67	0
4305		1	1	3.6	7.4	65.2	0.41	0.86	0.99	0
4305		1	1	3.6	7.2	70	-1.42	-0.27	1.58	0
4304		1	0	4.9	4.6	53.2	1.41	2.24	1.47	0
4304		1	0	4.9	5.8	59	0.19	1.96	2.16	0
4304		1	0	4.9						2
4302		1	0	2.5						2
4302		1	0	2.5						2
4302		1	0	2.5						2
4302		1	0	2.5						2
4302		1	0	2.5						2
4302		1	0	2.5						2
4306		1	1	3	3.1	49.8	-0.74	-1.04	-0.97	0
4308		0	1	3.5
4308		0	1	3.5						2
4308		0	1	3.5
4311		1	1	3.5	3.4	49.8	0.29	0.06	-0.37	0
4311		1	1	3.5	4.6	55.2	-0.01	-0.02	0.01	0
4311		1	1	3.5	5.3	59.1	-0.69	-0.26	0.34	0
4311		1	1	3.5	5.5	62.2	-1.75	-0.88	0.58	0
4311		1	1	3.5
4311		1	1	3.5	6	60.2	0.14	-1.41	-2.14	0
4311		1	1	3.5	6.5	66.3	-1.42	-1.21	-0.19	0
4315		1	1	3.6	4.4	53.3	0.74	-0.88	-1.52	0
4315		1	1	3.6	5.3	57.8	0.01	-0.56	-0.67	0
4315		1	1	3.6	5.7	60.1	-0.38	-0.88	-0.8	0
4315		1	1	3.6	5.9	63	-1.28	-1.38	-0.62	0
4315		1	1	3.6	6.5	64.5	-0.77	-1.08	-0.76	0
4310		1	0	2.9	3.3	50.9	-0.73	-0.66	-0.48	0
4310		1	0	2.9	4.3	52.5	1.15	-1.1	-1.96	0
4310		1	0	2.9	5.1	58	-0.73	-1.21	-0.84	0
4324		1	1	2	1.6	43		-5.1	-4.86	0
4324		1	1	2	2.5	46	-0.57	-4.55	-5	0
4324		1	1	2	3.5	48.3	1.56	-3.64	-5.14	0
4324		1	1	2	4.3	55	-0.63	-3	-2.98	0
4324		1	1	2	4.6	58.7	-2.1	-3.32	-2.42	0
4324		1	1	2	5.9	64.5	-1.88	-1.77	-0.57	0
4309		1	0	3	5.8	16.15	-1.2	-0.69	0.18	0
4309		1	0	3	6.2	62.4	-0.82	-0.95	-0.55	0
4309		1	0	3	7	64.8	-0.38	-0.75	-0.71	0
4322		1	1	2.5	2.9	47.8	-0.15	-1.34	-1.86	0
4322		1	1	2.5	3.9	50	1.62	-1.39	-2.76	0
4322		1	1	2.5	4.2	56.9	-2.11	-2.06	-0.73	0
4322		1	1	2.5	4.5	56.7	-1.19	-2.53	-2.06	0
4322		1	1	2.5	4.7	59.3	-2.18	-3.09	-2.05	0
4322		1	1	2.5	4.9	60.3	-2.21	-3.25	-2.34	0
4312		1	1	2.5	3.2	48.2	0.67	-0.61	-1.57	0
4312		1	1	2.5	5.6	60	-0.53	-0.27	0.18	0
4312		1	1	2.5	6.5	64.1	-0.62	-0.25	0.4	0
4312		1	1	2.5	7	65.2	-0.2	-0.21	-0.01	0
4318		1	1	3	3.8	52.2	-0.11	0.51	0.45	0
4318		1	1	3	4.8	55	0.58	0.2	-0.2	0
4318		1	1	3	5.4	59	-0.43	-0.15	0.25	0
4318		1	1	3	6.2	61.7	-0.18	0.05	0.31	0
4318		1	1	3	7.2	63.5	0.73	0.47	-0.04	0
4318		1	1	3	6.8	63	0.3	-0.53	-1.12	0
4313		1	0	3.2	3.3	50.8	-0.65	-1.06	-0.96	0
4313		1	0	3.2	5.1	55.5	0.97	0.04	-0.62	0
4313		1	0	3.2	5.8	58.6	0.43	-0.46	-0.92	0
4313		1	0	3.2	6.4	62.5	-0.47	-0.82	-0.71	0
4313		1	0	3.2	7.5	164	0.78	-0.1	-1.04	0
4313		1	0	3.2	7.3	67	-0.72	-0.83	-0.42	0
4314		1	0	4	4.4	54.2	0.2	1.45	1.34	0
4314		1	0	4	5.8	59.1	0.13	1.16	1.33	0
4314		1	0	4	6.6	62.1	0.09	0.7	0.9	0
4314		1	0	4	7.3	65.5	-0.14	0.39	0.8	0
4314		1	0	4	8	66.5	0.59	0.56	0.26	0
4314		1	0	4	8.6	71.8	-0.32	0.72	1.92	0
4328		1	0	1.5	2.2	42.4		-4.45	-6.17	0
4328		1	0	1.5	6	57.4	1.56	-1.97	-3.99	0
4328		1	0	1.5	6.1	60.1	0.16	-2.32	-3.45	0
4328		1	0	1.5	7	63.1	0.34	-1.72	-3.1	0
4328		1	0	1.5	7.6	66.4	0	-1.71	-3.02	0
4316		1	0	3.5	3.2	50.3	-0.65	-0.95	-0.89	0
4316		1	0	3.5	4.9	57.5	-0.88	-0.33	0.33	0
4316		1	0	3.5	6	59.4	0.36	-0.03	-0.34	0
4316		1	0	3.5	6.8	62.2	0.4	-0.15	-0.64	0
4316		1	0	3.5	6.8	63	0.04	-0.85	-1.31	0
4316		1	0	3.5	7	65.3	-0.58	-1.12	-1.07	0
4319		1	0	2.7	3.2	48.4	0.64	-0.8	-1.7	0
4319		1	0	2.7	4	153.8	-0.61	-1.58	-1.24	0
4319		1	0	2.7	4.8	57.1	-0.85	-1.74	-1.33	0
4319		1	0	2.7	5.7	61.4	-1.36	-1.62	-0.96	0
4319		1	0	2.7	6.5	64.7	-1.26	-1.23	-0.48	0
4319		1	0	2.7	7.4	65.2	0.14	-0.56	-1.02	0
4321		1	1	3	3.5	52.1	-0.96	-0.07	0.4	0
4321		1	1	3	4.6	144.9	0.18	-0.27	-0.42	0
4321		1	1	3	5.3	56.7	0.62	-0.4	-0.99	0
4321		1	1	3	5.6	59.5	-0.28	-1.05	-1.11	0
4321		1	1	3	6.4	61	0.47	-0.63	-1.39	0
4321		1	1	3	7	63.1	0.58	-0.33	-1.15	0
4317		1	1	3.7	3.5	47.7	1.93	-0.07	-1.92	0
4317		1	1	3.7	4.75	52.9	1.81	0.43	-0.92	0
4317		1	1	3.7	5.6	56.5	1.32	0.27	-0.79	0
4317		1	1	3.7	6.5	58.8	1.66	0.36	-1.15	0
4317		1	1	3.7	6.7	59.2	1.77	-0.08	-1.94	0
4317		1	1	3.7	6.9	60.3	1.57	-0.31	-2.16	0
4320		1	1	3.5	4.1	54.2	-0.63	1.12	1.59	0
4320		1	1	3.5	6.1	60.9	0	2.13	2.88	0
4320		1	1	3.5	7.3	65	0.33	2.29	3.24	0
4320		1	1	3.5	8	64.6	1.44	1.87	1.32	0
4320		1	1	3.5	8.5	69	0.72	1.71	2.28	0
4320		1	1	3.5	9.2	69	1.56	1.93	1.53	0
4326		1	0	3	3.6	49.3	1.33	-0.7	-1.97	0
4326		1	0	3	4.2	53.4	0.25	-2.03	-2.31	0
4326		1	0	3	5.6	56.6	1.29	-2.22	-3.89	0
4326		1	0	3	5.1	59.1	-1.43	-3.6	-3.58	0
4327		1	1	3.1						0
4333		0	0	2						2
4333		0	0	2						2
4333		0	0	2						2
4333		0	0	2						2
4333		0	0	2						2
4333		0	0	2						2
4323		1	0	3.7	4.2	53.1	0.47	1.04	0.67	0
4323		1	0	3.7	5.5	56.7	1.02	0.8	0.17	0
4323		1	0	3.7	9.3	68.1	1.8	1.21	-0.22	0
4323		1	0	3.7	8.9	60	4.66	1.27	-3.23	0
4323		1	0	3.7	8	63.8	1.62	0.88	-0.51	0
4323		1	0	3.7	6.5	60.5	0.7	0.36	-0.17	0
4339		0	1							2
4339		0	1	0						2
4339		0	1							2
4339		0	1							2
4325		1	1	3	4.5	53.9	0.59	-0.08	-0.53
4325		1	1	3	6.3	63.4	-0.7	-1.28	-1.15	0
4344		1	0	3	9			-0.21		0
4340	twin 1	1	1	2.2	2.1	46.7	-3.13	-3.51	-2.6	0
4340	twin 2	1	0	2	2.1	46	-2.47	-3.8	-3.4	0
4340	twin 1	1	1	2.2	3.25	53.5	-2.84	-2.97	-1.27	0
4340	twin 2	1	0	2	2.65	51.3	-3.62	-4.72	-3.03	0
4340	twin 1	1	1	2.2	4.4	57	-1.63	-2.14	-1.21	0
4340	twin 2	1	0	2	3.8	52.5	-0.24	-3.99	-4.23	0
4340	twin 1	1	1	2.2	5.6	60.2	-0.62	-1.13	-0.91	0
4340	twin 2	1	0	2	4.5	56.5	-1.21	-3.74	-3.59	0
4340	twin 2	1	0	2	5.4	60	-1.27	-2.91	-2.79	0
4340	twin 1	1	1	2.2	5.2	61.3	-1.99	-2.31	-1.23	0
4340	twin 1	1	1	2.2	6.6	65	-0.78	-0.84	-0.35	0
4340	twin 2	1	0	2	6.4	62.5	-0.47	-1.96	-2.43	0
4329		1	0	3	3.3	49.4	0.32	-0.82	-1.45	0
4329		1	0	3	4.4	53.1	0.99	-0.87	-1.59	0
4329		1	0	3						2
4329		1	0	3						2
4329		1	0	3						2
4329		1	0	3						2
4338		1	1	1.8						2
4338		1	1	1.8						2
4338		1	1	1.8						2
4338		1	1	1.8						2
4338		1	1	1.8						2
4338		1	1	1.8						2
4338		1	1	1.8						2
4337		1	1	2.7	2.9	48.5	-0.52	-1.11	-1.19	0
4337		1	1	2.7	5.1	54.4	1.72	-0.52	-1.81	0
4337		1	1	2.7	5.5	57.5	0.5	-1.14	-1.78	0
4330		0	1	3.5						2
4330		0	1	3.5						2
4330		0	1	3.5						2
4330		0	1	3.5						2
4330		0	1	3.5						2
4334		1	0	3.4	4	54	-0.76	0.45	0.87	0
4334		1	0	3.4	5.9	59.7	-0.01	-0.62	-0.79	0
4334		1	0	3.4	6.8	62.7	0.17	-0.85	-1.46	0
4334		1	0	3.4	7.4	64.1	0.58	-0.64	-1.66	0
4334		1	0	3.4	5.4	57.7	0.15	-0.02	-0.09	0
4332		1	1	3.4	4.2	54	-0.23	1.36	1.58	0
4332		1	1	3.4	6.2	56.6	2.31	2.41	0.89	0
4332		1	1	3.4	6.8	61	1.12	0.92	0.16	0
4332		1	1	3.4	6.8	65	-0.45	0.27	1.05	0
4332		1	1	3.4	7.2	65.3	0.08	0.22	0.37	0
4332		1	1	3.4	7.9	64.8	1.24	0.55	-0.58	0
4332		1	1	3.4	6	59.4	0.54	0.84	0.66	0
4335		1	0	2.9	2.5	47.5	-1.53	-2.34	-2.08	0
4335		1	0	2.9	4.4	52	1.74	-0.75	-2.03	0
4335		1	0	2.9	5	55.7	0.6	-1.41	-2.03	0
4335		1	0	2.9	5.5	59.6	-0.81	-2.42	-2.52	0
4335		1	0	2.9	6.2	63.5	-1.33	-2.75	-2.82	0
4336		1	0	3.8	3.85	51.2	0.81	0.1	-0.68	0
4336		1	0	3.8	5.5	57.2	0.69	0.32	-0.12	0
4336		1	0	3.8	6.2	58.5	1.26	-0.1	-1.25	0
4336		1	0	3.8	6.2	63	-1.1	-0.97	-0.29	0
4336		1	0	3.8	6.5	65	-1.38	-1.31	-0.45	0
4336		1	0	3.8	6.5	66	-1.79	-1.8	-0.77	0
4359		0	0							2
4359		0	0							2
4359		0	0							2
4359		0	0							2
4343		1	1	3.4	4.5	54.8	0.01	1.59	1.65
4343		1	1	3.4	5.9	56.4	1.94	1.41	0.07	0
4343		1	1	3.4	6.5	60.4	0.91	0.94	0.41	0
4343		1	1	3.4	8.5	68	1.01	1.11	0.76	0
4346		1	0	3.5	3.5	51	-0.12	-0.04	-0.15	0
4346		1	0	3.5	5.4	56.7	0.81	0.54	0.05	0
4346		1	0	3.5	7.2	61.2	1.54	1.44	0.45	0
4346		1	0	3.5	7.7	65.11	0.66	1.18	1.09	0
4346		1	0	3.5	8.2	66.5	0.88	1.03	0.65	0
4346		1	0	3.5	9	68.6	1.25	1.18	0.5	0
4331		1	0	3.5	5.1	53.1	2.59	1.39	-0.45	0
4331		1	0	3.5	6	53.5	4.16	0.83	-2.2	0
4331		1	0	3.5	7	58.5	2.63	0.9	-1.29	0
4331		1	0	3.5	7.6	60	2.74	0.84	-1.7	0
4331		1	0	3.5	7.9	61.7	2.37	0.48	-1.96	0
4331		1	0	3.5	8.6	62.1	3.15	0.73	-2.59	0
4349		1	0	3.4	5	56	0.39	-0.38	-0.66	0
4349		1	0	3.4	7.8	62.9	1.7	1.1	-0.27	0
4349		1	0	3.4	4	53.5	-0.39	0.21	0.37	0
4349		1	0	3.4	6	59.8	0.13	-0.14	-0.29	0
4349		1	0	3.4	7.4	66.1	-0.21	-0.07	0.19	1
4349		1	0	3.4	8.2	69.5	-0.16	0.3	0.87	0
4348		1	1	2.8	3.5	52	-0.89	-0.14	0.26	0
4348		1	1	2.8	4.8	51.1	3.04	-1.14	-3.65	0
4348		1	1	2.8	5.1	58	-0.53	-1.13	-0.92	0
4348		1	1	2.8	6.3	66	-1.68	-1.87	-1.04
4347	twin 1	1	1	2.5	3	49.5	-0.9	-1.26	-1.13	0
4347	twin 1	1	1	2.5	5.5	56.5	1.13	0.46	-0.38	0
4347	twin 2	1	0	2.3						2
4345		1	1	3	3.2	49.7	-0.31	-0.82	-1.02	0
4345		1	1	3	4.7	55.1	0.29	-0.15	-0.37	0
4345		1	1	3	5.4	55.7	1.4	-0.22	-1.43	0
4345		1	1	3	6.3	58.9	1.28	-0.23	-1.57	0
4345		1	1	3	6.5	64.6	-0.81	-0.5	0.24	0
4345		1	1	3	6.7	63	0.14	-0.71	-1.21	0
4352		1	1	3.2	3.8	51.1	0.63	0.37	-0.29	0
4352		1	1	3.2	5	57	-0.18	0.41	0.69	0
4352		1	1	3.2	5.8	60	-0.14	0.34	0.64	0
4352		1	1	3.2	6.6	62.2	0.3	0.19	0.01	0
4352		1	1	3.2	6	64.1	-1.53	-1.21	-0.07	0
4352		1	1	3.2	6.4	65.9	-1.46	-1.1	0.04	0
4350		1	1	3.4	3.8	49	1.98	0.65	-1.06	0
4350		1	1	3.4	5	52.5	2.58	0.51	-1.45	0
4350		1	1	3.4	5.4	57	0.65	-0.08	-0.63	0
4350		1	1	3.4	7.1	60.3	1.87	0.87	-0.74	0
4350		1	1	3.4	7.4	63.2	1.13	0.54	-0.42	0
4350		1	1	3.4	8.1	61.1	2.86	0.83	-2.07	0
4361		1	0	2.5	3.2	49	0.24	-1.35	-1.98
4361		1	0	2.5	4.7	54.4	0.81	-0.76	-1.36	0
4361		1	0	2.5	5.7	58.6	0.23	-0.5	-0.78	0
4361		1	0	2.5	7.5	62.5	1.42	0.34	-1.07	0
4361		1	0	2.5	7.6	63	1.36	-0.18	-1.82	0
4361		1	0	2.5	7.9	61.2	2.59	-0.31	-3.44	0
4355		1	0	3.5	4.8	57.1	-0.85	-0.21	0.44	0
4355		1	0	3.5	5.5	60.3	-1.21	-0.52	0.4	0
4355		1	0	3.5	6	64	-1.97	-0.83	0.8	0
4355		1	0	3.5	7.1	67	-1.06	-0.73	0.16	0
4354		0	0	4.9						2
4354		0	0	4.9						2
4354		0	0	4.9						2
4354		0	0	4.9						2
4354		0	0	4.9						2
4354		0	0	4.9						2
4357		1	0	2.5	3.3	51.6	-1.23	-0.82	-0.3	1
4357		1	0	2.5	5.2	58.3	-0.68	0.41	1.05	0
4357		1	0	2.5	6.4	62	-0.23	0.04	0.29	0
4357		1	0	2.5	6.8	63	0.04	-0.24	-0.4	0
4357		1	0	2.5	7.9	66.4	0.47	-0.02	-0.53	0
4351		1	1	3.75	3.5	52.2	-1.03	-0.07	0.45	0
4356		1	0	3.25	3.9	52.7	-0.09	0.19	0.11	0
4356		1	0	3.25	6.3	58.1	1.68	0.48	-0.84	0
4356		1	0	3.25	7.6	60	2.74	1.11	-1.3	0
4356		1	0	3.25	9.3	66.5	2.34	2.24	0.74	0
4356		1	0	3.25	10	71	1.72	2.42	2.05	0
4356		1	0	3.25	10.1	66.8	3.18	1.94	-0.89	0
4358		1	0	3.3	3.6	48.4	1.9	0.01	-1.7	0
4358		1	0	3.3	4.9	53.4	1.96	-0.05	-1.44	0
4358		1	0	3.3	6	57.1	1.74	0.15	-1.23	0
4358		1	0	3.3	6.5	58.2	1.98	0.11	-1.65	0
4358		1	0	3.3	7.3	63.5	0.67	0.27	-0.33	0
4358		1	0	3.3	8	64.8	1.23	0.5	-0.63	0
4358		1	0	3.3	8.1	67	0.55	0.14	-0.37	0
4364		1	0	3.4	3.7	47.5	2.72	0.41	-1.9	0
4364		1	0	3.4	4.6	52.1	2.15	-0.16	-1.72	0
4364		1	0	3.4	5.5	55.8	1.61	-0.19	0.88	0
4364		1	0	3.4	5.9	57.9	1.06	-0.74	-1.84	0
4364		1	0	3.4	6.5	60.4	0.75	-0.78	-1.85	0
4364		1	0	3.4	6.6	64.8	-1.11	-1.17	-0.55	0
4365		1	1	2.5	3.1	48.3	0.26	-0.97	-1.69	0
4365		1	1	2.5	3.8	62.1	-5.62	-1.43	3.48	0
4365		1	1	2.5	5.1	56.3	0.44	-0.92	-1.46	0
4365		1	1	2.5	5.8	66.3	-2.76	-0.74	2.07	0
4365		1	1	2.5	6	60.2	0.14	-1.08	-1.65	0
4365		1	1	2.5	6.5	62.5	0.01	-0.94	-1.41	0
4364		1	0	3.4	7	64.4	-0.21	-1.15	-1.54	0
4362		1	1	2.75	3.2	51.3	-1.42	-0.68	-0.02	0
4362		1	1	2.75	4.4	55.1	-0.43	-0.4	-0.1	0
4362		1	1	2.75	5.5	59	-0.23	-0.42	-0.29	0
4362		1	1	2.75	6.5	63	-0.19	0.11	0.44	0
4362		1	1	2.75	6.8	63.8	-0.01	-0.13	-0.13	0
4363		1	1	3.5	4.3	52.5	1.03	0.82	0.02	0
4363		1	1	3.5	5.3	56	1.03	0.41	-0.33	0
4363		1	1	3.5	5.8	57	1.41	-0.02	-1.28	0
4363		1	1	3.5	6.8	60.9	1.16	0.48	-0.53	0
4362		1	1	2.75	7.1	64.1	0.35	-0.22	-0.71	0
4363		1	1	3.5	7.2	63.4	0.76	-0.13	-1.06	0
4363		1	1	3.5	6.8	65.2	-0.52	-0.13	0.51	0
4371		1	1	2.3	3	50.6	-1.67	-1.85	-1.11	0
4371		1	1	2.3	5	56	0.41	0.01	-0.28	0
4371		1	1	2.2	5.7	58.2	0.58	-0.25	-0.83	0
4366		1	1	3	3.4	49.1	0.75	-0.2	-1.09	0
4372		1	1	3.2	3.3	51.5	-1.21	-0.91	-0.36	0
4372		1	1	3.2	4.5	56.6	-1.13	-0.75	0.06	0
4372		1	1	3.2	5.8	60.4	-0.33	-0.02	0.34	0
4372		1	1	3.2	6.8	64.9	-0.41	0.41	1.22	0
4372		1	1	3.2	7.6	69.2	-0.57	0.63	2.06	0
4372		1	1		8.9	72	0.42	1.29	2.13	0
4369		1	1	3.6	3.7	50.3	0.87	0.32	-0.55	0
4369		1	1	3.6	4.1	52.3	0.65	-0.19	-0.75	0
4369		1	1	3.6	4.4	55.8	-0.88	-1.26	-0.72	0
4369		1	1	3.6	5	57.6	-0.53	-1.34	-1.18	0
4369		1	1	3.6	5	58.8	-1.19	-2.09	-1.62	0
4369		1	1	3.6	5.5	60	-0.73	-1.89	-1.86	0
4369		1	1	3.6	6.2	160.5	0.35	-1.47	-2.51	0
4368		1	1	3.6	4	51.7	0.78	0.73	0.03	0
4368		1	1	3.6	5.8	57.8	0.98	1.03	0.45	0
4368		1	1	3.6	6.8	69	-1.78	1.18	4.34	0
4368		1	1	3.6	8.8	67	1.66	1.49	0.5	0
4368		1	1	3.6	7.8	70.8	-0.73	1.56	4.02	0
4368		1	1	3.6	8.5	68	1.01	1.66	1.74
4367		1	0	3.5	3.7	51.2	0.37	0.48	0.14	0
4367		1	0	3.5	5.4	57.1	0.54	0.12	-0.23	0
4367		1	0	3.5	5.7	61	-1.15	-0.97	-0.24	0
4367		1	0	3.5	6.3	64.5	-1.57	-0.88	0.36	0
4367		1	0	3.5	6.8	63.5	-0.18	-0.91	-1.16	0
4367		1	0	3.5	6.7	65.1	-1.04	-1.58	-1.26	0
4370		1	1	2.6	6.7	63	0.14	-0.9	-1.54	0
4370		1	1	2.6	7.3	65.4	0.19	-1.05	-2.08	0
4375		1	0	3.2	3.5	50	0.56	-0.26	-0.95	0
4375		1	0	3.2	4.9	56.5	-0.19	0.01	0.2
4375		1	0	3.2	7.5	66.3	-0.12	-0.03	0.16	0
4375		1	0	3.2	7.3	67	-0.72	-0.78	-0.33	0
4375		1	0	3.2	5.8	60.5	-0.67	-0.63	-0.22	0
4375		1	0	3.2	6.5	63.5	-0.74	-0.64	-0.16	0
4374		1	1	2.8	3.2	48	0.8	-0.68	-1.76	0
4374		1	1	2.8	4.8	52	2.48	0.06	-1.86	0
4374		1	1	2.8	6.3	57.1	2.2	0.6	-1.27	0
4374		1	1	2.8	7.8	62	2.13	0.94	-1.01	0
4374		1	1	2.8	8.4	64.5	1.98	0.96	-0.86	0
4374		1	1	2.8	7	61.4	1.25	0.62	-0.42	0
4383		1	1	3	3.4	49.4	0.55	-0.41	-1.18	0
4383		1	1	3	4.5	55	-0.12	-0.62	-0.58	0
4383		1	1	3	5.6	59.1	-0.08	-0.36	-0.36	0
4383		1	1	3	6.9	63.1	0.42	-0.06	-0.52	0
4383		1	1	3	6.4	61.7	0.17	-0.06	-0.22	0
4383		1	1	3	7.5	65.5	0.45	0.19	-0.16	0
4383		1	1	3						2
4377		1	0	2.5	3	47.7	0.39	-1.54	-2.43	0
4377		1	0	2.5	5.3	59.6	-1.26	-3.63	-3.89	0
4377		1	0	2.5	3.9	52.8	-0.16	-2.73	-2.77	0
4377		1	0	2.5	4.8	54.5	0.98	-2.39	-3.42	0
4373		1	1	3.8	4.2	56.4	-1.8	0.65	2.04	0
4373		1	1	3.9	6.8	64.1	-0.12	0.41	0.86	0
4380		1	0	4.2	4.4	57	-1.85	1.15	2.43	0
4380		1	0	4.2	7.2	64.7	0.01	0.22	0.35	0
4380		1	0	4.2	7.5	66.4	-0.16	-0.05	0.18	0
4380		1	0	4.2	8	67	0.4	0.07	-0.3	0
4373		1	0	3.8	6.7	67.2	-1.38	-0.27	1.38	0
4373		1	0	3.8	7	69.2	-1.51	-0.41	1.4	0
4373		1	0	3.8	5.4	58.1	0.05	0.43	0.55	0
4373		1	0	3.8	6.3	61.5	0.09	0.57	0.78	0
4380		1	0	4.2	6.1	59.1	0.73	0.7	0.28	0
4380		1	0	4.2	6.4	61.5	0.01	0.04	0.05	0
4376		1	1	3.4	5.3	56.8	0.57	0.41	0.06	0
4376		1	1	3.4	6.4	61.6	0.21	0.7	0.83	0
4376		1	1	3.4	6.5	63.5	-0.39	0.03	0.55	0
4376		1	1	3.4	6.5	65.2	-1.03	-1.03	-0.36	0
4376		1	1	3.4	3.9	53.6	-0.78	0.62	1.1	0
4376		1	1	3.4	6.4	63.5	-0.56	-0.68	-0.34	0
4378		1	1	3.1	3.2	50.4	-0.79	-0.29	0.04	0
4378		1	1	3.1	5.1	56.6	0.27	-0.13	-0.33	0
4378		1	1	3.1	5.8	60.5	-0.38	-0.19	0.15	0
4378		1	1	3.1	6.7	65	-0.61	0.25	1.21	0
4378		1	1	3.1	7.1	65.5	-0.15	0.09	0.43	0
4378		1	1	3.1	7.4	66	0.14	0.03	-0.03	0
4391		1	0	3.2	3.3	46.1	2.41	-0.31	-2.54	0
4391		1	0	3.2	6.2	57.8	1.68	0.54	-0.74	0
4391		1	0	3.2	7.3	63.5	0.67	0.6	0.17	0
4391		1	0	3.2	7.5	64.2	0.7	0.3	-0.32	0
4391		1	0	3.2	8.4	65.5	1.53	0.75	-0.62	0
4391		1	0	3.2	8.3	69.5	-0.01	0.36	0.79	0
4391		1	0	3.2	5	55.3	0.88	0.35	-0.22	0
4386		1	1	2.9	2.8	47	0	-1.65	-2.37	0
4386		1	1	2.9	4.3	51.4	1.74	-0.62	-2.01	0
4386		1	1	2.9	5	56	0.41	-0.85	-1.33	0
4386		1	1	2.9	5.9	56.2	2.03	-0.22	-2.09	0
4386		1	1	2.9	6.7	59.7	1.54	0.21	-1.29	0
4386		1	1	2.9	7.2	61.4	1.55	0.19	-1.43	0
4386		1	1	2.9	7.7	64	1.25	0.41	-0.82	0
4381		1	0	3.1	3.3	48.4	0.97	-0.59	-1.7	0
4381		1	0	3.1	6	59	0.59	-1.16	-2.08	0
4381		1	0	3.1	5.7	63.5	-2.4	-2.46	-1.16	0
4381		1	0	3.1	6.5	63.8	-0.87	-1.83	-1.84	0
4381		1	0	3.1	4.1	54.8	-1.07	-1.57	-0.91	0
4381		1	0	3.1	5.4	58.2	-0.17	-1.05	-1.12	0
4382		1	0	3.3	5	58.5	-1.29	-2.12	-1.55	0
4382		1	0	3.3	5.6	60	-0.82	-1.69	-1.52
4382		1	0	3.3	7	64.2	-0.13	-1.58	-2.35	0
4382		1	0	3.3	3	49.5	-0.83	-1.38	-1.31	0
4382		1	0	3.3	4.3	55.5	-1.03	-1.75	-1.14	0
4379		1	1	2.8	4.4	58	-2.23	-1.84	-0.37	0
4379		1	1	2.8	5.5	60.1	-0.78	-0.9	-0.44	0
4379		1	1	2.8	5.7	63.1	-1.72	-1.26	0.03	0
4379		1	1	2.8	6	63.5	-1.29	-1.56	-0.9	0
4379		1	1	2.8	3.8	54.9	-1.98	0.37	1.7	0
4384	twin 2	1	1	2.3	2.5	47.3	-1.49	-2.31	-2.13	0
4384	twin 1	1	1	2.7	3.3	50	-0.17	-0.47	-0.71	0
4384	twin 1	1	1	2.7	6	58	1.23	0.08	-1.03	0
4384	twin 2	1	1	2.3	4	56	-2.11	-3.12	-1.98	0
4392		1	1	2.2	2.6	48.2	-1.66	-1.92	-1.48	0
4384	twin 1	1	1	2.7	6.2	60.1	0.54	-0.36	-1.02	0
4392		1	1	2.2	6.3	60	0.76	-0.75	-1.84	0
4384	twin 1	1	1	2.7	6.6	61.7	0.5	-0.46	-1.2	1
4384	twin 2	1	1	2.3	4.9	59.7	-1.9	-2.91	-2.1	0
4384	twin 1	1	1	2.7	7	63.4	0.46	-0.29	-0.95	0
4384	twin 2	1	1	2.3	5	60.3	-1.97	-3.08	-2.32	0
4384	twin 2	1	1	2.3	4.5	58.6	-2.3	-2.95	-1.71	0
4392		1	1	2.2	4	47.9	3.17	-1	-3.61	0
4392		1	1	2.2	5.3	57.1	0.4	-1.27	-1.94	0
4384	twin 1	1	1	2.7	4.6	54.4	0.5	-0.54	-0.98	0
4384	twin 2	1	1	2.3	3.4	52.5	-1.58	-2.79	-1.92	0
4388		1	0	3	6.1	60.2	0.11	-0.33	-0.54
4388		1	0	3	4.5	54.5	0.24	0.52	0.35	0
4388		1	0	3	5.7	54.8	2.66	0.32	-1.66	0
4385		1	1	3.8	3.3	49.8	-0.04	-0.47	-0.81	0
4385		1	1	3.8	4.7	56	-0.27	-0.71	-0.58	0
4385		1	1	3.8	6	59.6	0.42	0.27	-0.01	0
4385		1	1	3.8	6.8	58.8	2.12	0.43	-1.56	0
4385		1	1	3.8	6	63.4	-1.25	-1.22	-0.41	0
4385		1	1	3.8	6.3	63.4	-0.7	-1.38	-1.3	0
4385		1	1	3.8	4.4	55	-0.37	-0.55	-0.31	0
4387		1	1	4.3	7.3	62.5	1.25	1.75	1.25	0
4387		1	1	4.3	7.8	69.5	-0.36	0.43	1.46	0
4387		1	1	4.3	4.7	53	1.63	2.05	0.87	0
4387		1	1	4.3	6.2	58.6	1.26	1.93	1.32	0
4387		1	1	4.3	7.3	64.1	0.65	0.96	0.82	0
4387		1	1	4.3	7.5	66.5	0.12	0.65	1.06	0
4390		1	0	3.6	5.9	60.8	-0.62	-0.71	-0.38	0
4390		1	0	3.6	3.3	47.7	1.42	-0.45	-1.89	0
4390		1	0	3.6	4	53.2	-0.16	-1.13	-1.09	0
4390		1	0	3.6	6.5	56.4	3.05	1.18	-1.12	0
4390		1	0	3.6	7.3	67.6	-0.94	-1.14	-0.67	0
4393		1	1	3.8	4.2	50	2.38	1.01	-0.94	0
4393		1	1	3.8	5.9	57.5	1.32	1.59	0.83	0
4393		1	1	3.8	7.1	58.3	2.79	1.53	-0.74	0
4393		1	1	3.8	7.5	59.5	2.77	1.2	-1.27	0
4393		1	1	3.8	7.5	64.5	0.8	0.65	0.16	0
4393		1	1	3.8	7.8	65.6	0.84	0.53	-0.09	0
4389		1	0	3.95	6.5	60.4	0.75	1.26	0.98	0
4389		1	0	3.95	4.6	54.1	0.78	1	0.44	0
4394		1	1	3	3.3	47.2	1.63	-0.08	-1.66	0
4394		1	1	3						0
4394		1	1	3	4.8	55.5	0.27	-0.59	-0.87	0
4394		1	1	3	5.6	60.7	-0.86	-0.36	0.4	1
4394		1	1	3						0
4395		1	1	3.5	4.2	52	1.11	0.51	-0.38	0
4395		1	1	3.5	4.6	56.4	-0.75	-0.8	-0.29	0
4395		1	1	3.5	4	57	-2.75	-3.25	-1.68	1
4395		1	1	3.5						2
4395		1	1	3.5						2
4396	twin 1	1	0	2.4	2.6	46.2	-0.17	-2.64	-3.37	0
4396	twin 2	1	0	2.2	2.3	46.4	-1.7	-3.39	-3.26	0
4396	twin 1	1	0	2.4	4.2	52.3	1.03	-2.12	-2.96	0
4396	twin 2	1	0	2.2	3.7	52	-0.19	-3.07	-3.11	0
4396	twin 2	1	0	2.2	4.4	55	-0.38	-2.88	-2.92	0
4396	twin 1	1	0	2.4	5.2	57	0.17	-1.53	-1.94	0
4396	twin 1	1	0	2.4	6	60	0.02	-1.43	-1.98	0
4396	twin 2	1	0	2.2	5.2	59	-1.13	-2.65	-2.46	0
4396	twin 1	1	0	2.4	6.7	61.3	0.65	-1.09	-2.28	0
4396	twin 1	1	0	2.4	7.1	64.4	-0.04	-1.1	-1.66	0
4396	twin 2	1	0	2.2	5.8	61.6	-1.25	-2.9	-2.96	0
4396	twin 2	1	0	2.2	5.4	62.5	-2.62	2.98	-1.72	0
