# Supplementary material for: Pre- and post-natal macronutrient supplementation for HIV–positive women in Tanzania: Effects on infant birth weight and HIV transmission
Source: PLoS One. 2018 Oct 11;13(10):e0201038. doi: 10.1371/journal.pone.0201038 (PMC6181269; doi:10.1371/journal.pone.0201038)
Supplement: S3 File — (ZIP) [file pone.0201038.s003.zip › dataset/UPDATED Form F 9-1-14.xlsx]

## Sheet: Sheet1
Study ID	twin	F2_days take MNS	F3a_days any PCS	F3b_days all PCS	F3c_how much PCS	F3d_how many PCS	F3e_PCS alone	F3f_share PCS	F3f_share PCS days	F3g_how PCS taste	F4a_BF every day	F4a_BF every day number	F4b_other foods other1	F4b_other foods other1 number	F4b_other foods other1 specify	F4b_other foods other2	F4b_other foods other2 number	F4b_other foods other2 specify	F4b_other foods water	F4b_other foods water number	F5a_3TC	F5a_azt	F5a_EFV	F5a_EFV date	F5a_HIVantiviral	F5a_NVP	F5a_Other ART	F5a_Other ART date	F5a_Other ART list	F5a_Other Prot Inh	F5a_Other Prot Inh date	F5a_Other Prot Inh list	F5a_Ritonavir	F5a_Ritonavir_date	F5ab_Trimethoprim	F5ac_Malaria	F5ad_Iron therapy	F5ae_Folic Acid	F5af_INH for latent TB	F5ag_traditional meds	F5ah_traditional meds specify	F5ai_Vitamins	F5ai_vitamins specify	F5aj_other	F5aj_other specify	F5b_diarrhea	F5b_diarrhea describe	F5b_mastitis	F5b_mastitis describe
4301		30																			0	1	0		1	1	0			0			0		0	0	0	0	0	0		0		0
4301		15									1	0							0		0	1	0		1	1	0			0			0		1	0	0	0	0	0		0		0		0		0
4301		30									1								0		0	1	0		1	1	0			0			0		1	0	0	0	0	0		1	MULTIVITAMINS	0		0		1	CRACKED NIPPLES
4301		30									1	12							0		0	1	0		1	1	0			0			0		1	0	0	0	0	0		1	MULTIVITAMINS	0		0		0
4301		30									1	0							0						0										1	0	0	0	0	0		0		0		0		0
4301		30									1	0							0						0										1	0	0	0	0	0		0		0		0		0
4301		30									1	5							0						0										1	0	0	0	0	0		0		0		0		0
4301		30									0					1	3	PORRIDGE							0										1	0	0	0	0	0		0		0		0		0
4301		30									0					1	3	PORRIDGE							0										0	0	0	0	0	0		1	MULTIVITAMINS	0		0		0
4302		29		29		3	0	0													0	1	0		1	0	0			0			0		1	0	0	0	0	0		0		0		0		0
4302		30	0	30	100	3	0	0		4											1	1	0		1	0	0			0			0		1	0	0	0	0	0		1	MULTIVITAMINS	0		0		0
4302		30	0	30	100	3	1	0		4	0										1	1	0		1	0	0			0			0		0	0	0	0	0	0		0		0		0		0
4302		30	0	30	100	3	0	0		4	0										1	1	0		1	0	0			0			0		1	0	0	0	0	0		0		0		0		0
4302		30	0	30	100	3	0	0		4	0										1	1	0		1	0	0			0			0		1	0	0	0	0	0		1		0		0		0
4302		30	0	30	100	3	1	0			0										1	1	0		1	0	0			0			0		1	0	0	0	0	0		0		0		0		0
4302		40	0	30	100	3	1	0		4	0										1	1	0		1	0	0			0			0		1	0	0	1	0	0		0		0		0		0
4302		30	30	0	50	2	0	0		4	0										1	1	0		1	0	0			0			0		1	0	0	0	0	0		1	MULTIVITAMINS	0		0		0
4303		25																			0	1	0		1	1	0			0			0		0	0	0	0	0	0		1	MULTIVITAMINS	0		0		0
4303		26									1	0							0						0										0	0	1	0	0	0		0		0		0		0
4303											0
4304		30	0	27	89.1	2	0	0		4											0	1	0		1	0	0			0			0		1	0	0	0	0	0		0		0		0		0
4304		30	0	26	100	0	1	0		4	1								0		1	1	0		1	0	0			0			0		0	0	0	0	0	0		0		0		0		0
4304		30	0	30	100	2	0	0		4	1								0		1	1	0		1	1	0			0			0		0	0	0	0	0	0		1	MULTIVITAMINS	0		0		0
4304											0
4305		30	0	30	100	3	0	0		3											1	1	0		1	0	0			0			0		0	0	0	0	0	0		1	MULTIVITAMINS	0		0		0
4305		30	0	30	100	3	99	0		3	1	6							0		1	1	0		1	0	0			0			0		1	0	0	0	0	0		0		0		0		0
4305		30	0	30	100	3	0	0		4	1	0							0						0										1	0	0	0	0	0		0		0		0		0
4305		30	0	30	100	3	0	0		4	1	4							0						0										1	0	0	0	0	0		0		0		0		0
4305		30	0	29	100	3	0	0		4	1								0						0										1	0	0	0	0	0		0		0		0		0
4305		30	30	0	100	3	0	0		4	1	0							0						0										1	0	0	0	0	0		0		0		0		0
4305		30	0	30	100	3	0	0			1	7							0						0										0	0	0	0	0	0		1	MULTIVITAMINS	0		0		0
4306		29																			0	1	0		1	0	0			0			0		1	0	0	0	0	0		0		0		0		0
4306		30									0														0										1	0	0	0	0	0		0		0		0		0
4307		29	0	29	100	3	0	0													1	1	0		1	0	0			0			0		0	0	0	0	0	0		1	MULTIVITAMINS	0		0		0
4307		30	3	27		3	0	0		4	0								1	4	1	1	0		1	1	0			0			0		0	0	0	0	0	0		0		0		0		0
4307		30	0	30	100	3	0	0		4	0								1	3	1	1	0		1	0	0			0			0		1	0	0	0	0	0		1	MULTIVITAMINS	0
4307		30	0	28	100	3	0	0		4	0		1	8	FORMULA						1	1	0		1	0	0			0			0		1	0	0	0	0	0		0		0		0		0
4307		30	0	30	100	3	0	0			0										1	1	0		1	0	0			0			0		1	0	0	0	0	0		0		0		0		0
4307		30	0	30	100	3	0	0			0								1	8	1	1	0		1	0	0			0			0		0	0	0	0	0	0		0		0		0		0
4307		40	0	8	100	3	0	0		4	0										1	1	0		1	1	0			0			0		1	0	0	0	0	0		0		0		0		0
4308		30		27	100	3	0	0		3											1	1	0		1	1	0			0			0		0	0	0	0	0	0		0		0		0		0
4308		30	0	30	100	3	0	0		4											1	1	0		1	1	0			0			0		0	0	0	0	0	0		1	MULTIVITAMINS	0		0		0
4308		30	0	30	100	3	1	0		4	0														0										1	0	0	0	0	0		0		0		0		0
4308		30	0	30	100	3	0	0		3	0	0													0										0	0	0	0	0	0		0		0		0		0
4308		30	0	0	0	0		0		1	0														0										0	0	0	0	0	0		0		0		0		0
4309		30																			0	1	0		1	0	0			0			0		1	0	1	1	0	0		0		0		0		0
4309		30																			0	1	0		1	0	0			0			0		0	0	0	0	0	0		1	MULTIVITAMINS	0	0	0		0
4309		30									1	0							0						0										0	0	0	0	0	0		1	MULTIVITAMINS	0		0		0
4309		30									1	0							0						0										0	0	0	0	0	0		0		0		0		0
4309		30									1	0							0						0										0	0	0	0	0	0		1	MULTIVITAMINS	0	0	0		0
4310		30																			1	1	0		1	1	0			0			0		1	0	1	1	0	0		1	MULTIVITAMINS	0		0		0
4310		30									1	12							0		1	1	0		1	1	0			0			0		1	0	0	0	0	0		1	MULTIVITAMINS	0		0		0
4310		30									1	0							0		1	1	0		1	0	0			0			0		1	0	0	0	0	0		0		0		0		0
4310		30									1								0		1	1	0		1	0	0			0			0		1	0	0	0	0	0		0		0		0		0
4311		30	0	30	100	2	0	0													1	1	0		1	1	0			0			0		1	0	1	1	0	1		1	MULTIVITAMINS	0		0		0
4311		30	29	29	100	2	0			4	1	0							0		0	1	0		1	0	0			0			0		1	0	0	0	0	0		0		0		0		0
4311		35	0	30	100	2	0	0		4	1	0							0		0	1	0		1	0	0			0			0		1	0	0	0	0	0		0		0		0		0
4311		30	0	27	100	2	0	0		4	1								0		0	1	0		1	0	0			0			0		1	0	0	0	0	0		0		0		0		0
4311		30	30	0	100	2	0	0		4	1	0							0		1	1	0		1	1	0			0			0		1	0	0	0	0	0		1	MULTIVITAMINS	0		0		0
4311		30	0	30	100	2	0	0		4	0										1	1	0		1	1	0			0			0		1	0	0	0	0	0		1	MULTIVITAMINS	0		0		0
4311		34	0	30	100	2	0	0			0										1	1	0		1	1	0			0			0		1	0	0	0	0	0		0		0		0		0
4311		30	10	30	100	2	0	0		4	0					1	4	MILK			1	1	0		1	1	0			0			0		1	0	0	0	0	0		1	MULTIVITAMINS	0		0		0
4312		30										0									0	1	0		1	1	0			0			0		1	0	1	1	0	0		1	MULTIVITAMIN	0		0		0
4312		30										0									0	1	0		1	1	0			0			0		1	0	1	1	0	0		1	MULTIVITAMINS	0		0		0
4312		30									1	0							0		0	1	0		1	1	0			0			0		1	0	0	0	0	0		0		0		0		0
4312		30									1	0							0		0	1	0		1	1	0			0			0		0	0	0	0	0	0		1	MULTIVITAMINS	0		0		0
4312		30									1	0							0						0										0	0	0	0	0	0		1	MULTIVITAMINS	0		0		0
4312		30									1	0							0						0										1	0	0	0	0	0		0		0		0		0
4313		30	0	28	100	2	0	0		4											0	1	0		1	0	0			0			0		0	0	0	0	0	0		1	MULTIVITAMINS	0		0		0
4313		30	0	30	100	2	0	0		4											0	1	0		1	0	0			0			0		1	0	0	0	0	0		1	MULTIVITAMINS	0		0		0
4313		39	0	30	100	2	0	0		4	1	6													0										1	0	0	0	0	0		0		0		0		0
4313		34	0	30	100	2	0	0		4	1	0							0						0										1	0	0	0	0	0		0		0		0		0
4313		30	0	30	100	2	0	0		4	1	0							0						0										1	0	0	0	0	0		0		0		0		0
4313		30	0	30	100	2	0	0		3	1	0							0						0										1	0	0	0	0	0		0		0	0	0		0
4313		30	0	30	100	3	0	0		3	1	0							0						0										1	0	0	0	0	0		1	MULTIVITAMINS	0	0	0		0
4313		30	0	30	100	2	0	0		4	1														0										1	0	0	0	0	0		1	MULTIVITAMINS	0		0		0
4314		30																			0	1	0		1	0	0			0			0		1	0	0	0	0	0		1	MULTIVITAMINS	0		0		0
4314		30																			0	1	0		1	0	0			0			0		0	0	0	0	0	0		1	MULTIVITAMINS	0		0		0
4314		30									1	4							0		0	1	0		1	0	0			0			0		1	0	0	0	0	0		0		0		0		0
4314		30									1	5													0										1	0	0	0	0	0		1	MULTIVITAMIN	0		0		0
4314		30									1	6							0						0										1	0	0	0	0	0		0		0		0		0
4314		30									1	0							0						0										1	0	1	1	0	0		0		0		0		0
4314		30									1	0							0						0										1	0	0	0	0	0		0		0		0		0
4314		30									0	0							1	2					0										0	0	0	0	0	0		1	MULTIVITAMINS	0		0		0
4315		30	0	28		3	0	0													1	1	0		1	1	0			0			0		1	0	0	0	0	0		1	MULTIVITAMINS	0		0		0
4315		30	0	30	100	3	0	0		4	1								0		1	1	0		1	1	0			0			0		1	0	0	0	0	0		1	MULTIVITAMINS	0		0		0
4315		30	0	30	100	3	0	0		4	1	0							0		1	1	0		1	1	0			0			0		1	0	0	0	0	0		0		0		0		0
4315		30	30	0	100	3	0	0		4	1	0							0		1	1	0		1	1	0			0			0		1	0	0	0	0	0		1	MULTIVITAMINS	0		0		0
4315		30	30	0	100	3	0	0		4	1	0							0		1	1	0		1	1	0			0			0		1	0	0	0	0	0		1	MULTIVITAMINS	0		0		0
4315		30	30	0	100	3	0	0		3	0								1	5	1	1	0		1	1	0			0			0		1	0	0	0	0	0		1	MULTIVITAMINS	0		0		0
4316		30																							0										1	0	0	0	0	0		1	MULTIVITAMINS	0		0		0
4316		30																							0										1	0	1	1	0	0		1	MULTIVITAMINS	0		0		0
4316		30									1	0							0						0										1	0	1	0	0	0		0		0		0		0
4316		30									1	-7							0						0										1	0	0	0	0	0		0		0		0		0
4316		30									1	6							0						0										1	0	0	0	0	0		0		0		0		0
4316		42									1	0							0						0										1	0	0	0	0	0		0		0		0		0
4316		30									0														0										1	0	0	0	0	0		1	MULTVITAMINS	0		0		0
4316		30									0		1	0	PORRIDGE WITH MILK										0										1	0	0	0	0	0		1	MULTIVITAMINS	0		0		0
4317		30	0	30	100	2	0	0		3											1	1	0		1	1	0			0			0		1	0	0	0	0	0		0		0		0		0
4317		30	0	30	100	2	0	0		4											1	1	0		1	1	0			0			0		1	0	0	0	0	0		1	MULTIVITAMINS	0		0		0
4317		20	0	18	100	2	0	0		4	1	0							0		1	1	0		1	1	0			0			0		1	0	0	0	0	0		0		0		0		0
4317		30	0	30	100	2	0	0		4	1	0							0		1	1	0		1	1	0			0			0		1	0	0	0	0	0		1	MULTIVITAMINS	0		0		0
4317		30	0	30	100	2	0	0		4	1	0							0		1	1	0		1	1	0			0			0		1	0	0	0	0	0		1	MULTIVITAMINS	0		0		0
4317		42	0	30	100	2	1	0		4	1	0							0		1	1	0		1	1	0			0			0		1	0	0	0	0	0		0		0		0		0
4317		30	0	30	100	2	0	0		4	1	0							0		1	1	0		1	1	0			0			0		1	0	0	0	0	0		0		0		0		0
4317		30	0	30	100	2	0	0		4	0	5	1		COW'S MILK						1	1	0		1	1	0			0			0		1	0	0	0	0	0		0		0		0		0
4318		30																			1	1	0		1	0	0			0			0		1	0	0	0	0	0		1	MULTIVITAMINS	0		0		0
4318		30									1	0							0		1	1	0		1	0	0			0			0		1	0	0	0	0	0		0		0		0		0
4318		30									1	0							0		1	1	0		1	0	0			0			0		1	0	0	0	0	0		0		0		0		0
4318		30									1	0							0		1	1	0		1	0	0			0			0		1	0	0	0	0	0		1	MULTIVITAMINS	0		0		0
4318		30									1	0							0		1	1	0		1	1	0			0			0		1	0	0	0	0	0		0		0		0		0
4318		30									1	0							0		1	1	0		1	0	0			0			0		1	0	0	0	0	0		1	MULTIVITAMINS	0		0		0
4318		30									1	0							0		1	1	0		1	0	0			0			0		1	0	0	0	0	0		0		0		0		0
4319		30	0	30	100	3	0	0		4											1	1	0		1	1	0			0			0		1	0	0	0	0	0		1	MULTIVITAMINS	0		0		0
4319		30	0	30	100	3	0	0		4	1	7							0		1	1	0		1	1	0			0			0		1	1	0	1	0	0		1	MULTIVITAMINS	0		0		0
4319		30	0	30	100	3	0	0		4	1								0		1	1	0		1	1	0			0			0		1	0	0	0	0	0		1	MULTIVITAMINS	0		0		0
4319		30	0	30	100	3	0	0		4	1	8							0		1	1	0		1	1	0			0			0		1	0	0	0	0	0		1	MULTIVITAMINS	0		0		0
4319		30	0	30	100	3	1	0		4	1	0							0		1	1	0		1	1	0			0			0		1	0	0	0	0	0		0		0		0		0
4319		30	0	30	100	3	0	0		4	1	0							0		1	1	0		1	1	0			0			0		1	0	0	0	0	0		1	MULTIVITAMINS	0		0		0
4319		30	0	30	100	3	0	0		4	1	0							0		1	1	0		1	1	0			0			0		1	0	0	0	0	0		1	MULTIVITAMINS	0		0		0
4320		30																			0	1	0		1	0	0			0			0		1	0	0	0	0	0		1	MULTIVITAMINS	0		0		0
4320		30																			0	1	0		1	0	0			0			0		1	1	0	1	0	0		1	MULTIVITAMINS	0		0		0
4320		30																			0	1	0		1	0	0			0			0		1	0	0	0	0	0		1	MULTIVITAMINS	0		0		0
4320		30									1	0							0		0	1	0		1	0	0			0			0		1	0	0	0	0	0		1	MULTIVITAMINS	0		0		0
4320		30									1								0						0										1	0	0	0	0	0		1	MULTIVITAMINS	0		0		0
4320		30									1	0							0						0										0	0	0	0	0	0		0		0		0		0
4320		30									1	0							0						0										0	0	0	0	0	0		1	MULTIVITAMINS	0		0		0
4320		30									1								0						0										0	0	0	0	0	0		1	MULTIVITAMINS	0		0		0
4321		30	0	30	100	2	0	0		4											1	1	0		1	1	0			0			0		0	0	0	0	0	0		1	MULTIVITAMINS	0		0		0
4321		30	0	27	99	2	0	0		4	1	0									1	1	0		1	1	0			0			0		0	0	0	0	0	0		1	MULTIVITAMINS	0		0		0
4321		30	0	30	100	2	0	0		4	1								0		1	1	0		1	1	0			0			0		1	0	0	0	0	0		1	MULTIVITAMINS	0		0		0
4321		30	0	30	100	2	1	0		4	1	0							0		1	1	0		1	1	0			0			0		1	0	1	1	0	0		0		0		0		0
4321		30	0	30	100	2	0	0		4	1	0							0		1	1	0		1	1	0			0			0		1	0	0	0	0	0		1	MULTIVITAMINS	0		0		0
4321		30	0	30	100	2	0	0		4	0								1	3	1	1	0		1	1	0			0			0		1	0	0	0	0	0		1	MULTIVITAMINS	0		0		0
4321		30	0	30	100	2	0	0		4	0					1	3	PORRIDGE			1	1	0		1	1	0			0			0		1	0	0	0	0	0		1	MULTIVITAMINS	0		0		0
4322		30									1	0							0		1	0	0		1	1	0			0			0		1	0	0	0	0	0		0		0		0		0
4322		30									1	0							0		1	0	0		1	0	0			0			0		1	0	0	0	0	0		0		0		0		0
4322		30									1	0							0		1	0	0		1	1	0			0			0		1	0	0	0	0	0		1	MULTIVITAMINS	0		0		0
4322		30									1	0							0		1	0	0		1	1	0			0			0		1	0	0	0	0	0		1	MULTIVITAMINS	0		0		0
4322		42									1
4322		30									1	0							0		1	1	0		1	1	0			0			0		1	0	0	0	0	0		0		0		0		0
4323		30																			1	1	0		1	1	0			0			0		1	0	0	0	0	0		1	MULTIVITAMINS	0		0		0
4323		30																			1	1	0		1	1	0			0			0		1	0	0	0	0	0		1	MULTIVITAMINS	0		0		0
4323		30									1	7							0		1	1	0		1	1	0			0			0		1	0	1	0	0	0		0		0		0		0
4323		30									1	8							0		1	1	0		1	1	0			0			0		1	0	0	0	0	0		1	MULTIVITAMINS	0		0		0
4323		30									0										1	1	0		1	1	0			0			0		1	0	0	0	0	0		0		0		0		0
4323		30									0										1	1	0		1	1	0			0			0		1	0	0	0	0	0		0		0		0		0
4323		30									0										1	1	0		1	1	0			0			0		1	0	0	0	0	0		0		0		0		0
4323		30									0		1		PORRIDGE	1		JUICE	1	3	1	1	0		1	1	0			0			0		1	0	0	0	0	0		1	MULTIVITAMINS	0		0		0
4324		20	0	27	100	2	0	0		4	1	0							0		1	1	0		1	1	0			0			0		1	0	0	0	0	0		0		0		0		0
4324		30	0	25	100	2	0	0		4	1								0		1	1	0		1	1	0			0			0		1	0	0	0	0	0		1	MULTIVITAMINS	0		0		0
4324		25	0	30	100	2	0	0		4	1	0							0		1	1	0		1	1	0			0			0		1	0	1	1	0	0		0		0		0		0
4324		30	0	30	100	2	0	0		4	1	0							0		1	1	0		1	1	0			0			0		1	0	1	1	0	0		0		0		0		0
4324		39	0	30	100	2	1	0		3	1	0							0		1	1	0		1	1	0			0			0		1	0	1	1	0	0		0		0		0		0
4324		30	0	30	100	2	0	0		4	0										1	1	0		1	1	0			0			0		1	0	0	0	0	0		1	MULTIVITAMINS	0		0		0
4325		30																			1	1	0		1	0	0			0			0		1	0	0	0	0	0		0		0		0		0
4325		30																			1	1	0		1	0	0			0			0		1	0	0	0	0	0		1	MULTIVITAMINS	0		0		0
4325		30									1	0							0		0	1	0		1	1	0			0			0		1	0	0	0	0	0		0		0		0		0
4325		30									1	0							0		0	1	0		1	1	0			0			0		1	0	0	0	0	0		0		0		0		0
4326		20	0	20	100
4326		30	0	15	100	2	0	0		3	0		1		FORMULA						1	1	0		1	1	0			0			0		1	0	0	0	0	0		0		0		0		0
4326		30	0	20	100	2	0	0		4	0										1	1	0		1	1	0			0			0		1	0	0	0	0	0		1	MULTIVITAMINS	0		0		0
4326		30	0	24	100	2	0	0		3	0										1	1	0		1	1	0			0			0		1	0	0	0	0	0		0		0		0		0
4327											0										1	1	0		1	1	0			0			0		1	0	0	0	0	0		0		0		0		0
4328		30									1	0							0		1	1	0		1	1	0			0			0		1	0	0	0	0	0		1	MULTIVITAMINS	0		0		0
4328		0									0										1	1	1	NOVEMBER/2011	1	0	0			0			0		0	0	0	0	0	0		0		0		0		0
4328		30									0	5	1		PORRIDGE WITH MILK						1	1	1	NOVEMBER/2011	1	0	0			0			0		1	0	0	0	0	0		1	MULTIVITAMINS	0		0		0
4328		30									0					1		MILK/PORRIDGE			1	1	1	NOVEMBER/2011	1	0	0			0			0		1	0	0	0	0	0		1	MULTVITAMINS	0		0		0
4328		30									0					1		MILK/PORRIDGE			1	1	1	NOVEMBER/2011	1	0	0			0			0		1	0	0	0	0	0		1	MULTIVITAMINS	0		0		0
4329		27																			1	1	0		1	1	0			0			0		1	0	0	0	0	0		0		0		0		0
4329		30									1	0							0		1	1	0		1	1	0			0			0		1	0	0	0	0	0		0		0		0		0
4329		30									1								0		1	1	0		1	1	0			0			0		1	0	0	0	0	0		0		0		0		0
4329		30									0	0									1	1	0		1	1	0			0			0		1	0	0	0	0	0		1	MULTIVITAMINS	0		0		0
4329		30									0	0									1	1	0		1	1	0			0			0		1	0	0	0	0	0		0		0		0		0
4329		30									0	0									1	1	0		1	1	0			0			0		1	0	0	0	0	0		1	MULTIVITAMINS	0		0		0
4329		30									0	0									1	1	0		1	1	0			0			0		1	0	0	0	0	0		1	MULTIVITAMINS	0		0		0
4330		30	25	25	100	3	0	0		4											0	1	0		1	0	0			0			0		1	0	0	0	0	0		0		0		0		0
4330		30	0	29	100	3	0	0													0	1	0		1	0	0			0			0		1	0	0	0	0	0		0		0		0		0
4330		30									0														0										1	0	0	0	0	0		0		0		0		0
4330		30	0	30	100	3	0	0		4	0	0													0										0	0	0	0	0	0		1	MULTIVITAMINS	0		0		0
4330		30	0	30	100	3	0	0		4	0	0													0										0	0	0	0	0	0		1	MULTIVITAMINS	0		0		0
4330		30	0	30	100		0	0		4	0	0													0										0	0	0	0	0	0		1	MULTIVITAMINS	0		0		0
4330		30	0	30	100	3	0	0		4	0	0													0										0	0	0	0	0	0		1	MULTIVITAMINS	0		0		0
4331		30																			0	1	0		1	0	0			0			0		1	0	0	0	0	0		0		0		0		0
4331		30																			0	1	0		1	0	0			0			0		1	0	0	0	0	0		0		0		0		0
4331		30																			0	1	0		1	0	0			0			0		1	0	0	0	0	0		0		0		0		0
4331		30									1	10							0						0										1	0	0	0	0	0		1	MULTIVITAMINS	0		0		0
4331		30									1	0							0						0										1	0	0	0	0	0		1	MULTIVITAMINS	0		0		0
4331		30									1	0							0						0										0	0	0	0	0	0		0		0		0		0
4331		30									1	0							0						0										0	0	0	0	0	0		0		0		0		0
4331		30									1	0							0						0										0	0	0	0	0	0		0		0		0		0
4331		30									1	0							0						0										0	0	0	0	0	0		0		0		0		0
4332		30																			1	1	0		1	1	0			0			0		1	0	0	0	0	0		1	MULTIVITAMINS	0		0		0
4332		30																			1	1	0		1	1	0			0			0		0	0	0	0	0	0		1	MULTIVITAMINS	0		0		0
4332		30									1	0							0		1	1	0		1	1	0			0			0		1	0	1	1	0	0		0		0		0		0
4332		30									1								0		1	1	0		1	1	0			0			0		1	0	0	0	0	0		1	MULTIVITAMINS	0		0		0
4332		30									1	0							0		1	1	0		1	1	0			0			0		1	0	0	0	0	0		0		0		0		0
4332		30									1	0							0		1	1	0		1	1	0			0			0		1	0	0	0	0	0		0		0		0		0
4332		30									1								0		1	1	0		1	1	0			0			0		1	0	0	0	0	0		1	MULTIVITAMINS	0		0		0
4332		30									1								0		1	1	0		1	1	0			0			0		1	0	0	0	0	0		1	MULTIVITAMINS	0		0		0
4332		30									1	3							0		1	1	0		1	1	0			0			0		1	0	0	0	0	0		0		0		0		0
4333		30																			0	1	0		1	0	0			0			0		1	0	0	0	0	0		1	MULTIVITAMINS	0		0		0
4333		30									0														0										1	0	0	0	0	0		1	MULTIVITAMINS	0		0		0
4333		30									0														0										0	0	0	0	0	0		0		0		0		0
4333		30									0														0										0	0	0	0	0	0		0		0		0		0
4333		30									0														0										0	0	0	0	0	0		1	MULTIVITAMINS	0		0		0
4333		30									0	0													0										0	0	0	0	0	0		0		0		0		0
4333		30									0	0													0										0	0	0	0	0	0		1	MULTIVITAMINS	0		0		0
4334		30	0	30	100	2	0	0		4											0	1	0		1	0	0			0			0		1	0	0	0	0	0		1	MULTIVITAMINS	0		0		0
4334		30	0	30	100	2	0	0		4											0	1	0		1	0	0			0			0		1	0	0	0	0	0		0		0		0		0
4334		30	0	30	100	2	0	0		4	1	6							0		0	1	0		1	0	0			0			0		0	0	0	0	0	0		0		0		0		0
4334		30	0	30	100	3	0	0		3	1	0							0		0	1	0		1	0	0			0			0		1	0	0	0	0	0		0		0		0		0
4334		30	0	30	100	2	0	0		3	1	0							0		0	1	0		1	0	0			0			0		1	0	0	0	0	0		0		0	0	0		0
4334		30	0	30	100	2	0	0		3	1	0							0						0										0	0	0	0	0	0		0		0		0		0
4334		30	0	30	100	3	0	0		4	1								0						0										1	0	0	0	0	0		0		0		0		0
4335		30	0	30	100	3	0	0		4											0	1	0		1	0	0			0			0		1	0	0	0	0	0		1	MULTIVITAMINS	0		0		0
4335		30	0	24	100	3	0	0		4											0	1	0		1	0	0			0			0		1	0	0	0	0	0		1	MULTIVITAMINS	0		0		0
4335		30	0	30	100	3	0	0		4	1	7							0		0	1	0		1	0	0			0			0		1	0	1	1	0	0		1	MULTIVITAMINS	0	0	0		0
4335		30	0	30	100	3	0	0		4	1	0							0						0										1	0	0	0	0	0		1	MULTIVITAMINS	0		0		0
4335		30	0	30	100	2	0	0		4	1	0							0						0										1	0	0	0	0	0		1	MULTIVITAMINS	0	0	0		0
4335		30	0	30	100	2	0	0		4	0	0				1		PORRIDGE/MILK							0										1	0	0	0	0	0		1	MULTIVITAMINS	0		0		0
4335		30	0	0	0	0	0				0														0										1	0	0	0	0	0		0		0		0		0
4336		30	0	30	100	3	0	0		4											0	1	0		1	0	0			0			0		1	0	0	0	0	0		0		0		0		0
4336		30	3	27	100	3	0	0		4											0	1	0		1	0	0			0			0		1	0	0	0	0	0		0		0		0		0
4336		30	6	24		3	0	0		4	1	0							0						0										0	0	0	0	0	0		1	MULTIVITAMINS	0		0		0
4336		30	0	30	100	2	0	0		4	1	0							0						0										0	0	0	0	0	0		1	MULTIVITAMINS	0		0		0
4336		30	0	30	100	3	0	0		4	0					1		MILK	1	3					0										1	0	0	0	0	0		1	MULTIVITAMINS	0		0		0
4336		30	0	30	100	2	0	0		3	0		1		FORMULA				0						0										1	0	0	0	0	0		0		0		0		0
4336		30	0	30	100	2	0	0		4	0		1		MILK	1		PORRIDGE	1						0										0	0	0	0	0	0		1	MULTIVITAMINS	0		0		0
4336		30	0	30	100	2	0	0		4	0					1		PORRIDGE							0										1	0	0	0	0	0		1	MULTIVITAMINS	0		0		0
4337		30																			0	1	0		1	0	0			0			0		1	0	0	0	0	0		0		0		0		0
4337		30									1	0							0		1	1	0		1	1	0			0			0		1	0	0	0	0	0		0		0		0		0
4337		30									1	0							0		1	1	0		1	1	0			0			0		1	0	0	0	0	0		0		0		0		0
4337		30									1	0							0		1	1	0		1	1	0			0			0		1	0	0	0	0	0		1	MULTIVITAMINS	0	0	0		0
4338		30																			1	1	0		1	0	1	AUGUST/2011	LAMIVUDINE	0			0		1	0	0	0	0	0		0		0		0		0
4338		30									0										0	1	0		1	1	1	AUGUST/2011	LAMIVUDINE	0			0		1	0	0	0	0	0		1	MULTIVITAMINS	0		0		0
4338		30									0	0									0	1	0		1	1	1	AUGUST/2011	LAMIVUDINE	0			0		1	0	0	0	0	0		1	MULTIVITAMINS	0		0		0
4338		30									0	0									0	1	0		1	1	1	AUGUST/2011	LAMIVUDINE	0			0		1	0	0	0	0	0		1	MULTIVITAMINS	0		0		0
4338		30									0	0									0	1	0		1	1	0			0			0		1	0	0	0	0	0		0		1	LAMIVUDINE	0		0
4338		30									0	0									1	1	0		1	1	0			0			0		1	0	0	0	0	0		1	LAMIVUDINE	0		0		0
4338		30									0	0									1	1	0		1	0	0			0			0		0	0	0	0	0	0		1	MULTIVITAMINS	0		0		0
4338		0									0	0									1	1	0		1	0	0			0			0		0	0	0	0	0	0		1	MULTIVITAMINS	0		0		0
4339		30									0	0													0										1	0	0	0	0	0		0		0		0		0
4339		30									0	0													0										1	0	0	0	0	0		0		0		0		0
4339		30									0	0																																	0	0		0
4339		30									0	0													0										1	0	0	0	0	0		1	MULTIVITAMINS	0		0		0
4340	twin	30	0	23	100	3	0	0		4											0	1	0		1	0	0			0			0		1	0	0	0	0	0		1	MULTIVITAMINS	0		0		0
4340	twin 1	30	0	15	100	3	0	0		4	1	0							0		0	1	0		1	0	0			0			0		1	0	0	0	0	0		0		0		0		1	LEFT BREAST, SWOLLEN FOR SEVEN DAYS IS PAINFULL
4340	twin 2	30	0	15	100	3	0	0		4	1	0							0		0	1	0		1	0	0			0			0		1	0	0	0	0	0		0		0		0		1	LEFT BREAST,SWOLLEN AND REDISH FOR SEVEN DAYS PAINFUL
4340	twin 1	30	0	30	100	3	0	0		4	1	10							0						0										1	0	0	0	0	0		1	MULTIVITAMINS	0		0		0
4340	twin 2	30	0	30	100	3	0	0		4	1	10							0						0										1	0	0	0	0	0		1	MULTIVITAMINS	0		0		0
4340	twin 1	30	0	30	100	3	0	0		4	1	0							0						0										0	0	0	0	0	0		1	MULTIVITAMINS	0		0		0
4340	twin 2	30	0	30	100	3	0	0		4	1	0							0						0										0	0	0	0	0	0		0		0		0		0
4340	twin 1	30	0	30	100	3	0	0		4	1	0							0						0										0	0	0	0	0	0		0		0		0		0
4340	twin 2	30	0	30	100	3	0	0		4	1	0							0						0										0	0	0	0	0	0		1	MULTIVITAMINS	0		0		0
4340	twin 2	30	0	30	100	3	0	0			1	0							0						0										0	0	0	0	0	0		0		0		0		0
4340	twin 1	30	0	30	100	3	0	0		4	1	0							0						0										0	0	0	0	0	0		0		0		0		0
4340	twin 1	30	0	30	100	3	0	0		4	1	0							0						0										0	0	0	0	0	0		0		0		0		0
4340	twin 2	30	0	30	100	3	0	0		4	1	0							0						0										0	0	0	0	0	0		0		0		0		0
4342		30	0	30	100	3		0		4											1	1	0		1	1	0			0			1	JULY/2010	1	0	0	0	0	0		1	MULTIVITAMINS	0		0		0
4343		30										0									0	1	0		1	0	0			0			0		0	0	0	0	0	0		1	MULTIVITAMINS	0		0		0
4343		30																			0	1	0		1	0	0			0			0		0	0	0	0	0	0		1	MULTIVITAMINS	0		0		0
4343		30									1								0						0										0	0	0	0	0	0		0		0		0		0
4343		30									1	0							0						0										0	0	0	0	0	0		0		0		0		0
4343		30									1	0							0						0										1	0	0	0	0	0		1	MULTIVITAMINS	0		0		0
4343		0									1	7													0										0	0	0	0	0	0		0		0		0		0
4344		0									1	4							1	2					0										0	0	0	0	0	0		0		0		0		0
4345		30	10	17	65	2	0	1	10	4											1	1	0		1	1	0			0			0		1	0	0	0	0	0		1	MULTIVITAMINS	0		0		0
4345		30	0	30	100	2	0	0		4											1	1	0		1	1	0			0			0		1	0	0	0	0	0		1	MULTIVITAMINS	0		0		0
4345		30	0	23	100	2	0	0		3	1	0							0		1	1	0		1	1	0			0			0		1	0	0	0	0	0		0		0		0		0
4345		30	0	30	100	2	0	0		4	1	0							0		1	1	0		1	1	0			0			0		1	0	0	0	0	0		1	MULTIVITAMINS	0		0		0
4345		30	0	30	100	2	0	0		4	1								0		1	1	0		1	1	0			0			0		1	0	0	0	0	0		1	MULTIVITAMINS	0		0		0
4345		30	0	30	100	2	0	0		4	1								0		1	1	0		1	1	0			0			0		1	0	0	0	0	0		1	MULTIVITAMINS	0		0		0
4345		30	0	30	100	2	0	0		4	1	0							0		1	1	0		1	1	0			0			0		1	0	0	0	0	0		0		0		0		0
4345		30	0	30	100	2	0	0		4	1	0							0		1	1	0		1	1	0			0			0		1	0	0	0	0	0		0		0		0		0
4346		30																			1	1	0		1	1	0			0			0		1	0	0	0	0	0		1	MULTIVITAMINS	0		0		0
4346		30									1	5							0		1	1	0		1	1	0			0			0		1	0	0	0	0	0		1	MULTIVITAMINS	0		0		0
4346		30									0										1	1	0		1	1	0			0			0		1	0	0	0	0	0		0		0		0		0
4346		30									0					1	8	FORMULA	1		1	1	0		1	1	0			0			0		1	0	0	0	0	0		1	MULTIVITAMINS	0		0		0
4346		30									0		1		Formula						1	1	0		1	1	0			0			0		1	0	0	0	0	0		1	MULTIVITAMINS	0		0		0
4346		30									0		1		FORMULA						1	1	0		1	1	0			0			0		1	0	0	0	0	0		1	MULTIVITAMINS	0		0		0
4346		30									0										1	1	0		1	1	0			0			0		1	0	0	0	0	0		0		0		0		0
4347	twin	30	10	20	90	3	0	0		2											0	0	0		1	1	1	MAY/2011	ATRIPLA	0			0		1	0	1	1	0	0		1	MULTIVITAMINS	0		0		0
4347	twin	30																			0	0	0		1	1	1	MAY/2011	ATRIPLA	0			0		1	0	1	1	0	0		1	MULTIVITAMINS	0		0		0
4347	twin 1	30	0	0	0	0				1	1								0		0	0	0		1	1	1	MAY/2011	ATRIPLA	1	MAY/2011		0		1	0	0	0	0	0		1	MULTIVITAMINS	0		0		0
4347	twin 2	30	0	0	0	0	0			1	0								0		0	0	0		1	1	1	MAY/2011	ATRIPLA	0			0		1	0	0	0	0	0		1	MULTIVITAMINS	0		0		0
4347	twin 1	30									1	0							0		0	0	0		1	1	1	MAY/2011	ATRIPLA	0			0		1	0	0	0	0	0		1	MULTIVITAMINS	0		0		0
4348		30	0	27	100	3	0	0		4											0	1	0		1	1	0			0			0		1	0	0	0	0	0		0		0		0		0
4348		30	0	31	100	2	0	1	4	4	1	0							0		0	1	0		1	1	0			0			0		1	0	0	0	0	0		0		0		0		0
4348		30	0	0							1								0						0										1	0	0	0	0	0		1	MULTIVITAMINS	0		0		0
4348		30	0	15	100	2	0	0		4	1								0						0										1	0	0	0	0	0		1	MULTIVITAMINS	0		0		0
4348		0									0														0										1	0	0	0	0	0		0		0		0		0
4349		30	0	30	100	3	0	0		3											0	1	0		1	0	0			0			0		1	0	0	0	0	0		1	MULTIVITAMINS	0		0		0
4349		30	0	30	100	3	0	0		4	1								0						0										1	0	0	0	0	0		1	MULTIVITAMINS	0		0		0
4349		30	0	30	100	2	0	0		4	1	0							0						0										1	0	0	0	0	0		0		0		0		0
4349		30	0	29	100	3	0	0		3	1	0							0						0										1	0	0	0	0	0		0		0		0		0
4349		30	0	30	100	3	0	0		3	1	0							0						0										1	0	0	0	0	0		0		0		0		0
4349		30	0	30	100	3	0	0		4	1	0							0						0										1	0	0	0	0	0		1	MULTIVITAMINS	0		0		0
4349		30	0	30	100	3	0	0			1	0							0						0										1	0	0	0	0	0		1	MULTIVITAMINS	0		0		0
4350		30	0	30	100	2	1	0		4	0										0	1	0		1	1	0			0			0		1	0	0	0	0	0		0		0		0		0
4350		30	0	30	100	2	0	0		4	1	0							0						0										0	0	0	0	0	0		1	MULTIVITAMINS	0		0		0
4350		30	0	30	100	2	0	0		4	1								0						0										0	0	0	0	0	0		1	MULTIVITAMINS	0		0		0
4350		30	0	30	100	2	0	0		4	1	0							0						0										1	0	0	0	0	0		0		0		0		0
4350		30	0	30	100	2	0	0		4	1								0						0										0	0	0	0	0	0		1	MULTIVITAMINS	0		0		0
4350		30	0	30	100	2	0	0		4	1	0							0						0										1	0	0	0	0	0		1	MULTIVITAMINS	0		0		0
4350		30	0	30	100	2	0	0		4	1	0							0						0										0	0	0	0	0	0		0		0		0		0
4351		30																			1	1	0		1	1	0			0			0		1	0	0	0	0	0		0		0		0		0
4351		30									1	0							0		1	1	0		1	1	0			0			0		1	0	0	0	0	0		0		0		0		0
4352		30									0	0									0	1	0		1	0	0			0			0		1	0	0	0	0	0		1	MULTIVITAMINS	0		0		0
4352		30									1	0							0						0										1	0	0	0	0	0		1	MULTIVITAMINS	0		0		0
4352		30									1	0							0						0										1	0	0	0	0	0		1	MULTIVITAMINS	0	0	0		0
4352		30									1	0							0						0										0	0	0	0	0	0		1	MULTIVITAMINS	0		0		0
4352		30									1	0							0						0										0	0	0	0	0	0		1	MULTIVITAMINS	0		0		0
4352		30									1	0							0						0										0	0	0	0	0	0		1	MULTIVITAMINS	0		0		0
4352		30									1								0						0										0	0	0	0	0	0		1	MULTIVITAMINS	0		0		0
4353		30									0	0									0	1	0		1	0	0			0			0		1	0	1	1	0	0		0		0		0		0
4354		30	0	28	100	3	0	1	2	4	0	0									0	1	0		1	0	0			0			0		1	0	0	0	0	0		1	MULTIVITAMINS	0		0		0
4354		30	0	30	100	3	0	0		4	0										0	1	0		1	0	0			0			0		1	0	0	0	0	0		1	MULTIVITAMINS	0		0		0
4354		30	6	24	97	3	0	0		4	1														0										1	0	0	0	0	0		0		0		0		0
4354		30	0	30	100	3	0	0		4	0	0													0										1	0	0	0	0	0		1	MULTIVITAMINS	0		0		0
4354		30	0	30	100	3	0	0		4	0	0													0										1	0	0	0	0	0		0		0		0		0
4354		30	0	30	100	3	0	0			0														0										1	0	0	0	0	0		0		0		0		0
4354		30	0	30	100	3	0	0		4	0														0										1	0	0	0	0	0		1	MULTIVITAMINS	0		0		0
4354		30	0	30	100	3	0	0		4	0														0										1	0	0	0	0	0		1	MULTIVITAMINS	0		0		0
4355		30																			0	1	0		1	0	0			0			0		1	0	1	1	0	0		0		0		0		0
4355		30									1	0							0						0										1	0	0	0	0	0		1	MULTIVITAMINS	0		0		0
4355		30									1	0							0						0										1	0	0	0	0	0		0		0		0		0
4355		30									1	0							0						0										1	0	0	0	0	0		0		0		0		0
4355		0									0														0										1	0	0	0	0	0		0		0		0		0
4356		30									0										0	1	0		1	0	0			0			0		1	0	1	1	0	0		0		0	0	0		0
4356		30									1	0							0						0										1	0	1	0	0	0		0		0		0		0
4356		30									1	0													0										1	0	0	0	0	0		1	MULTIVITAMINS	0		0		0
4356		30									1	0							0						0										1	0	0	0	0	0		1	MULTIVITAMINS	0		0		0
4356		30									1	0													0										1	0	0	0	0	0		1	MULTIVITAMINS	0		0		0
4356		30									0					1	6	BABY FORMULA			0	1	0		1	0	0			0			0		1	0	0	0	0	0		0		0		0		0
4356		0									0														0										0	0	0	0	0	0		0		0		0		0
4357		30	0	29	100	3	0	0		4	0										0	1	0		1	0	0			0			0		0	0	0	0	0	0		0		0		0		0
4357		30	0	30	100	3	0	0		4	1	0							0		0	1	0		1	0	0			0			0		0	0	0	0	0	0		0		0		0		0
4357		30	0	27	100	3	0	0		4	1	0							0		0	1	0		1	0	0			0			0		0	0	0	0	0	0		0		0		0		0
4357		30	0	30	100	3	0	0		4	1	0							0		1	1	0		1	1	0			0			0		0	0	0	0	0	0		1	MULTIVITAMINS	0		0		0
4357		30	0	0	0	0					1	0							0		1	1	0		1	1	0			0			0		0	0	0	0	0	0		1	MULTIVITAMINS	0		0		0
4357		30	0	0	0	0					1	0							0		1	1	0		1	1	0			0			0		0	0	0	0	0	0		1	MULTIVITAMIN	0		0		0
4358		30	0	30	100	3	0	0		4	0										1	1	0		1	1	0			0			0		1	0	0	0	0	0		1	MULTIVITAMINS	0		0		0
4358		30	0	30	100	3	0	0		4	1	0							0		1	1	0		1	1	0			0			0		1	0	0	0	0	0		1	MULTIVITAMINS	0		0		0
4358		30	0	30	100	3	0	0		3	1	0							0		1	1	0		1	1	0			0			0		1	0	0	0	0	0		1	MULTIVITAMINS	0		0		0
4358		30	0	30	100	3	0	0			1	0							0		1	1	0		1	1	0			0			0		0	0	0	0	0	0		1	MULTIVITAMINS	0		0		0
4358		30	0	18	100	3	0	0		4	1	0							0		1	1	0		1	1	0			0			0		1	0	0	0	0	0		1	MULTIVITAMINS	0		0		0
4358		30	0	30	100	3	0	0		4	1	0									1	1	0		1	1	0			0			0		1	0	0	0	0	0		1	MULTIVITAMINS	0	0	0		0
4358		30	0	30	100	3	0	0		4	1	0							0		1	1	0		1	1	0			0			0		1	0	0	0	0	0		1	MULTIVITAMIN	0		0		0
4358		30	0	30	100	3	0	0		4	1	0							0		1	1	0		1	1	0			0			0		1	0	0	0	0	0		1	MULTIVITAMIN	0		0		0
4359		30									0														0										0	0	0	0	0	0		1	MULTIVITAMINS	0		0		0
4359		30																							0										0	0	0	0	0	0		1	MULTIVITAMINS	0		0		0
4359		30									0	0													0										1	0	0	0	0	0		1	MULTIVITAMINS	0		0		0
4359		30									0	0													0										1	0	0	0	0	0		0		0		0		0
4359		30									0	0													0										1	0	0	0	0	0		0		0		0		0
4361		43									0	0									1	1	0		1	1	0			0			0		1	0	1	0	0	0		0		0		0		0
4361		30									1	7							0		1	1	0		1	1	0			0			0		1	0	0	0	0	0		0		0		0		0
4361		30									1	0							0		1	1	0		1	1	0			0			0		1	0	0	0	0	0		0		0		0		0
4361		30									1	0							0		1	1	0		1	1	0			0			0		1	0	0	0	0	0		0		0		0		0
4361		30									1	0							0		1	1	0		1	1	0			0			0		1	0	0	0	0	0		1	MULTIVITAMINS	0		0		0
4361											1								0		1	1	0		1	1	0			0			0		1	0	0	0	0	0		1	MULTIVITAMIN	0		0		0
4361		30									1	4							0		1	1	0		1	1	0			0			0		1	0	0	0	0	0		0		0		0		0
4362		30	0	30	100	3	0	0		4											0	1	0		1	0	0			0			0		1	0	0	0	0	0		1	MULTIVITAMINS	0		0		0
4362		30	0	11	100	3	0	0		4											0	1	0		1	0	0			0			0		1	1	0	0	0	0		1	MULTIVITAMINS	0		0		0
4362		30	0	10	100	3	0	0		4	1	0							0						0										1	0	0	0	0	0		1	MULTIVITAMINS	0		0		0
4362		30	0	26	100	3	0	0		4	1	0							0						0										1	0	0	0	0	0		0		0		0		0
4362		30	0	30	100	3	0	0		4	1	0							0						0										1	0	0	0	0	0		1	MULTIVITAMINS	0		0		0
4362		30	0	30	100	3	0	0			0	0				1		MILK/PORRIDGE							0										0	0	0	0	0	0		1	MULTIVITAMINS	0		0		0
4362		30	0	30	100	3	0	0		4	0					1		MILK/PORRIDGE							0										0	0	0	0	0	0		1	MULTIVITAMINS	0		0		0
4362		30	0	30	100	3		0		4	0														0										0	0	0	0	0	0		0		0		0		0
4363		30	0	25	100	2	0	0		4											0	1	0		1	0	0			0			0		1	0	1	1	0	0		1	MULTIVITAMINS	0		0		0
4363		30	0	30	100	2	0	0		4	1	0							1	2	1	1	0		1	1	0			0			0		0	0	1	1	0	0		0		0		0		0
4363		30	0	30	100	2	0	0		4	1	0									1	1	0		1	1	0			0			0		1	0	0	0	0	0		1	MULTIVITAMINS	0		0		0
4363		30	0	26	100	2	0	0		4	1	0							0		1	1	0		1	1	0			0			0		1	0	1	1	0	0		0		0		0		0
4363		30	0	30	100	2	1	0		4	1								0		0	1	0		1	0	0			0			0		1	0	0	0	0	0		0		0		0		0
4363		30	0	31	100	2	0	0		4	1	0							0		1	1	0		1	1	0			0			0		1	0	0	0	0	0		1	MULTIVITAMINS	0		0		0
4363		30									1	5							0		0	1	0		1	0	0			0			0		1	0	0	0	0	0		0		0		0		0
4364		30	0	30	100	2	0	0		4											0	0	0		1	1	0			0			1	JULY/2011	1	0	0	0	0	0		1	MULTIVITAMINS	0		0		0
4364		30	0	30	100	2	0	0		4	1								0		0	0	0		1	1	0			0			1	JULY/2011	1	0	0	0	0	0		1	MULTIVITAMINS	0		0		0
4364		30	0	30	100	2	0	0		4	1	0							0		0	0	0		1	1	0			0			1	JULY/2011	1	0	0	0	0	0		1	MULTIVITAMINS	0		0		0
4364		30	0	30	100	2	0	0		4	1	0							0		0	0	0		1	1	0			0			1	JULY/2011	0	0	0	0	0	0		0		0		0		0
4364		30	0	30	100	2	0	0		4	1	0							0		0	0	0		1	1	0			0			1	JULY/2011	0	0	0	0	0	0		0		0		0		0
4364		0	0	30	100	2	0	0		4	1	0							0		0	0	0		1	1	0			0			1	JULY/2011	0	0	0	0	0	0		0		0		0		0
4364		30	0	30	100	2	0	0		4	1								0		0	0	0		1	1	0			0			1	JULY/2011	0	0	0	0	0	0		1	MULTIVITAMINS	0		0		0
4364		30	0	30	100	2	0	0		4	0										0	0	0		1	1	0			0			1	JULY/2011	0	0	0	0	0	0		0		0		0		0
4365		30																			1	1	0		1	1	0			0			0		1	0	0	0	0	0		1	MULTIVITAMINS	0		0		0
4365		30									1	0							0		1	0	0		1	1	0			0			0		1	0	0	0	0	0		0		0		0		0
4365		30									1	6									1	1	0		1	1	1	FEBRUARY/2011	ABC	0			0		1	0	0	0	0	0		0		0		0		0
4365		30									1	0							0		0	1	0		1	1	1	FEBRUARY/2011	ABACAVIR	0			0		0	0	0	0	0	0		0		0		0		0
4365		30									1	0							0		1	1	0		1	1	0			0			0		0	0	0	0	0	0		0		0		0		0
4365		30									1	5							0		0	1	0		1	1	0			0			0		0	0	0	0	0	0		0		0		0		0
4365		30									0					1		MILK/PORRIDGE			1	0	0		1	1	0			0			0		1	0	0	0	0	0		1	MULTIVITAMINS	0		0		0
4366		30																			0	0	0		1	1	0			0			1	AUGUST/2011	1	0	0	0	0	0		1	MULTIVITAMINS	0		0		0
4366		30									0					1		FORMULA FEEDING			0	0	0		1	1	0			0			1	AUGUST/2010	1	0	0	0	0	0		1	MULTIVITAMINS	0		0		0
4367		30	0	30	100	2	0	0		4	0	0									1	1	0		1	1	0			0			0		1	0	0	0	0	0		1	MULTIVITAMINS	0		0		0
4367		30	0	22	100	2	0	0		4	0	0									1	1	0		1	1	0			0			0		0	0	0	0	0	0		1	MULTIVITAMINS	0		0		0
4367		30	0	30	100	2	0	0		4	1	0							0		1	1	0		1	1	0			0			0		1	0	0	0	0	0		0		0		0		0
4367		30	0	30	100	1	0	0		4	1								0		1	1	0		1	1	0			0			0		1	0	0	0	0	0		1	MULTIVITAMINS	0		0		0
4367		30	0	30	100	1	0	0		4	1								0		1	1	0		1	1	0			0			0		1	0	0	0	0	0		1	MULTIVITAMINS	0		0		0
4367		30	0	25	90	1	0	0		4	1								0		1	1	0		1	1	0			0			0		1	0	0	0	0	0		1	MULTIVITMANIS	0	0	0		0
4367		30	0	30	100	1	0	0		4	1								0		1	1	0		1	1	0			0			0		1	0	0	0	0	0		1	MULTIVITAMINS	0		0		0
4367		30	0	26	100		0	0		4	0		1	4	PORRIDGE, MILK POWDER	1		AVOCADO, BANANA RIPE, ORANGE							0										1	0	0	0	0	0		1	MULTIVITAMINS	0		0		0
4368		30	0	30	100	2	0	0		4	0	0									0	1	0		1	0	0			0			0		1	0	0	0	0	0		1	MULTIVITAMINS	0		0		0
4368		30	0	30	100	2	0	0		4	0										0	1	0		1	0	0			0			0		1	0	0	0	0	0		1	MULTIVITAMINS	0		0		0
4368		30	0	24	100	1	0	0		4	1	0							0						0										1	0	0	0	0	0		0		0		0		0
4368		30	0	30	100	1	0	0		4	1								0						0										1	0	0	0	0	0		0		0		0		0
4368		30	0	30	100	1	0	0		4	1	0							0						0										1	0	0	0	0	0		0		0		0		0
4368		30	0	30	100	1	0	0		4	1								0						0										1	0	0	0	0	0		1	MULTIVITAMIN	0		0		0
4368		30	0	30	100	1	0	0		4	1	0							0						0										1	0	0	0	0	0		1	MULTIVITAMINS	0		0		0
4368		30	0	30	100	2	0	0		4	1	0							0						0										1	0	0	0	0	0		1	MULTIVITAMINS	0		0		0
4369		30									0										0	1	0		1	0	0			0			0		1	0	0	0	0	0		1	MULTIVITAMINS	0		0		0
4369		30									1	0							0		0	1	0		1	0	0			0			0		1	0	0	0	0	0		0		0		0		0
4369		30									1								0						0										1	0	0	0	0	0		1	MULTIVITAMINS	0	0	0		0
4369		30									1	0							0						0										1	0	0	0	0	0		0		0		0		0
4369		30									1	0													0										1	0	0	0	0	0		1	MULTIVITAMINS	0		0		0
4369		30									1	0							0						0										1	0	0	0	0	0		0		0		0		0
4369		30									1	0							0						0										1	0	0	0	0	0		1	MULTIVITAMINS	0		0		0
4369		30									0					1	3	MILK	1	3					0										0	0	0	0	0	0		1	MULTIVITAMINS	0	0	0		0
4370		30																			1	1	0		1	1	0			0			0		1	0	0	0	0	0		1	MULTIVITAMINS	0		0		0
4370											1	0	1	2	MAIZE PORRIDGE						1	1	0		1	1	0			0			0		1	0	0	0	0	0		0		0	0	0		0
4370		0											1	2	MAIZE PORRIDGE				1		1	1	0		1	1	0			0			0		1	0	0	0	0	0		0		0		0		0
4371		30																			1	1	0		1	1	0			0			0		1	0	0	0	0	0		1	MULTIVITAMINS	0		0		0
4371		27									1								0		1	1	0		1	1	0			0			0		1	0	0	0	0	0		1	MULTIVITAMINS	0		0		0
4371		30									1								0		1	1	0		1	1	0			0			0		1	0	0	0	0	0		1	MULTIVITAMINS	0		0		0
4371		30									1	0							0		1	1	0		1	1	0			0			0		1	0	0	0	0	0		0		0		0		0
4372		30	0	30	100	2	0	0		3	0	0									0	1	0		1	0	0			0			0		1	0	0	0	0	0		1	MULTIVITAMINS	0		0		0
4372		30	0	24	90	3	0	0		4	0		1		FORMULA										0										0	0	0	0	0	0		1	MULTIVITAMINS	0		0		0
4372		30	0	26	100	3	0	0		4	0														0										0	0	0	0	0	0		0		0	0	0		0
4372		30	0	28	100	3	0	0		4	0														0										0	0	0	0	0	0		1	MULTIVITAMINS	0		0		0
4372		0	0	30	100	3	0	0		4	0														0										0	0	0	0	0	0		1	MULTIVITAMINS	0		0		0
4372		30	0	30	100	2	0	0		4	0					1		PORRIDGE/MILK							0										0	0	0	0	0	0		1	MULTIVITAMINS	0		0		0
4372		30	0	30	100		0	0		3	0														0										0	0	0	0	0	0		0		0		0		0
4373		30																			1	1	0		1	1	0			0			0		1	0	0	0	0	0		0		0		0		0
4373		30																			1	1	0		1	1	0			0			0		1	0	0	0	0	0		1	MULTIVITAMINS	0		0		0
4373		30									1	0									1	1	0		1	1	0			0			0		1	0	0	0	0	0		0		0		0		0
4373		30									1	0							0		1	1	0		1	1	0			0			0		1	0	0	0	0	0		1	MULTIVITAMIN	0		0		0
4373		30									1								0		1	1	0		1	1	0			0			0		1	0	0	0	0	0		1	MULTIVITAMIN	0		0		0
4373		30									0										1	1	0		1	1	0			0			0		1	0	0	0	0	0		0		0		0		0
4373		28									0		1	5	MILK	1	2	PORRIDGE	1	1	1	1	0		1	1	0			0			0		1	0	0	0	0	0		1	MULTIVITAMINS	0		0		0
4373		30									0		1	2	MILK	1	4	PORRIDGE	1	0	1	1	0		1	1	0			0			0		1	0	0	0	0	0		1	MULTIVITAMINS	0		0		0
4374		30																			1	1	0		1	1	0			0			0		0	0	0	0	0	0		0		0		0		0
4374		30									1	0							0		1	1	0		1	1	0			0			0		1	0	0	0	0	0		1	MULTIVITAMINS	0		0		0
4374		30									1	0							0		1	1	0		1	1	0			0			0		1	0	0	0	0	0		1	MULTIVITAMINS	0		0		0
4374		30									1	0									1	1	0		1	1	0			0			0		1	0	0	0	0	0		1	MULTIVITAMINS	0		0		0
4374		30									1										1	1	0		1	1	0			0			0		1	0	0	0	0	0		1	MULTIVITAMINS	0		0		0
4374		30									1	0							0		1	1	0		1	1	0			0			0		0	0	0	0	0	0		1	MULTIVITAMINS	0		0		0
4374		30									1	0							0		1	1	0		1	1	0			0			0		0	0	0	0	0	0		1	MULTIVITAMINS	0		0		0
4375		30									1								0		1	1	0		1	1	0			0			0		1	0	0	0	0	0		1	MULTIVITAMINS	0		0		0
4375		30									1	0							0		1	1	0		1	1	0			0			0		0	0	0	0	0	0		1	MULTIVITAMINS	0		0		0
4375		30									1	0									1	1	0		1	1	0			0			0		1	0	0	0	0	0		1	MULTIVITAMINS	0		0		0
4375		30									1								0		1	1	0		1	1	0			0			0		1	0	0	0	0	0		1	MULTIVITAMINS	0		0		0
4375		30									1	0							0		1	1	0		1	1	0			0			0		1	0	0	0	0	0		1	MULTIVITAMINS	0		0		0
4375		30									1	8							0		1	1	0		1	1	0			0			0		1	0	0	0	0	0		0		0		0		0
4376		30	0	10	100	2	0	0		4	0										0	1	0		1	0	0			0			0		1	0	0	0	0	0		1	MULTIVITAMINS	0		0		0
4376		30	0	30	100	2	0	0		4	1	0							0		0	1	0		1	0	0			0			0		1	0	0	0	0	0		0		0		0		0
4376		30	0	30	100	2	0	0		3	1	0							0						0										0	0	0	0	0	0		0		0		0		0
4376		30	0	25	97	2	0	0		4	1	0							0						0										0	0	0	0	0	0		1	MULTIVITAMINS	0		0		0
4376		30	0	30	100	2	0	0		4	1	0							0						0										0	0	0	0	0	0		1	MULTIVITAMINS	0		0		0
4376		30	0	29	100	2	0	0		4	1	0							0						0										0	0	0	0	0	0		0		0		0		0
4376		30	0	30	100	2	0	0		4	1	4				1	3	MILK							0										0	0	0	0	0	0		0		0		0		0
4377		30	0	30	100	2	0	0		4	0										1	1	0		1	1	0			0			0		1	0	0	0	0	0		1	MULTVITAMINS	0	0	0		0
4377			0	27	100	2	1	0		4	1	0							0		1	1	0		1	1	0			0			0		1	0	1	1	0	0		0		0		0		0
4377		30	0	30	100	2		0		4	1								0		1	1	0		1	1	0			0			0		1	0	0	0	0	0		1	MULTIVITAMIN	0		0		0
4377		30	0	30	100	2	0	0		4	1	0							0		1	1	0		1	1	0			0			0		0	0	0	0	0	0		0		0		0		0
4377		0	0	0							0										1	1	0		1	1	0			0			0		0	0	0	0	0	0		0		0		0		0
4378		30	0	30	100	2	0	0		4											0	1	0		1	0	0			0			0		1	0	1	1	0	0		0		0		0		0
4378		30	1	29	100	3	0	0		4											0	1	0		1	0	0			0			0		1	0	0	0	0	0		1	MULTIVITAMINS	0	0	0		0
4378		30	0	20	100	2	0	0		3	1								0		0	1	0		1	0	0			0			0		1	0	0	0	0	0		0		0	0	0		0
4378		30		27	90	1	0	0			1	0							0						0										1	0	0	0	0	0		1	MULTIVITAMINS	0		0		0
4378		30	0	30	100	1	1	0		4	0	3													0										1	0	0	0	0	0		1	MULTIVITAMINS	0		0		0
4378		30	0	30	100	1	0	0		3	0														0										1	0	0	0	0	0		1	MULTIVITAMINS	0		0		0
4378		30	0	30	100	2	0	0		4	0		1	6	MILK	1	2	PORRIDGE	1	3					0										1	0	0	0	0	0		1	MULTIVITAMINS	0		0		0
4378		30	0	30	100	2	0	0			0		1		MILK, PORRIDGE				1	4					0										1	0	0	0	0	0		1	MULTIVITAMINS	0		0		0
4379		30	0	26	100	2	0	0		3											1	1	0		1	1	0			0			0		1	0	0	0	0	0		0		0		0		0
4379		30	0	28	100	2	0	0		4											1	1	0		1	1	0			0			0		1	0	0	0	0	0		1	MULTIVITAMINS	0		0		0
4379		30	0	25	100	2	0	0		3	1	0							0		1	1	0		1	1	0			0			0		1	0	0	0	0	0		0		0		0		0
4379		0	0	0							1	5							0		1	1	0		1	1	0			0			0		1	0	0	0	0	0		0		0		0		0
4379		30	0	28	100	2	0	0		4	1	0							0		1	1	0		1	1	0			0			0		1	0	0	0	0	0		1	MULTIVITAMINS	0	0	0		0
4379		30	0	30	100	2	0	0		4	1	0							0		1	1	0		1	1	0			0			0		1	0	0	0	0	0		1	MULVITAMINS	0		0		0
4379		30	0	30	100	2	0	0		4	1	0							0		1	1	0		1	1	0			0			0		1	0	0	0	0	0		1	MULTIVITAMINS	0		0		0
4380		30																			1	1	0		1	1	0			0			0		1	0	0	0	0	0		0		0		0		0
4380		30									1	0									1	1	0		1	1	0			0			0		1	0	0	0	0	0		1	MULTIVITAMINS	0		0		0
4380		30									1	0							0		1	1	0		1	1	0			0			0		1	0	0	0	0	0		0		0		0		0
4380		30									1	0							0		1	1	0		1	1	0			0			0		1	0	0	0	0	0		0		0		0		0
4380		30									1	0							0		1	1	0		1	1	0			0			0		1	0	0	0	0	0		0		0		0		0
4380		30									1	0							0		1	1	0		1	1	0			0			0		1	0	0	0	0	0		1	MULTIVITAMINS	0	0	0		0
4380		30									1	0							0		1	1	0		1	1	0			0			0		1	0	0	0	0	0		1	MULTIVITAMINS	0		0		0
4381		30	0	30	100	3	0	0		4															1										1	0	0	0	0	0		1	MULTIVITAMINS	0		0		0
4381		30	0	30	100	3	0	0		4											0	1	0		1	0	0			0			0		1	0	0	0	0	0		1	MULTIVITAMINS	0		0		0
4381		30	0	30	100	3	0	0		4	1	0									0	1	0		1	0	0			0			0		1	0	0	0	0	0		1	MULTIVITAMINS	0		0		0
4381		30	0	30	100	3	0	0		4	1								0						0										1	0	0	0	0	0		1	MULTIVITAMINS	0		0		0
4381		30	0	30	100	3	0	0		4	1								0						0										1	0	0	0	0	0		1	MULTIVITAMINS	0		0		0
4381		30	0	30	100	3	0	0		4	1	0							0						0										1	0	0	0	0	0		1	MULTIVITAMINS	0	0	0		0
4381		30	0	30	100	3	0	0		4	1	0							0						0										1	0	0	0	0	0		1	MULTIVITAMINS	0		0		0
4381		30	0	16	100	3	0	0		4	1								0						0										1	0	0	0	0	0		1	MULTIVITAMINS	0		0		0
4382		30	0	27	100	3	0	0		4	0										1	1	0		1	1	0			0			0		1	0	0	0	0	0		1	MULTIVITAMINS	0		0		0
4382		30	0	25	100	2	0	0		4											1	1	0		1	1	0			0			0		1	0	0	0	0	0		1	MULTIVITAMINS	0		0		0
4382		30	0	30	100	2	0	0		4	1	0							0		1	1	0		1	1	0			0			0		1	0	0	0	0	0		0		0		0		0
4382		30	0	30	100	2	0	0		4	1								0		1	1	0		1	1	0			0			0		1	0	0	0	0	0		1	MULTIVITAMINS	0		0		0
4382		30	0	29	100	2	0	0		4	1								0		1	1	0		1	1	0			0			0		1	0	0	0	0	0		1	MULTIVITAMINS	0		0		0
4382		30	0	30	100	2	0	0		4	1								0		1	1	0		1	1	0			0			0		1	0	0	0	0	0		1	MULTIVITAMINS	0		0		0
4382		30	0	28	100	2	0	0		4	0										1	1	0		1	1	0			0			0		1	0	0	0	0	0		1	MULTIVITAMINS	0		0		0
4383		30									1	0							0						0										1	0	0	0	0	0		1	MULTIVITAMINS	0		0		0
4383		30									1	0							0						0										1	0	0	0	0	0		1	MULTIVITAMINS	0		0		0
4383		30									1	0							0						0										1	0	0	0	0	0		0		0		0		0
4383		30									1	0							0						0										1	0	0	0	0	0		1	MULTIVITAMINS	0		0		0
4383		30									1	0							0						0										1	0	0	0	0	0		1	MULTIVITAMINS	0		0		0
4383		30									1	0							0						0										1	0	0	0	0	0		1	MULTIVITAMINS	0		0		0
4383											0														0										1	0	0	0	0	0		1	MULTIVITAMIN	0		0		0
4384	twin	30																			0	1	0		1	0	0			0			0		1	0	1	1	0	0		1	MULTIVITAMINS	0		0		0
4384	twin	30																			0	1	0		1	0	0			0			0		1	0	0	0	0	0		1	MULTIVITAMINS	0		0		0
4384	twin 2	30									1	0							0						0										1	0	0	0	0	0		0		0		0		0
4384	twin 1	30									1	0							0						0										1	0	0	0	0	0		0		0		0		0
4384	twin 1	30									0		1		MILK / PORRIDGE										0										1	0	0	0	0	0		1	MULTIVITAMINS	0		0		0
4384	twin 2	30									0		1		MILK	1		PORRIDGE							0										1	0	0	0	0	0		1	MULTIVITAMINS	0		0		0
4384	twin 1	30									0														0										0	0	0	0	0	0		1	MULTIVITAMINS	0		0		0
4384	twin 2	30									0														0										0	0	0	0	0	0		1	MULTIVITAMINS	0		0		0
4384	twin 1	30									0		1	4	MILK	1	2	PORRIDGE	1	2					0										0	0	0	0	0	0		1	MULTIVITAMINS	0		0		0
4384	twin 2	30									0		1	4	MILK	1	2	PORRIDGE	1	2					0										0	0	0	0	0	0		1	MULTIVITAMIN	0		0		0
4384	twin 1	30									0														0										0	0	0	0	0	0		1	MULTIVITAMINS	0		0		0
4384	twin 2	30									0														0										0	0	0	0	0	0		1	MULTIVITAMINS	0		0		0
4384	twin 1	30									0		1	3	MILK	1	3	PORRIDGE	1	3					0										0	0	0	0	0	0		1	MULTIVITAMINS	0		0		0
4384	twin 2	30									0		1	3	MILK	1	3	PORRIDGE	1	3					0										0	0	0	0	0	0		1	MULTIVITAMINS	0		0		0
4385		30									1								0		1	1	0		1	1	0			0			0		1	0	0	0	0	0		1	MULTIVITAMINS	0		0		0
4385		30																							0										1	0	0	0	0	0		0		0		0		0
4385		30									1	0							0		1	1	0		1	1	0			0			0		1	0	0	0	0	0		1	MULTIVITAMINS	0		0		0
4385		30									1	0							0		1	1	0		1	1	0			0			0		1	0	0	0	0	0		1	MULTIVITAMINS	0		0		0
4385		30									1	0							0		1	1	0		1	1	0			0			0		1	0	0	0	0	0		0		0		0		0
4385		30									1	0							0		1	1	0		1	1	0			0			0		1	0	0	0	0	0		1	MULTIVITAMINS	0		0		0
4385		30									1	0							0		1	1	0		1	1	0			0			0		1	0	0	0	0	0		1	MULTIVITAMINS	0		0		0
4385		30									1	0							0		1	1	0		1	1	0			0			0		1	0	0	0	0	0		1	MULTIVITAMINS	0	0	0		0
4385		30									1	0							0		1	1	0		1	1	0			0			0		1	0	0	0	0	0		1	MULTIVITAMINS	0		0		0
4386		30	0	18	100	2	0	0		4											1	1	0		1	1	0			0			0		0	0	0	0	0	0		1		0		0		0
4386		30	0	30	100	2	0	0		4	1	0									0	0	1	APRIL/2012	1	0	1	APRIL/2012	ATRIPLA	0			0		1	0	0	0	0	0		1	MULTIVITAMINS	0		0		0
4386		30	0	23	100	2	0	0		3	1	0							0		0	0	0		1	0	1	APRIL/2012	ATRIPLA	0			0		1	0	0	0	0	0		0		0		0		0
4386		30	0	13	100	2	0	0			1	0							0		0	0	0		1	0	1	APRIL/2012	ATRIPLA	0			0		1	0	0	0	0	0		1	MULTIVITAMINS	0		0		0
4386		30	0	30	100	2	0	0		4	1	0							0		1	1	0		1	1	0			0			0		1	0	0	0	0	0		1	MULTIVITAMINS	0		0		0
4386		30	0	30	100	2	0	0		4	1	0							0		1	1	0		1	1	0			0			0		1	0	0	0	0	0		0		0	0	0		0
4386		30	0	30	100	2	0	0		3	1	0							0		1	1	0		1	1	0			0			0		1	0	0	0	0	0		1	MULTIVITAMINS	0		0		0
4386		30	0	24	100	2	0	0		4	1	0	1	2	PORRIDGE (ONES)				1	2	1	1	0		1	1	0			0			0		1	0	0	0	0	0		1	MULTIVITAMINS	0		0		0
4387		30	0	27	90	2	0	0		4											0	0	0		1	1	1		TREVADA	0			0		1	0	0	0	0	0		1	MULTIVITAMINS	0		0		0
4387		30	0	30	100	2	1	0		4											0	0	0		1	1	1	APRIL/2012	TRUVADA	0			0		1	0	0	0	0	0		0		0		0		0
4387		30	0	30	100	1	0	0		4	1	0							0		0	0	0		1	1	0			0			0		1	0	0	0	0	0		0		0		0		0
4387		30	0	30	100	2	1	0		4	1	0							0		0	0	0		1	1	1	APRIL/2012	TRUVADA	0			0		1	0	0	0	0	0		0		0		0		0
4387		30	0	30	100	2	1	0		4	1	0							0		0	0	0		1	1	1	APRIL/2012	TRUVADA	0			0		1	0	0	0	0	0		0		0		0		0
4387		30	0	30	100	2	0	0		4	1	0							0		0	0	0		1	1	1	APRIL/2012	TRUVADA	0			0		1	0	0	0	0	0		1	MULTIVITAMINS	0		0		0
4387		30	0	30	100	2	0	0		4	0					1		PORRIDGE/MILK	0		0	0	0		1	1	1	APRIL/2012	TRUVADA	0			0		1	0	0	0	0	0		1	MULTIVITAMINS	0		0		0
4387		30	0	30	100	2	0	0		4	0		1		PORRIDGE/MILK				1		0	0	0		1	1	1	APRIL/2012	TRUVADA	0			0		1	0	0	0	0	0		1	MULTIVITAMINS	0		0		0
4388		30																			0	1	0		1	0	0			0			0		1	0	0	0	0	0		1	MULTVITAMIN	0		0		0
4388		30									1	0							0		0	1	0		1	0	0			0			0		1	0	0	0	0	0		0		0		0		0
4388		30									1	0							0		0	1	0		1	0	0			0			0		1	0	0	0	0	0		1	MULTIVITAMIN	0		0		0
4388		30									1	0							0		1	1	0		1	1	0			0			0		1	0	0	0	0	0		1	MULTIVITAMINS	0		0		0
4389		30																							1										1	0	0	0	0	0		1	MULTIVITAMINS	0		0		0
4389		30																			1	1	0		1	1	0			0			0		1	0	0	0	0	0		1	MULTIVITAMINS	0		0		0
4389		30									1	0							0		1	1	0		1	1	0			0			0		0	0	0	0	0	0		1	MULTIVITAMINS	0		0		0
4389		30									1	0							0		1	1	0		1	1	0			0			0		1	0	0	0	0	0		0		0		0		0
4390		30	0	30	100	3	0	0		4	0	0									0	1	0		1	0	0			0			0		1	0	0	0	0	0		0		0		0		0
4390		30	0	30	100	3	0	0		4											0	1	0		1	0	0			0			0		1	0	0	0	0	0		1	MULVITAMINS	0		0		0
4390		30	0	26	100	3	0	0		3	1	0							0		0	1	0		1	0	0			0			0		1	0	0	0	0	0		0		0		0		0
4390		30	0	30	100	3	0	0		4	0										0	1	0		1	0	0			0			0		1	0	0	0	0	0		0		0		0		0
4390		30	0	30	100	3	0	0			1	0							0						0										1	0	0	0	0	0		1	MULTIVITAMINS	0		0		0
4390		30	0	24	100	3	0	0		4	0														0										1	0	0	0	0	0		1	MULTIVITAMINS	0	0	0		0
4390		30	0	0	100	2	0	0		3	0														0										1	0	0	0	0	0		0		0		0		0
4391		30									1	0							0		0	1	0		1	0	0			0			0		1	0	0	0	0	0		1	MULTIVITAMINS	0		0		0
4391		30									1	0							0						0										1	0	0	0	0	0		1	MULTIVITAMINS	0		0		0
4391		30									1	0							0		0	0	0		0	0	0			0			0		1	0	0	0	0	0		0		0		0		0
4391		30									1	0							0						0										1	0	0	0	0	0		1	MULTIVITAMINS	0		0		0
4391		30									0														0										1	0	0	0	0	0		1	MULTIVITAMINS	0		0		0
4391		30									0														0										1	0	0	0	0	0		1	MULTIVITAMINS	0		0		0
4391		30									0														0										1	0	0	0	0	0		1	MULTIVITAMINS	0		0		0
4392		30									1	0													0										0	0	0	0	0	0		0		0		0		0
4392		30									1	0									0	0	0		1	0	0			0			0		1	0	0	0	0	0		1	MULTIVITAMINS	0	0	0		0
4392		30									1	0							0						0										0	0	0	0	0	0		0		0		0		0
4392		30									1	0							0						0										0	0	0	0	0	0		0		0		0		0
4392		30									1	0	1	1	PORRIDGE				1	2					0										0	0	0	0	0	0		1	MULTIVITAMINS	0		0		0
4393		30	0	30	100	2	0	0		4											0	1	0		1	0	0			0			0		1	0	0	0	0	0		1	MULTIVITAMINS	0		0		0
4393		30	0	30	100	2	0	0		4	1	0							0		0	1	0		1	0	0			0			0		1	0	0	0	0	0		1	MULTIVITAMINS	0	0	0		0
4393		30	0	26	100	2	0	0		4	1	0							0						0										1	0	0	0	0	0		1	MULTIVITAMINS	0		0		0
4393		30	0	23	100	2	0	0		4	1	0							0						0										1	0	0	0	0	0		1	MULTIVITAMINS	0	0	0		0
4393		30	0	18	100	2	0	0		4	1								0						0										1	0	0	0	0	0		1		0	0	0		0
4393		30	0	30	100	2	0	0		4	1								0						0										1	0	0	0	0	0		0		0		0		0
4393		30	0	30	100	2	1	0		4	0	0													0										1	0	0	0	0	0		1	MULTIVITAMINS	0		0		0
4394		30																			1	1	0		1	1	0			0			0		1	0	0	0	0	0		1	MULTIVITAMINS	0		0		0
4394		30																			1	1	0		1	1	0			0			0		1	0	0	0	0	0		0		0		0		0
4394		30									1								0		1	1	0		1	1	0			0			0		1	0	0	0	0	0		1	MULTIVITAMINS	0		0		0
4394		30									1	0							0		1	1	0		1	1	0			0			0		1	0	0	0	0	0		0		0		0		0
4394		30									1	0							0		1	1	0		1	1	0			0			0		1	0	0	0	0	0		1	MULTIVITAMINS	0		0		0
4394		30									0										1	1	0		1	1	0			0			0		1	0	0	0	0	0		1	MULTIVITAMINS	0		0		0
4394		30									0	212									1	1	0		1	1	0			0			0		1	0	0	0	0	0		0		0		0		0
4395		30	0	30	100	2	0	0		4	1								0		0	1	0		1	0	0			0			0		1	0	0	0	0	0		1	MULTIVITAMINS	0		0		0
4395		30	0	30	100	2	0	0		4															0										1	0	0	0	0	0		1	MULTIVITAMINS	0		0		0
4395		30	0	30	100	2	0	0		4	1	0							0						0										1	0	1	0	0	0		1	MULTIVITAMINS	0		0		0
4395		30	0	30	100	2	0	0		4	1	0							0						0										1	0	0	0	0	0		1	MULTIVITAMINS	0		0		0
4395		30	0	30	100	2	0	0		4	0														0										1	0	0	0	0	0		1	MULTIVITAMINS	0		0		0
4395		30	0	0	0						0	0													0										1	0	0	0	0	0		1	MULTIVITAMINS	0		0		0
4395		30	0	0	0	0					0	0													0										1	0	0	0	0	0		1	MULTIVITAMINS	0		0		0
4396	twin	30	0	23	90	2	0	0		4	0										1	1	0		1	1	0			0			0		1	0	0	0	0	0		1	MULTIVITAMINS	0		0		0
4396	twin	30	0	18	100	3	0	0													1	1	0		1	1	0			0			0		1	0	0	0	0	0		0		0		0		0
4396	twin 1	30	0	10	100	1	1	0		4	1	0							0		1	1	0		1	1	0			0			0		1	0	0	0	0	0		1	MULTIVITAMINS	0		0		0
4396	twin 2	30	0	10	100	1	1	0		4	1	0							0		1	1	0		1	1	0			0			0		1	0	0	0	0	0		1	MULTIVITAMINS	0	0	0		0
4396	twin 1	30	0	19	100		0	0			1	0							0		1	1	0		1	1	0			0			0		1	0	0	0	0	0		1	MULTIVITAMINS	0		0		0
4396	twin 2	30	0	19	100		0	0			1	0							0		1	1	0		1	1	0			0			0		1	0	0	0	0	0		1	MULTIVITAMINS	0		0		0
4396	twin 2	30	0	8	100	2	0	0		4	1								0		1	1	0		1	1	0			0			0		0	0	0	0	0	0		1	MULTIVITAMINS	0		0		0
4396	twin 1	30	0	8	100	2	0	0		4	1								0		1	1	0		1	1	0			0			0		0	0	0	0	0	0		1	MULTIVITAMINS	0		0		0
4396	twin 1	30	0	30	100	1	1	0		4	1	0							0		1	1	0		1	1	0			0			0		0	0	0	0	0	0		0		0		0		0
4396	twin 2	30	0	30	100	1	1	0		4	1	0							0		1	1	0		1	1	0			0			0		0	0	0	0	0	0		0		0		0		0
4396	twin 1	30	0	30	100	1	0	0		4	1	0							0		1	1	0		0	1	0			0			0		1	0	0	0	0	0		0		0		0		0
4396	twin 2	30	0	30	100	1	0	0		4	1	0							0		1	1	0		1	1	0			0			0		1	0	0	0	0	0		0		0		0		0
4396	twin 1	30	0	13	100	1	1	0		4	1	0							0		1	1	0		1	1	0			0			0		1	0	0	0	0	0		1		0		0		0
4396	twin 2	30	0	13	100	1	1	0		4	1	0							0		1	1	0		1	1	0			0			0		1	0	0	0	0	0		1		0		0		0
[truncated: 53 more columns]
